# Supplementary material for: Structural and Dynamic Analysis of Sulphur Dioxide Adsorption in a Series of Zirconium‐Based Metal–Organic Frameworks
Source: Angew Chem Int Ed Engl. 2022 Jul 25;61(36):e202207259. doi: 10.1002/anie.202207259 (PMC9546045; doi:10.1002/anie.202207259)
Supplement: Supplementary file 1 — Supporting Information [file ANIE-61-0-s003.cif]

####################################################################### 
# 
# This file contains crystal structure data downloaded from the 
# Cambridge Structural Database (CSD) hosted by the Cambridge 
# Crystallographic Data Centre (CCDC).
# 
# Full information about CCDC data access policies and citation 
# guidelines are available at http://www.ccdc.cam.ac.uk/access/V1 
# 
# Audit and citation data items may have been added by the CCDC. 
# Please retain this information to preserve the provenance of 
# this file and to allow appropriate attribution of the data. 
# 
#######################################################################

data_zracna3_sq
_database_code_depnum_ccdc_archive 'CCDC 2132832'
loop_
_audit_author_name
_audit_author_address
'Jiangnan Li Gemma L Smith Yinlin Chen'
;University of Manchester
United Kingdom
;
_audit_update_record             
;
2022-01-06 deposited with the CCDC.	2022-02-18 downloaded from the CCDC.
;
_audit_creation_date             2022-01-05
_audit_creation_method           
;
Olex2 1.5
(compiled 2021.12.09 svn.r5202d8cf for OlexSys, GUI svn.r6439)
;
# start Validation Reply Form
_vrf_RINTA01_zracna3_sq          
;
PROBLEM: The value of Rint is greater than 0.25
RESPONSE: 
The structure is a highly porous material with a void ratio of 84.2%. 
Some highly disordered solvent molecule has occupied the pore, which
is unable to be sensibly modelled. Platon/SQUEEZE (P. v.d. Sluis & 
A.L. Spek, Acta Cryst. 1990, A46, 194-201) was used to treat the 
solvent molecule and 130 eletrons were found per asymmetric unit, 
equal to 2.5 diethylformamide molecule. These solvent molecule undermine
the quanlity of the data and thus, for high credibility of the data,
we omitted all reflection points away 0.95 A, which is the reflection
limit from data reduction process. Other attempts have made to collect
better data, though failed.
;
_vrf_THETM01_zracna3_sq          
;
PROBLEM: The value of sine(theta_max)/wavelength is less than 0.550
RESPONSE: 
The structure is a highly porous material with a void ratio of 84.2%. 
Some highly disordered solvent molecule has occupied the pore, which
is unable to be sensibly modelled. Platon/SQUEEZE (P. v.d. Sluis & 
A.L. Spek, Acta Cryst. 1990, A46, 194-201) was used to treat the 
solvent molecule and 130 eletrons were found per asymmetric unit, 
equal to 2.5 diethylformamide molecule. These solvent molecule undermine
the quanlity of the data and thus, for high credibility of the data,
we omitted all reflection points away 0.95 A, which is the reflection
limit from data reduction process. Other attempts have made to collect
better data, though failed.
;
_vrf_PLAT020_zracna3_sq          
;
PROBLEM: The Value of Rint is Greater Than 0.12 .........      0.272 Report
RESPONSE: 
Please see explanation above as RINTA01.
;
_vrf_PLAT973_zracna3_sq          
;
PROBLEM: Check Calcd Positive Resid. Density on       Zr2       2.51 eA-3  
RESPONSE: 
Zr2 is a heavy atom and this alert is common for this type molecule. 
Besides, the whole structure experiences a large thermal constant, 
maybe indicated a subtle disorder, though hard to describe under data
of this quanlity.
;
_vrf_PLAT241_zracna3_sq          
;
PROBLEM: High   'MainMol' Ueq as Compared to Neighbors of         O3 Check 
RESPONSE: 
Atom O3 and O4 are mu-3-O in the Zr cluster, which theoretically is a 
mixture of half oxygen and half hydroxyl group. We have attemped to split
the O3 and O4 to two type, however, failed due to the poor quanlity.
So, by merging the two type into one, the Ueq is larger than expected, 
leading to large difference on Ueq of Zr and O.
;
_vrf_PLAT242_zracna3_sq          
;
PROBLEM: Low    'MainMol' Ueq as Compared to Neighbors of        Zr1 Check 
RESPONSE: 
Please see explanation above as PLAT241.
;
# end Validation Reply Form
_shelx_SHELXL_version_number     2018/3
_audit_contact_author_address    ?
_audit_contact_author_email      ?
_audit_contact_author_phone      ?
_publ_contact_author_id_orcid    ?
_publ_section_references         
;
Dolomanov, O.V., Bourhis, L.J., Gildea, R.J, Howard, J.A.K. & Puschmann, H.
 (2009), J. Appl. Cryst. 42, 339-341.

Sheldrick, G.M. (2015). Acta Cryst. C71, 3-8.
;
_chemical_name_common            ?
_chemical_name_systematic        ?
_chemical_formula_moiety         'C46 H26 O16 Zr3'
_chemical_formula_sum            'C46 H26 O16 Zr3'
_chemical_formula_weight         1108.33
_chemical_melting_point          ?
_chemical_oxdiff_formula         'C46 H30 O8 Zr'
loop_
_atom_type_symbol
_atom_type_description
_atom_type_scat_dispersion_real
_atom_type_scat_dispersion_imag
_atom_type_scat_source
C C 0.0030 0.0010 'International Tables Vol C Tables 4.2.6.8 and 6.1.1.4'
H H 0.0000 0.0000 'International Tables Vol C Tables 4.2.6.8 and 6.1.1.4'
O O 0.0110 0.0060 'International Tables Vol C Tables 4.2.6.8 and 6.1.1.4'
Zr Zr -11.6050 0.5510 'International Tables Vol C Tables 4.2.6.8 and 6.1.1.4'

_shelx_space_group_comment       
;
The symmetry employed for this shelxl refinement is uniquely defined
by the following loop, which should always be used as a source of
symmetry information in preference to the above space-group names.
They are only intended as comments.
;
_space_group_crystal_system      hexagonal
_space_group_IT_number           191
_space_group_name_H-M_alt        'P 6/m m m'
_space_group_name_Hall           '-P 6 2'
loop_
_space_group_symop_operation_xyz
'x, y, z'
'-y, x-y, z'
'-x+y, -x, z'
'-x, -y, z'
'y, -x+y, z'
'x-y, x, z'
'y, x, -z'
'x-y, -y, -z'
'-x, -x+y, -z'
'-y, -x, -z'
'-x+y, y, -z'
'x, x-y, -z'
'-x, -y, -z'
'y, -x+y, -z'
'x-y, x, -z'
'x, y, -z'
'-y, x-y, -z'
'-x+y, -x, -z'
'-y, -x, z'
'-x+y, y, z'
'x, x-y, z'
'y, x, z'
'x-y, -y, z'
'-x, -x+y, z'

_cell_length_a                   40.1818(16)
_cell_length_b                   40.1818(16)
_cell_length_c                   20.1586(7)
_cell_angle_alpha                90
_cell_angle_beta                 90
_cell_angle_gamma                120
_cell_volume                     28187(2)
_cell_formula_units_Z            6
_cell_measurement_reflns_used    4225
_cell_measurement_temperature    120(2)
_cell_measurement_theta_max      16.9560
_cell_measurement_theta_min      1.6930
_shelx_estimated_absorpt_T_max   0.967
_shelx_estimated_absorpt_T_min   0.952
_exptl_absorpt_coefficient_mu    0.167
_exptl_absorpt_correction_T_max  1.00000
_exptl_absorpt_correction_T_min  0.05290
_exptl_absorpt_correction_type   multi-scan
_exptl_absorpt_process_details   
;
CrysAlisPro 1.171.41.121a (Rigaku Oxford Diffraction, 2021)
Empirical absorption correction using spherical harmonics,
implemented in SCALE3 ABSPACK scaling algorithm.
;
_exptl_absorpt_special_details   ?
_exptl_crystal_colour            colourless
_exptl_crystal_colour_primary    colourless
_exptl_crystal_density_diffrn    0.392
_exptl_crystal_density_meas      ?
_exptl_crystal_density_method    ?
_exptl_crystal_description       block
_exptl_crystal_F_000             3300
_exptl_crystal_size_max          0.3
_exptl_crystal_size_mid          0.2
_exptl_crystal_size_min          0.2
_exptl_special_details           
;
 ?
;
_exptl_transmission_factor_max   ?
_exptl_transmission_factor_min   ?
_diffrn_reflns_av_R_equivalents  0.2722
_diffrn_reflns_av_unetI/netI     0.1083
_diffrn_reflns_Laue_measured_fraction_full 0.983
_diffrn_reflns_Laue_measured_fraction_max 0.983
_diffrn_reflns_limit_h_max       27
_diffrn_reflns_limit_h_min       -42
_diffrn_reflns_limit_k_max       42
_diffrn_reflns_limit_k_min       -36
_diffrn_reflns_limit_l_max       20
_diffrn_reflns_limit_l_min       -19
_diffrn_reflns_number            70259
_diffrn_reflns_point_group_measured_fraction_full 0.983
_diffrn_reflns_point_group_measured_fraction_max 0.983
_diffrn_reflns_theta_full        21.257
_diffrn_reflns_theta_max         21.257
_diffrn_reflns_theta_min         1.702
_diffrn_ambient_temperature      120.15
_diffrn_detector                 'CCD plate'
_diffrn_detector_area_resol_mean ?
_diffrn_measured_fraction_theta_full 0.983
_diffrn_measured_fraction_theta_max 0.983
_diffrn_measurement_details      
;
List of Runs (angles in degrees, time in seconds):

  # Type    Start    End  Width  t~exp~   \w     \q     \k     \f   Frames
#--------------------------------------------------------------------------
  1  \w    -60.00 115.00   1.00    1.00    --   30.00   0.00   0.00  175
  2  \w    -60.00  60.00   1.00    1.00    --   30.00 -50.00   0.00  120
;
_diffrn_measurement_device       'abstract diffractometer'
_diffrn_measurement_device_type  
'dtrek-CrysAlisPro-abstract goniometer imported rigaku-d*trek images'
_diffrn_measurement_method       '\w scans'
_diffrn_orient_matrix_type       
'CrysAlisPro convention (1999,Acta A55,543-557)'
_diffrn_orient_matrix_UB_11      -0.0170015000
_diffrn_orient_matrix_UB_12      -0.0139054000
_diffrn_orient_matrix_UB_13      0.0136897000
_diffrn_orient_matrix_UB_21      -0.0062971000
_diffrn_orient_matrix_UB_22      0.0130945000
_diffrn_orient_matrix_UB_23      0.0022812000
_diffrn_orient_matrix_UB_31      -0.0079208000
_diffrn_orient_matrix_UB_32      -0.0051683000
_diffrn_orient_matrix_UB_33      -0.0312163000
_diffrn_radiation_monochromator  synchrotron
_diffrn_radiation_probe          x-ray
_diffrn_radiation_type           synchrotron
_diffrn_radiation_wavelength     0.6889
_diffrn_source                   synchrotron
_reflns_Friedel_coverage         0.000
_reflns_Friedel_fraction_full    .
_reflns_Friedel_fraction_max     .
_reflns_number_gt                3070
_reflns_number_total             6333
_reflns_special_details          
;
 Reflections were merged by SHELXL according to the crystal
 class for the calculation of statistics and refinement.
 
 Structure factors included contributions from the .fab file.
 
 _reflns_Friedel_fraction is defined as the number of unique
 Friedel pairs measured divided by the number that would be
 possible theoretically, ignoring centric projections and
 systematic absences.
;
_reflns_threshold_expression     'I > 2\s(I)'
_computing_cell_refinement       'CrysAlisPro 1.171.41.121a (Rigaku OD, 2021)'
_computing_data_collection       'CrysAlisPro 1.171.41.121a (Rigaku OD, 2021)'
_computing_data_reduction        'CrysAlisPro 1.171.41.121a (Rigaku OD, 2021)'
_computing_molecular_graphics    'Olex2 1.5 (Dolomanov et al., 2009)'
_computing_publication_material  'Olex2 1.5 (Dolomanov et al., 2009)'
_computing_structure_refinement  'SHELXL 2018/3 (Sheldrick, 2015)'
_computing_structure_solution    ?
_refine_diff_density_max         0.705
_refine_diff_density_min         -0.829
_refine_diff_density_rms         0.058
_refine_ls_extinction_coef       .
_refine_ls_extinction_method     none
_refine_ls_goodness_of_fit_ref   0.898
_refine_ls_hydrogen_treatment    constr
_refine_ls_matrix_type           full
_refine_ls_number_parameters     170
_refine_ls_number_reflns         6333
_refine_ls_number_restraints     303
_refine_ls_R_factor_all          0.1097
_refine_ls_R_factor_gt           0.0779
_refine_ls_restrained_S_all      0.892
_refine_ls_shift/su_max          0.001
_refine_ls_shift/su_mean         0.000
_refine_ls_structure_factor_coef Fsqd
_refine_ls_weighting_details     
'w=1/[\s^2^(Fo^2^)+(0.1263P)^2^] where P=(Fo^2^+2Fc^2^)/3'
_refine_ls_weighting_scheme      calc
_refine_ls_wR_factor_gt          0.2038
_refine_ls_wR_factor_ref         0.2261
_refine_special_details          ?
_olex2_refinement_description    
;
1. Fixed Uiso
 At 1.2 times of:
  All C(H) groups
2. Restrained distances
 C2A_$2-C2 \\sim C2_$2-C2A
 with sigma of 0.02
 C2A-C2 \\sim C2A-C2
 with sigma of 0.02
 C2A_$2-C1 \\sim C2_$2-C1 \\sim C2A-C1 \\sim C2-C1
 with sigma of 0.02
 C2A-C2A_$1 \\sim C2-C2_$1 \\sim C2_$2-C2_$3 \\sim C2A_$2-C2A_$3
 with sigma of 0.02
3. Restrained planarity
 C1_$3, C2_$2, C2_$3, C2A, C2A_$1, C1, C45_$3, C45
 with sigma of 0.1
 C1, C1_$3, C2, C2_$1, C2A_$2, C2A_$3, C45, C45_$3
 with sigma of 0.1
4. Uiso/Uaniso restraints and constraints
All non-hydrogen atoms have similar U: within 2A with sigma of 0.01 and sigma
for terminal atoms of 0.02 within 2A
5. Rigid body (RIGU) restrains
 All non-hydrogen atoms
 with sigma for 1-2 distances of 0.004 and sigma for 1-3 distances of 0.004
6. Others
 Fixed Sof: C2(0.5) H2(0.5) C2A(0.5) H2A(0.5)
7.a Riding coordinates:
 C26(H26), C34(H34)
7.b Aromatic/amide H refined with riding coordinates:
 C2(H2), C27(H27), C29(H29), C35(H35), C47(H47), C2A(H2A)
;
_atom_sites_solution_hydrogens   mixed
_atom_sites_solution_primary     ?
_atom_sites_solution_secondary   ?
loop_
_atom_site_label
_atom_site_type_symbol
_atom_site_fract_x
_atom_site_fract_y
_atom_site_fract_z
_atom_site_U_iso_or_equiv
_atom_site_adp_type
_atom_site_occupancy
_atom_site_site_symmetry_order
_atom_site_calc_flag
_atom_site_refinement_flags_posn
_atom_site_refinement_flags_adp
_atom_site_refinement_flags_occupancy
_atom_site_disorder_assembly
_atom_site_disorder_group
Zr1 Zr 0.54383(3) 0.54383(3) 0.08770(5) 0.0640(4) Uani 1 2 d S T P . .
Zr2 Zr 0.53546(2) 0.46454(2) 0.000000 0.0541(5) Uani 1 4 d S T P . .
O1 O 0.59914(16) 0.59914(16) 0.0785(4) 0.157(3) Uani 1 2 d S T P . .
O2 O 0.58455(11) 0.48114(12) 0.06492(18) 0.1067(12) Uani 1 1 d . U . . .
O6 O 0.5338(2) 0.5338(2) 0.1971(3) 0.167(3) Uani 1 2 d S T P . .
O12 O 0.58995(12) 0.53252(13) 0.1243(2) 0.1284(14) Uani 1 1 d . U . . .
C1 C 0.76109(15) 0.5222(3) 0.4308(5) 0.178(3) Uani 1 2 d DS TU P . .
C2 C 0.7743(3) 0.4999(5) 0.4648(4) 0.186(4) Uani 0.5 1 d D U P . .
H2 H 0.782891 0.485295 0.440833 0.224 Uiso 0.5 1 calc R U P . .
C24 C 0.63320(19) 0.5107(2) 0.1465(3) 0.1249(18) Uani 1 1 d . U . . .
C26 C 0.7311(2) 0.5207(3) 0.3217(3) 0.174(2) Uani 1 1 d . U . . .
H26 H 0.710427 0.521194 0.343322 0.209 Uiso 1 1 d R U . . .
C27 C 0.6478(2) 0.4879(2) 0.1295(3) 0.149(2) Uani 1 1 d . U . . .
H27 H 0.637028 0.470500 0.093318 0.178 Uiso 1 1 calc R U . . .
C29 C 0.65019(19) 0.5371(2) 0.1966(3) 0.147(2) Uani 1 1 d . U . . .
H29 H 0.641223 0.554256 0.207226 0.177 Uiso 1 1 calc R U . . .
C30 C 0.5988(2) 0.5064(2) 0.1080(3) 0.1215(18) Uani 1 1 d . U . . .
C32 C 0.7287(2) 0.5173(3) 0.2529(3) 0.160(2) Uani 1 1 d . U . . .
C34 C 0.75748(17) 0.5150(3) 0.2206(4) 0.163(3) Uani 1 2 d S TU P . .
H34 H 0.755833 0.511640 0.173937 0.195 Uiso 1 2 d R U P . .
C35 C 0.6790(2) 0.4898(2) 0.1653(3) 0.155(2) Uani 1 1 d . U . . .
H35 H 0.688462 0.473058 0.153988 0.186 Uiso 1 1 calc R U . . .
C43 C 0.6957(2) 0.5155(3) 0.2160(3) 0.149(2) Uani 1 1 d . U . . .
C45 C 0.76107(18) 0.5221(4) 0.3576(5) 0.174(3) Uani 1 2 d S TU P . .
C47 C 0.68108(19) 0.5384(2) 0.2323(3) 0.157(2) Uani 1 1 d . U . . .
H47 H 0.691855 0.555725 0.268459 0.188 Uiso 1 1 calc R U . . .
C2A C 0.7956(3) 0.5440(5) 0.4649(4) 0.185(4) Uani 0.5 1 d D U P . .
H2A H 0.818915 0.558718 0.441208 0.222 Uiso 0.5 1 calc R U P . .
O3 O 0.51737(7) 0.48263(7) 0.0886(3) 0.125(2) Uani 1 2 d S T P . .
O4 O 0.5635(2) 0.52765(18) 0.000000 0.134(2) Uani 1 2 d S T P . .

loop_
_atom_site_aniso_label
_atom_site_aniso_U_11
_atom_site_aniso_U_22
_atom_site_aniso_U_33
_atom_site_aniso_U_23
_atom_site_aniso_U_13
_atom_site_aniso_U_12
Zr1 0.0858(7) 0.0858(7) 0.0543(7) -0.0125(5) -0.0125(5) 0.0682(7)
Zr2 0.0773(8) 0.0773(8) 0.0384(8) 0.000 0.000 0.0617(9)
O1 0.132(4) 0.132(4) 0.226(7) -0.025(4) -0.025(4) 0.079(4)
O2 0.137(3) 0.150(3) 0.081(3) -0.004(2) -0.011(2) 0.107(3)
O6 0.280(7) 0.280(7) 0.080(4) -0.043(4) -0.043(4) 0.244(7)
O12 0.151(3) 0.168(4) 0.116(3) -0.030(3) -0.035(3) 0.117(3)
C1 0.144(4) 0.379(10) 0.091(5) -0.019(6) -0.009(3) 0.189(5)
C2 0.151(7) 0.383(11) 0.099(6) -0.020(8) -0.019(6) 0.188(7)
C24 0.132(4) 0.223(5) 0.082(4) -0.029(3) -0.015(3) 0.136(4)
C26 0.148(4) 0.357(7) 0.094(4) -0.025(5) -0.013(4) 0.183(5)
C27 0.147(5) 0.262(6) 0.113(4) -0.035(4) -0.021(3) 0.159(4)
C29 0.144(5) 0.252(6) 0.110(4) -0.039(4) -0.028(3) 0.147(4)
C30 0.134(4) 0.180(5) 0.104(4) -0.007(3) -0.007(3) 0.119(4)
C32 0.142(4) 0.322(6) 0.093(4) -0.033(4) -0.012(3) 0.173(4)
C34 0.134(4) 0.329(9) 0.090(6) -0.032(6) -0.016(3) 0.164(4)
C35 0.157(5) 0.275(6) 0.114(4) -0.043(4) -0.025(4) 0.169(5)
C43 0.145(4) 0.287(6) 0.093(4) -0.046(4) -0.020(3) 0.166(4)
C45 0.142(4) 0.367(8) 0.089(5) -0.027(6) -0.014(3) 0.184(4)
C47 0.140(5) 0.280(6) 0.110(4) -0.050(4) -0.033(3) 0.150(4)
C2A 0.144(6) 0.384(11) 0.089(6) -0.019(8) -0.007(5) 0.180(7)
O3 0.130(4) 0.130(4) 0.140(5) -0.0256(17) 0.0256(17) 0.085(4)
O4 0.217(7) 0.157(5) 0.078(4) 0.000 0.000 0.131(5)

_geom_special_details            
;
 All esds (except the esd in the dihedral angle between two l.s. planes)
 are estimated using the full covariance matrix.  The cell esds are taken
 into account individually in the estimation of esds in distances, angles
 and torsion angles; correlations between esds in cell parameters are only
 used when they are defined by crystal symmetry.  An approximate (isotropic)
 treatment of cell esds is used for estimating esds involving l.s. planes.
;
loop_
_geom_bond_atom_site_label_1
_geom_bond_atom_site_label_2
_geom_bond_distance
_geom_bond_site_symmetry_2
_geom_bond_publ_flag
Zr1 Zr1 3.5357(19) 16 ?
Zr1 Zr1 3.522(2) 4_665 ?
Zr1 Zr2 3.5095(11) 13_665 ?
Zr1 Zr2 3.5094(11) . ?
Zr1 O1 2.230(7) . ?
Zr1 O6 2.242(6) . ?
Zr1 O12 2.243(4) 22 ?
Zr1 O12 2.243(4) . ?
Zr1 O3 2.136(3) . ?
Zr1 O3 2.136(3) 4_665 ?
Zr1 O4 2.165(3) 7 ?
Zr1 O4 2.165(3) . ?
Zr2 O2 2.176(4) 19_665 ?
Zr2 O2 2.176(4) . ?
Zr2 O2 2.176(4) 16 ?
Zr2 O2 2.176(4) 10_665 ?
Zr2 O3 2.185(5) . ?
Zr2 O3 2.185(5) 16 ?
Zr2 O4 2.200(6) 19_665 ?
Zr2 O4 2.200(6) . ?
O2 C30 1.238(7) . ?
O12 C30 1.308(7) . ?
C1 C2 1.423(11) 20_655 ?
C1 C2 1.423(11) . ?
C1 C45 1.476(13) . ?
C1 C2A 1.396(11) . ?
C1 C2A 1.396(11) 20_655 ?
C2 C2 1.418(17) 16_556 ?
C2 H2 0.9500 . ?
C24 C27 1.356(8) . ?
C24 C29 1.375(8) . ?
C24 C30 1.517(8) . ?
C26 H26 0.9470 . ?
C26 C32 1.392(8) . ?
C26 C45 1.382(7) . ?
C27 H27 0.9500 . ?
C27 C35 1.415(8) . ?
C29 H29 0.9500 . ?
C29 C47 1.412(7) . ?
C32 C34 1.369(7) . ?
C32 C43 1.490(8) . ?
C34 H34 0.9487 . ?
C35 H35 0.9500 . ?
C35 C43 1.369(9) . ?
C43 C47 1.356(8) . ?
C47 H47 0.9500 . ?
C2A C2A 1.413(17) 16_556 ?
C2A H2A 0.9500 . ?

loop_
_geom_angle_atom_site_label_1
_geom_angle_atom_site_label_2
_geom_angle_atom_site_label_3
_geom_angle
_geom_angle_site_symmetry_1
_geom_angle_site_symmetry_3
_geom_angle_publ_flag
Zr1 Zr1 Zr1 90.0 4_665 16 ?
Zr2 Zr1 Zr1 59.754(17) 13_665 16 ?
Zr2 Zr1 Zr1 59.753(17) . 16 ?
Zr2 Zr1 Zr1 59.879(19) . 4_665 ?
Zr2 Zr1 Zr1 59.879(19) 13_665 4_665 ?
Zr2 Zr1 Zr2 89.36(4) . 13_665 ?
O1 Zr1 Zr1 175.25(19) . 4_665 ?
O1 Zr1 Zr1 85.25(19) . 16 ?
O1 Zr1 Zr2 117.28(12) . 13_665 ?
O1 Zr1 Zr2 117.28(12) . . ?
O1 Zr1 O6 105.1(3) . . ?
O1 Zr1 O12 73.53(14) . . ?
O1 Zr1 O12 73.54(14) . 22 ?
O6 Zr1 Zr1 169.7(2) . 16 ?
O6 Zr1 Zr1 79.7(2) . 4_665 ?
O6 Zr1 Zr2 113.93(13) . . ?
O6 Zr1 Zr2 113.93(13) . 13_665 ?
O6 Zr1 O12 74.44(14) . 22 ?
O6 Zr1 O12 74.44(14) . . ?
O12 Zr1 Zr1 109.23(11) . 16 ?
O12 Zr1 Zr1 109.23(11) 22 16 ?
O12 Zr1 Zr1 108.17(12) . 4_665 ?
O12 Zr1 Zr1 108.17(12) 22 4_665 ?
O12 Zr1 Zr2 72.29(11) 22 13_665 ?
O12 Zr1 Zr2 72.29(11) . . ?
O12 Zr1 Zr2 161.63(11) 22 . ?
O12 Zr1 Zr2 161.64(11) . 13_665 ?
O12 Zr1 O12 126.1(2) 22 . ?
O3 Zr1 Zr1 90.49(15) 4_665 16 ?
O3 Zr1 Zr1 90.49(15) . 16 ?
O3 Zr1 Zr1 34.47(12) 4_665 4_665 ?
O3 Zr1 Zr1 34.47(12) . 4_665 ?
O3 Zr1 Zr2 36.16(13) 4_665 13_665 ?
O3 Zr1 Zr2 36.16(13) . . ?
O3 Zr1 Zr2 89.34(14) . 13_665 ?
O3 Zr1 Zr2 89.34(14) 4_665 . ?
O3 Zr1 O1 145.32(11) 4_665 . ?
O3 Zr1 O1 145.31(11) . . ?
O3 Zr1 O6 81.0(2) . . ?
O3 Zr1 O6 81.0(2) 4_665 . ?
O3 Zr1 O12 75.52(17) . . ?
O3 Zr1 O12 139.34(17) . 22 ?
O3 Zr1 O12 139.34(17) 4_665 . ?
O3 Zr1 O12 75.52(17) 4_665 22 ?
O3 Zr1 O3 68.9(2) 4_665 . ?
O3 Zr1 O4 73.0(2) . . ?
O3 Zr1 O4 111.1(2) 4_665 . ?
O3 Zr1 O4 73.0(2) 4_665 7 ?
O3 Zr1 O4 111.1(2) . 7 ?
O4 Zr1 Zr1 91.86(19) . 4_665 ?
O4 Zr1 Zr1 35.27(12) 7 16 ?
O4 Zr1 Zr1 35.27(12) . 16 ?
O4 Zr1 Zr1 91.86(19) 7 4_665 ?
O4 Zr1 Zr2 90.59(15) . 13_665 ?
O4 Zr1 Zr2 90.59(15) 7 . ?
O4 Zr1 Zr2 36.84(17) . . ?
O4 Zr1 Zr2 36.84(17) 7 13_665 ?
O4 Zr1 O1 84.3(2) 7 . ?
O4 Zr1 O1 84.3(2) . . ?
O4 Zr1 O6 144.01(13) . . ?
O4 Zr1 O6 144.01(13) 7 . ?
O4 Zr1 O12 75.23(17) 7 22 ?
O4 Zr1 O12 140.59(18) . 22 ?
O4 Zr1 O12 75.23(17) . . ?
O4 Zr1 O12 140.59(18) 7 . ?
O4 Zr1 O4 70.4(2) . 7 ?
Zr1 Zr2 Zr1 90.64(4) . 13_665 ?
Zr1 Zr2 Zr1 60.24(4) 13_665 16 ?
Zr1 Zr2 Zr1 60.50(3) . 16 ?
Zr1 Zr2 Zr1 60.50(3) 13_665 4_665 ?
Zr1 Zr2 Zr1 90.64(4) 16 4_665 ?
Zr1 Zr2 Zr1 60.24(4) . 4_665 ?
O2 Zr2 Zr1 166.64(11) . 13_665 ?
O2 Zr2 Zr1 111.35(11) 10_665 4_665 ?
O2 Zr2 Zr1 75.99(10) 10_665 13_665 ?
O2 Zr2 Zr1 76.00(10) . . ?
O2 Zr2 Zr1 166.63(11) 16 4_665 ?
O2 Zr2 Zr1 111.52(10) 10_665 16 ?
O2 Zr2 Zr1 111.53(10) . 4_665 ?
O2 Zr2 Zr1 166.63(11) 19_665 16 ?
O2 Zr2 Zr1 75.99(10) 19_665 4_665 ?
O2 Zr2 Zr1 75.99(10) 16 16 ?
O2 Zr2 Zr1 111.52(10) 16 13_665 ?
O2 Zr2 Zr1 111.35(11) . 16 ?
O2 Zr2 Zr1 111.52(10) 19_665 . ?
O2 Zr2 Zr1 111.35(11) 16 . ?
O2 Zr2 Zr1 111.35(11) 19_665 13_665 ?
O2 Zr2 Zr1 166.63(11) 10_665 . ?
O2 Zr2 O2 73.96(19) 10_665 19_665 ?
O2 Zr2 O2 74.7(2) 19_665 . ?
O2 Zr2 O2 117.4(2) 10_665 . ?
O2 Zr2 O2 74.7(2) 10_665 16 ?
O2 Zr2 O2 117.4(2) 19_665 16 ?
O2 Zr2 O2 73.96(19) 16 . ?
O2 Zr2 O3 142.29(11) . 16 ?
O2 Zr2 O3 78.92(16) 10_665 16 ?
O2 Zr2 O3 78.92(16) . . ?
O2 Zr2 O3 78.91(16) 19_665 . ?
O2 Zr2 O3 78.92(16) 16 16 ?
O2 Zr2 O3 142.29(11) 16 . ?
O2 Zr2 O3 142.29(11) 10_665 . ?
O2 Zr2 O3 142.29(11) 19_665 16 ?
O2 Zr2 O4 142.47(10) 19_665 . ?
O2 Zr2 O4 77.47(17) 10_665 19_665 ?
O2 Zr2 O4 142.47(10) 16 19_665 ?
O2 Zr2 O4 77.47(17) 16 . ?
O2 Zr2 O4 77.47(17) 19_665 19_665 ?
O2 Zr2 O4 77.48(17) . . ?
O2 Zr2 O4 142.47(10) . 19_665 ?
O2 Zr2 O4 142.47(10) 10_665 . ?
O3 Zr2 Zr1 35.23(8) 16 16 ?
O3 Zr2 Zr1 35.23(8) . 4_665 ?
O3 Zr2 Zr1 90.39(14) . 13_665 ?
O3 Zr2 Zr1 35.23(8) 16 13_665 ?
O3 Zr2 Zr1 90.38(14) 16 4_665 ?
O3 Zr2 Zr1 35.23(8) . . ?
O3 Zr2 Zr1 90.38(14) 16 . ?
O3 Zr2 Zr1 90.39(14) . 16 ?
O3 Zr2 O3 109.7(3) . 16 ?
O3 Zr2 O4 71.38(12) . . ?
O3 Zr2 O4 71.38(12) 16 19_665 ?
O3 Zr2 O4 71.38(12) 16 . ?
O3 Zr2 O4 71.38(12) . 19_665 ?
O4 Zr2 Zr1 36.16(9) . . ?
O4 Zr2 Zr1 91.61(15) 19_665 . ?
O4 Zr2 Zr1 91.61(15) . 13_665 ?
O4 Zr2 Zr1 36.16(9) 19_665 4_665 ?
O4 Zr2 Zr1 36.16(9) 19_665 13_665 ?
O4 Zr2 Zr1 91.61(15) . 4_665 ?
O4 Zr2 Zr1 36.16(9) . 16 ?
O4 Zr2 Zr1 91.61(15) 19_665 16 ?
O4 Zr2 O4 112.7(3) 19_665 . ?
C30 O2 Zr2 130.6(4) . . ?
C30 O12 Zr1 131.6(4) . . ?
C2 C1 C2 86.7(10) . 20_655 ?
C2 C1 C45 118.8(7) . . ?
C2 C1 C45 118.8(7) 20_655 . ?
C2A C1 C2 121.7(11) 20_655 . ?
C2A C1 C2 66.0(9) . . ?
C2A C1 C2 121.7(11) . 20_655 ?
C2A C1 C2 66.0(9) 20_655 20_655 ?
C2A C1 C45 119.5(7) 20_655 . ?
C2A C1 C45 119.5(7) . . ?
C2A C1 C2A 85.6(10) . 20_655 ?
C1 C2 H2 120.6 . . ?
C2 C2 C1 118.8(6) 16_556 . ?
C2 C2 H2 120.6 16_556 . ?
C27 C24 C29 119.4(6) . . ?
C27 C24 C30 118.2(6) . . ?
C29 C24 C30 122.4(6) . . ?
C32 C26 H26 116.3 . . ?
C45 C26 H26 120.8 . . ?
C45 C26 C32 122.8(7) . . ?
C24 C27 H27 119.8 . . ?
C24 C27 C35 120.3(7) . . ?
C35 C27 H27 119.8 . . ?
C24 C29 H29 120.3 . . ?
C24 C29 C47 119.5(6) . . ?
C47 C29 H29 120.3 . . ?
O2 C30 O12 129.4(6) . . ?
O2 C30 C24 118.3(6) . . ?
O12 C30 C24 112.3(6) . . ?
C26 C32 C43 121.1(6) . . ?
C34 C32 C26 117.4(7) . . ?
C34 C32 C43 121.5(6) . . ?
C32 C34 C32 122.9(9) 20_655 . ?
C32 C34 H34 118.5 20_655 . ?
C32 C34 H34 118.6 . . ?
C27 C35 H35 119.7 . . ?
C43 C35 C27 120.6(7) . . ?
C43 C35 H35 119.7 . . ?
C35 C43 C32 119.8(7) . . ?
C47 C43 C32 121.7(7) . . ?
C47 C43 C35 118.6(6) . . ?
C26 C45 C1 121.6(4) . . ?
C26 C45 C1 121.6(5) 20_655 . ?
C26 C45 C26 116.6(9) 20_655 . ?
C29 C47 H47 119.3 . . ?
C43 C47 C29 121.5(7) . . ?
C43 C47 H47 119.3 . . ?
C1 C2A C2A 119.5(6) . 16_556 ?
C1 C2A H2A 120.2 . . ?
C2A C2A H2A 120.2 16_556 . ?
Zr1 O3 Zr1 111.1(2) . 4_665 ?
Zr1 O3 Zr2 108.60(18) . . ?
Zr1 O3 Zr2 108.61(18) 4_665 . ?
Zr1 O4 Zr1 109.5(2) . 16 ?
Zr1 O4 Zr2 107.0(2) 16 . ?
Zr1 O4 Zr2 107.0(2) . . ?

loop_
_geom_torsion_atom_site_label_1
_geom_torsion_atom_site_label_2
_geom_torsion_atom_site_label_3
_geom_torsion_atom_site_label_4
_geom_torsion
_geom_torsion_site_symmetry_1
_geom_torsion_site_symmetry_2
_geom_torsion_site_symmetry_3
_geom_torsion_site_symmetry_4
_geom_torsion_publ_flag
Zr1 O12 C30 O2 3.2(12) . . . . ?
Zr1 O12 C30 C24 179.3(4) . . . . ?
Zr2 O2 C30 O12 -5.1(11) . . . . ?
Zr2 O2 C30 C24 179.0(4) . . . . ?
C2 C1 C2 C2 -58.7(7) 20_655 . . 16_556 ?
C2 C1 C45 C26 139.0(10) . . . . ?
C2 C1 C45 C26 35.9(14) 20_655 . . . ?
C2 C1 C45 C26 -35.9(14) . . . 20_655 ?
C2 C1 C45 C26 -139.0(10) 20_655 . . 20_655 ?
C2 C1 C2A C2A -69.3(5) . . . 16_556 ?
C2 C1 C2A C2A 0.2(8) 20_655 . . 16_556 ?
C24 C27 C35 C43 -2.2(12) . . . . ?
C24 C29 C47 C43 3.4(12) . . . . ?
C26 C32 C34 C32 -3(2) . . . 20_655 ?
C26 C32 C43 C35 -137.2(9) . . . . ?
C26 C32 C43 C47 41.4(14) . . . . ?
C27 C24 C29 C47 -3.8(11) . . . . ?
C27 C24 C30 O2 3.2(10) . . . . ?
C27 C24 C30 O12 -173.4(7) . . . . ?
C27 C35 C43 C32 -179.6(7) . . . . ?
C27 C35 C43 C47 1.7(13) . . . . ?
C29 C24 C27 C35 3.3(12) . . . . ?
C29 C24 C30 O2 -177.9(7) . . . . ?
C29 C24 C30 O12 5.5(10) . . . . ?
C30 C24 C27 C35 -177.8(7) . . . . ?
C30 C24 C29 C47 177.3(7) . . . . ?
C32 C26 C45 C1 -174.3(9) . . . . ?
C32 C26 C45 C26 0.9(19) . . . 20_655 ?
C32 C43 C47 C29 179.1(7) . . . . ?
C34 C32 C43 C35 41.6(14) . . . . ?
C34 C32 C43 C47 -139.7(10) . . . . ?
C35 C43 C47 C29 -2.3(13) . . . . ?
C43 C32 C34 C32 178.6(7) . . . 20_655 ?
C45 C1 C2 C2 -180.0(5) . . . 16_556 ?
C45 C1 C2A C2A -180.0(5) . . . 16_556 ?
C45 C26 C32 C34 0.8(16) . . . . ?
C45 C26 C32 C43 179.6(10) . . . . ?
C2A C1 C2 C2 68.3(5) . . . 16_556 ?
C2A C1 C2 C2 0.2(8) 20_655 . . 16_556 ?
C2A C1 C45 C26 143.9(10) 20_655 . . 20_655 ?
C2A C1 C45 C26 -143.9(10) . . . . ?
C2A C1 C45 C26 -41.2(14) 20_655 . . . ?
C2A C1 C45 C26 41.2(14) . . . 20_655 ?
C2A C1 C2A C2A 58.4(8) 20_655 . . 16_556 ?

_smtbx_masks_special_details     ?
loop_
_smtbx_masks_void_nr
_smtbx_masks_void_average_x
_smtbx_masks_void_average_y
_smtbx_masks_void_average_z
_smtbx_masks_void_volume
_smtbx_masks_void_count_electrons
_smtbx_masks_void_content
1 -0.113 -0.615 -0.044 23329.8 3215.2 ?

_smtbx_masks_void_probe_radius   1.2
_smtbx_masks_void_truncation_radius 1.2
_shelx_res_file                  
;
TITL ZRACNA3 in P6/mmm
    zracna3_sq.res
    created by SHELXL-2018/3 at 21:12:52 on 05-Jan-2022
CELL 0.6889 40.181829 40.181829 20.158605 90 90 120
ZERR 6 0.001575 0.001575 0.000733 0 0 0
LATT 1
SYMM -Y,+X-Y,+Z
SYMM +Y-X,-X,+Z
SYMM -X,-Y,+Z
SYMM +Y,-X+Y,+Z
SYMM -Y+X,+X,+Z
SYMM +Y,+X,-Z
SYMM -Y+X,-Y,-Z
SYMM -X,-X+Y,-Z
SYMM -Y,-X,-Z
SYMM +Y-X,+Y,-Z
SYMM +X,+X-Y,-Z
SFAC C H O Zr
DISP C 0.003 0.001 10.848
DISP H -0 0 0.623
DISP O 0.011 0.006 30.192
DISP Zr -11.605 0.551 2275.752
UNIT 276 156 96 18
EQIV $1 +X,+Y,1-Z
EQIV $2 1+Y-X,+Y,+Z
EQIV $3 1+Y-X,+Y,1-Z
SADI C2A_$2 C2 C2_$2 C2A
SADI C2A C2 C2A C2
SADI C2A_$2 C1 C2_$2 C1 C2A C1 C2 C1
SADI C2A C2A_$1 C2 C2_$1 C2_$2 C2_$3 C2A_$2 C2A_$3
FLAT C1_$3 C2_$2 C2_$3 C2A C2A_$1 C1 C45_$3 C45
FLAT C1 C1_$3 C2 C2_$1 C2A_$2 C2A_$3 C45 C45_$3
SIMU 0.01 0.02 2
RIGU

L.S. 20 0 210
PLAN  20
SIZE 0.2 0.2 0.3
TEMP -153
CONF
FREE C2 C2_$2
FREE C2A C2_$1
FREE C2A C2A_$2
FREE C2A C2
bond $h
htab
ABIN
MORE -1
fmap 2
acta
REM <olex2.extras>
REM <HklSrc "%.\\ZRACNA3.hkl">
REM </olex2.extras>

WGHT    0.126300
FVAR       2.55925
ZR1   4    0.543830    0.543830    0.087695    10.50000    0.08581    0.08581 =
         0.05429   -0.01253   -0.01253    0.06824
ZR2   4    0.535456    0.464544    0.000000    10.25000    0.07730    0.07730 =
         0.03843    0.00000    0.00000    0.06172
O1    3    0.599141    0.599141    0.078532    10.50000    0.13186    0.13186 =
         0.22615   -0.02486   -0.02486    0.07926
O2    3    0.584555    0.481142    0.064921    11.00000    0.13651    0.14961 =
         0.08105   -0.00449   -0.01077    0.10675
O6    3    0.533826    0.533826    0.197122    10.50000    0.27968    0.27968 =
         0.07998   -0.04314   -0.04314    0.24393
O12   3    0.589952    0.532516    0.124347    11.00000    0.15087    0.16774 =
         0.11593   -0.02983   -0.03464    0.11673
C1    1    0.761087    0.522174    0.430840    10.50000    0.14356    0.37892 =
         0.09112   -0.01884   -0.00942    0.18946
C2    1    0.774255    0.499902    0.464826    10.50000    0.15082    0.38255 =
         0.09851   -0.01971   -0.01906    0.18779
AFIX  43
H2    2    0.782891    0.485295    0.440833    10.50000   -1.20000
AFIX   0
C24   1    0.633197    0.510662    0.146467    11.00000    0.13223    0.22325 =
         0.08240   -0.02947   -0.01507    0.13623
C26   1    0.731067    0.520654    0.321672    11.00000    0.14805    0.35688 =
         0.09354   -0.02469   -0.01267    0.18309
AFIX   3
H26   2    0.710427    0.521194    0.343322    11.00000   -1.20000
AFIX   0
C27   1    0.647803    0.487855    0.129455    11.00000    0.14743    0.26153 =
         0.11260   -0.03545   -0.02102    0.15899
AFIX  43
H27   2    0.637028    0.470500    0.093318    11.00000   -1.20000
AFIX   0
C29   1    0.650195    0.537055    0.196630    11.00000    0.14385    0.25211 =
         0.10985   -0.03938   -0.02788    0.14718
AFIX  43
H29   2    0.641223    0.554256    0.207226    11.00000   -1.20000
AFIX   0
C30   1    0.598819    0.506399    0.108046    11.00000    0.13445    0.17951 =
         0.10421   -0.00719   -0.00701    0.11870
C32   1    0.728716    0.517283    0.252873    11.00000    0.14151    0.32203 =
         0.09327   -0.03322   -0.01250    0.17281
C34   1    0.757483    0.514967    0.220647    10.50000    0.13436    0.32884 =
         0.08968   -0.03219   -0.01609    0.16442
AFIX   3
H34   2    0.755833    0.511640    0.173937    10.50000   -1.20000
AFIX   0
C35   1    0.679018    0.489784    0.165275    11.00000    0.15686    0.27543 =
         0.11438   -0.04347   -0.02461    0.16898
AFIX  43
H35   2    0.688462    0.473058    0.153988    11.00000   -1.20000
AFIX   0
C43   1    0.695718    0.515534    0.216032    11.00000    0.14529    0.28660 =
         0.09339   -0.04562   -0.01985    0.16605
C45   1    0.761075    0.522149    0.357614    10.50000    0.14217    0.36714 =
         0.08902   -0.02741   -0.01371    0.18357
C47   1    0.681082    0.538404    0.232276    11.00000    0.13962    0.28048 =
         0.11014   -0.04954   -0.03301    0.15012
AFIX  43
H47   2    0.691855    0.555725    0.268459    11.00000   -1.20000
AFIX   0
C2A   1    0.795600    0.543984    0.464947    10.50000    0.14447    0.38369 =
         0.08947   -0.01889   -0.00659    0.17972
AFIX  43
H2A   2    0.818915    0.558718    0.441208    10.50000   -1.20000
AFIX   0
O3    3    0.517372    0.482628    0.088598    10.50000    0.13038    0.13038 =
         0.14002   -0.02557    0.02557    0.08509
O4    3    0.563515    0.527648    0.000000    10.50000    0.21679    0.15742 =
         0.07788    0.00000    0.00000    0.13068
HKLF 4


REM  ZRACNA3 in P6/mmm
REM wR2 = 0.2261, GooF = S = 0.898, Restrained GooF = 0.892 for all data
REM R1 = 0.0779 for 3070 Fo > 4sig(Fo) and 0.1097 for all 6333 data
REM 170 parameters refined using 303 restraints

END

WGHT      0.1273      0.0000

REM No hydrogen bonds found for HTAB generation

REM Highest difference peak  0.705,  deepest hole -0.829,  1-sigma level  0.058
Q1    1   0.5276  0.4474  0.0000  10.50000  0.05    0.65
Q2    1   0.6106  0.6106  0.0000  10.25000  0.05    0.58
Q3    1   0.5000  0.5000  0.2326  10.25000  0.05    0.45
Q4    1   1.0000  1.0000  0.0303  10.08333  0.05    0.34
Q5    1   0.5940  0.4937  0.0000  10.50000  0.05    0.34
Q6    1   0.5634  0.4366  0.0812  10.50000  0.05    0.34
Q7    1   0.5641  0.4359  0.0000  10.25000  0.05    0.31
Q8    1   0.5933  0.4497  0.0700  11.00000  0.05    0.27
Q9    1   0.5853  0.4606  0.0000  10.50000  0.05    0.26
Q10   1   0.6261  0.6261  0.1086  10.50000  0.05    0.21
Q11   1   0.6228  0.5447  0.0958  11.00000  0.05    0.19
Q12   1   0.6060  0.6060  0.1704  10.50000  0.05    0.19
Q13   1   0.5705  0.5911  0.0839  11.00000  0.05    0.18
Q14   1   0.9732  0.9732  0.0000  10.25000  0.05    0.17
Q15   1   0.6239  0.5571  0.0000  10.50000  0.05    0.17
Q16   1   0.5988  0.5317  0.0832  11.00000  0.05    0.16
Q17   1   0.5431  0.4569  0.1987  10.50000  0.05    0.15
Q18   1   0.5331  0.4669  0.1668  10.50000  0.05    0.15
Q19   1   1.0000  1.0000  0.2164  10.08333  0.05    0.14
Q20   1   0.6634  0.5750  0.0000  10.50000  0.05    0.14
;
_shelx_res_checksum              95158
_shelx_hkl_file                  
;
   0   0  10 318718. 13098.5   1
   0   0  11 236642. 11549.5   1
   0   0  12 231953. 11767.4   1
   0   0  13 318839. 14362.1   1
   0   0  14 134072. 9192.02   1
   0   0  15 76774.3 7127.62   1
   0   0  16 7480.49 2880.22   1
  -1   1   3 7812.67 1765.23   1
   0   1  -3 7549.14 2002.56   1
  -1   0  -3 9489.20 2176.02   2
  -1   1   4 3363.36 1784.78   1
  -1   1  -4 4987.16 1759.68   1
   0   1  -4 4476.69 2235.74   1
   0   1   5 13725.7 2210.42   1
  -1   1   5 12666.1 2516.53   1
  -1   1  -5 9229.21 2120.85   1
   1   0  -5 14871.3 3686.90   1
   0   1   6 9682.31 2014.86   1
  -1   1   6 12877.9 2703.41   1
  -1   1   7 6196.48 2032.96   1
   0   1   7 4409.08 1812.46   1
  -1   1   8 11277.7 2341.55   1
   0   1   8 12618.1 2362.40   1
   0   1  -8 10632.3 3462.08   1
  -1   1  -8 7077.25 2350.38   1
  -1   1   9 126087. 7911.48   1
   0   1   9 118855. 6931.09   1
  -1   1  10 32077.0 4386.41   1
   1   0  10 26044.1 3143.30   1
   0   1  10 32092.1 3807.41   1
  -1   0  11 22943.5 3791.38   1
   1   0  11 22979.0 3246.13   1
   0   1  11 20084.1 2993.09   1
  -1   1  11 24527.6 4106.94   1
   1   0  12 26271.6 3594.25   1
   1  -1  12 26753.3 4169.44   1
  -1   1  12 25113.2 4272.46   1
  -1   0  12 24522.5 3952.70   1
   0   1  12 22643.7 3260.66   1
   1   0  13 27056.3 3622.54   1
   0  -1  13 30526.2 4446.23   1
  -1   1  13 38499.3 5881.55   1
   0   1  13 28862.1 3945.06   1
  -1   0  13 35227.2 5078.90   1
   1  -1  13 37151.7 5205.54   1
  -1   1  14 14928.0 4013.28   1
   0   1  14 17659.5 3570.30   1
   1   0  14 11098.0 2757.27   1
  -1   0  14 15198.8 3280.04   1
   1  -1  14 21715.6 4583.09   1
   0  -1  14 19666.9 3851.24   1
  -1   1  15 10046.4 3482.27   1
   0   1  15 4743.51 2054.68   1
   1   0  15 8698.94 2502.24   1
   0  -1  15 8432.36 2657.92   1
   1  -1  15 8934.22 3509.93   1
  -1   0  15 7697.87 2840.78   1
   0   1  16-1049.15 1796.05   1
  -1   0  16 1005.83 2192.75   1
   1   0  16-1014.22 1683.92   1
  -1   1  16 3685.57 2505.32   1
   1  -1  16 2250.42 2191.72   1
   0  -1  16 1225.64 1860.76   1
   1   1  -2 189610. 7198.83   1
  -2   1   2 174182. 7259.28   1
  -1   2  -3 6604.25 1674.93   1
  -2   1   3 3975.55 2379.48   1
   1   1  -3 8866.05 2580.65   1
  -1   2  -4 192129. 7295.30   1
  -1   2   4 189083. 7411.58   1
  -1   2  -5 58429.2 4457.88   1
  -1   2   5 45404.1 3730.61   1
   1   1   6 94442.7 4443.93   1
  -1   2   6 96014.2 5791.70   1
  -1  -1  -6 94885.7 6749.42   2
  -1   2  -6 88531.7 6139.98   1
  -2   1   6 95121.2 6522.32   1
  -1   2  -7 31207.4 4338.82   1
  -2   1   7 36974.1 4194.12   1
  -1   2   7 35602.6 3601.14   1
   1   1   7 37267.5 3030.17   1
  -2   1  -8-1806.12 2932.53   1
   1   1   8 581.734 1461.32   1
  -1   2   8-3071.39 2294.41   1
   1   1   9 18750.2 2671.61   1
  -1   2   9 24428.6 3524.35   1
  -1   2  10 114233. 7315.88   1
   1   1  10 116445. 6724.83   1
  -2   1  10 126950. 8357.08   1
  -1   2  11 51978.8 5151.10   1
   1   1  11 53620.6 4976.29   1
  -2   1  11 48780.0 5477.84   1
   2  -1  12 12038.5 2388.49   1
  -2   1  12 13986.0 3476.86   1
   1   1  12 16100.0 3129.52   1
  -1   2  12 11763.4 2506.85   1
  -2   1  13 3678.94 1873.21   1
  -1  -1  13 4591.67 3551.30   1
   2  -1  13 5349.58 2040.43   1
   1   1  13 4939.68 2412.75   1
  -1   2  13 2805.37 1508.48   1
  -2   1  14 118.815 1643.78   1
   2  -1  14 5528.64 1838.97   1
  -1  -1  14 7030.29 3712.40   1
   1  -2  14 5692.10 2165.43   1
   1   1  14 5362.41 2483.68   1
  -1   2  14 6058.10 2438.00   1
  -1  -1  15 784.744 2392.65   1
   1  -2  15-210.210 1932.46   1
  -1   2  15-2215.22 1688.82   1
   1   1  15 1004.97 2046.01   1
  -2   1  15 1576.76 2125.83   1
   2  -1  15 785.547 1648.96   1
   1  -2  16 840.546 2133.25   1
  -1  -1  16-2154.75 2372.43   1
  -2   1  16 2938.86 2697.45   1
   2  -1  16 1652.95 1767.46   1
  -1   2  16 1567.53 2092.76   1
  -1  -1  17-777.095 2647.96   1
  -2   1  17-17.5578 1914.52   1
   0   2  -3 3081.93 1709.93   1
  -2   0  -3 5017.51 2474.93   2
  -2   2   3 4297.99 2064.42   1
   2   0  -4 442315. 17144.2   1
   0   2  -4 456323. 14608.6   1
  -2   2  -4 452146. 12354.5   1
  -2   2  -4 468857. 16408.3   2
  -2   2   4 484344. 14734.2   1
   0   2   5 329074. 10558.0   1
  -2   2   5 332485. 12702.2   1
   0   2  -5 351996. 13333.0   1
  -2   2  -5 372570. 11076.5   1
   2   0  -5 390701. 16276.2   1
   0  -2  -5 419321. 12578.3   2
  -2   0  -5 422777. 14941.2   2
  -2   2   6 300660. 11810.4   1
   0   2  -6 271380. 12767.3   1
  -2   2  -6 267516. 10335.6   1
   0   2   6 292456. 9732.09   1
   0   2   7 50379.5 3737.93   1
  -2   2  -7 49631.1 4801.50   1
  -2   0  -7 48193.1 5203.76   2
  -2   2   7 50663.2 4729.48   1
  -2   2   8 19075.0 3011.51   1
   0   2   8 20278.1 2749.29   1
   0   2   9 195014. 8886.60   1
   2   0   9 212029. 8401.45   1
  -2   2   9 212938. 10601.0   1
   0   2 -10 660776. 27334.1   1
   2   0  10 643774. 18425.2   1
   0   2  10 636371. 19365.1   1
  -2   2  10 661833. 21701.1   1
  -2   0  11 316851. 14886.9   1
   0   2  11 327468. 12708.5   1
   2   0  11 317743. 11829.8   1
  -2   2  11 328876. 14365.9   1
  -2   0  12 155541. 10388.7   1
  -2   2  12 157717. 9723.53   1
   0   2  12 158445. 8541.11   1
   2   0  12 150883. 7731.61   1
  -2   0  13 85464.9 7919.61   1
   0   2  13 85425.8 6273.29   1
   2   0  13 83526.9 5726.33   1
  -2   2  13 91000.4 7476.79   1
   0  -2  14 65283.0 6888.81   1
  -2   0  14 73891.8 7635.87   1
   2  -2  14 72284.5 6627.84   1
  -2   2  14 67787.6 6615.73   1
   2   0  14 66393.6 5366.93   1
   0   2  14 71126.5 6010.86   1
   0   2  15 23583.9 3687.94   1
  -2   2  15 24315.5 4369.57   1
   2   0  15 20348.9 3229.64   1
   2  -2  15 22415.5 4161.00   1
  -2   0  15 20552.4 4324.48   1
   0  -2  15 20920.0 4211.90   1
  -2   2  16 3415.74 2436.06   1
   0  -2  16 3971.53 2175.97   1
  -2   0  16 907.689 2176.54   1
   2  -2  16 4066.60 2420.54   1
   0   2  16 3383.78 1739.15   1
  -2   0  17-994.639 2368.16   1
   0  -2  17 1291.72 2238.32   1
  -3   2  -1 129539. 6345.72   2
  -2   3  -1 119716. 5050.99   1
   1   2  -1 121792. 5303.79   1
  -2   3   1 117259. 4790.91   1
  -1   3  -1 116244. 5153.08   1
  -3   2   1 114274. 5566.18   1
  -2  -1  -1 124480. 5858.57   2
  -3   1   1 125241. 5911.58   1
  -2  -1  -2 78582.1 4800.65   2
  -3   1  -2 82061.9 5327.81   2
  -3   1   2 69364.5 4204.34   2
  -1   3   2 69706.5 3285.12   1
   1   2  -2 75635.9 4392.43   1
   2   1  -2 74356.1 5293.30   1
  -1   3  -2 69586.5 3989.34   1
  -2   3  -2 71429.2 3934.99   1
  -3   2   2 72050.6 4588.16   1
  -3   1   2 71388.9 4936.87   1
  -2   3   2 75028.2 4010.88   1
   2   1  -3 33411.6 4080.87   1
   1   2  -3 35109.5 3738.94   1
  -1   3  -3 34800.1 2991.73   1
  -2   3  -3 33617.5 2980.42   1
  -3   1  -3 42472.7 4508.63   2
  -2   3   3 37431.4 3464.60   1
  -3   2   3 32582.4 4070.16   1
  -1   3   3 34121.8 2634.98   1
  -2  -1  -4 101769. 6395.09   2
  -1  -2  -4 103742. 5597.65   2
  -3   1  -4 100865. 7092.22   2
  -2   3   4 96282.8 5573.79   1
  -1   3  -4 104992. 5645.12   1
  -3   2   4 95187.5 6469.36   1
   1   2  -4 98776.7 6844.07   1
  -2  -1  -5 85405.5 6028.58   2
  -3   1  -5 86433.9 6644.30   2
  -2   3  -5 81684.3 4896.19   1
  -3   2  -5 81359.6 3798.71   1
  -3   2   5 72577.5 5951.72   1
  -1   3  -5 72783.6 4976.50   1
  -2   3   5 72395.0 5159.43   1
  -1   3   5 73007.4 4531.53   1
   1   2  -6 22126.1 4390.80   1
  -2   3   6 22836.4 3112.39   1
  -1   3   6 19631.8 2502.15   1
  -3   2   6 24846.4 3994.47   1
  -2   3  -6 17751.5 2396.12   1
  -3   2  -6 20101.7 2191.04   1
  -1   3  -6 20599.9 3135.54   1
   1   2   7 1614.35 1065.23   1
  -3   2  -7-266.070 1629.06   1
  -1   3  -7-1965.40 2806.92   1
  -2   3  -7-1383.47 2028.65   1
  -1   3   7 3659.50 1463.69   1
  -2   3   7 973.163 1539.74   1
  -3   2   7-1414.53 2684.81   1
  -3   2  -8-2337.43 2198.44   1
   2   1  -8 991.263 3514.95   1
  -1   3  -8 9473.18 5190.16   1
  -2   3   8 849.638 1952.37   1
   1   2   8 7109.45 1928.09   1
   2   1   8-5465.14 1614.81   1
  -1   3   8-768.160 1863.55   1
  -3   1   8 1657.77 2177.72   1
  -3   2   8-277.317 1892.42   1
  -2  -1  -8 793.084 2283.32   2
  -3   2   9 6410.72 2850.42   1
  -3   1   9 7057.37 3029.73   1
  -2   3  -9 3992.51 3659.56   1
  -2   3   9 10932.2 2858.78   1
   1   2   9 4779.01 1777.12   1
  -1   3   9 6974.00 2422.77   1
   2   1   9 4201.07 1454.87   1
   1   2 -10 113983. 11198.5   1
  -3   2 -10 92914.8 7449.90   1
  -2   3 -10 99810.3 8849.59   1
  -3   1  10 99306.6 8186.77   1
  -3   2  10 105628. 7872.58   1
   1   2  10 97306.4 5629.43   1
  -1   3  10 98102.2 6977.54   1
  -2   3  10 108206. 7571.33   1
   2   1  10 99522.7 5317.88   1
  -3   2  11 47422.4 5678.79   1
   3  -1  11 51115.5 4587.40   1
  -3   1  11 43620.8 5743.83   1
  -2   3  11 47554.1 5134.22   1
  -1   3  11 49218.2 5265.35   1
   1   2  11 45911.4 4018.60   1
   2   1  11 45853.7 3730.86   1
  -3   1  12 12873.1 3819.24   1
  -3   2  12 16009.2 3599.29   1
  -1   3 -12 17650.1 5798.59   1
  -1   3  12 18977.6 3555.69   1
  -2   3  12 13738.7 3182.49   1
   1   2  12 14932.0 2406.58   1
   3  -1  12 17941.1 3290.02   1
   2   1  12 14311.3 2318.65   1
   1   2  13 1250.10 1219.46   1
   2   1  13 4890.28 1585.27   1
  -1   3  13 2476.14 1857.64   1
  -2   3  13 2889.25 1839.94   1
  -3   1  13 3649.03 2844.47   1
  -2  -1  13 2275.63 2363.13   1
  -3   2  13 3438.43 2701.06   1
   3  -1  13 4049.91 2191.30   1
   1   2  14 6989.97 2065.86   1
   2   1  14 2746.37 1466.76   1
  -3   2  14 9506.15 3422.54   1
  -2   3  14 3958.29 1904.99   1
   3  -1  14 6260.88 2191.35   1
  -1   3  14 9779.35 2923.56   1
   3  -2  14 5096.93 1830.65   1
  -3   1  14 5156.19 3155.92   1
  -2  -1  14 7953.01 2802.13   1
  -1   3  15 2797.99 2369.41   1
   1   2  15 407.417 1452.31   1
   2   1  15-2564.14 1806.61   1
  -2   3  15-708.454 1918.63   1
  -3   2  15-3296.03 2506.80   1
   3  -1  15 1485.39 1739.56   1
  -1  -2  15 2289.74 2855.16   1
  -3   1  15 2838.72 1958.90   1
   3  -2  15 1238.94 1840.03   1
  -2  -1  15 7018.73 3009.35   1
  -1   3  16-2009.90 1732.28   1
  -2   3  16 1845.49 2076.40   1
  -3   1  16 721.589 1952.79   1
  -3   2  16-429.538 2076.27   1
  -2  -1  16-510.324 2444.87   1
   1  -3  16-2610.26 2986.02   1
  -1  -2  16-1883.28 2362.72   1
   2  -3  16 3938.98 2538.19   1
  -3   1  17-218.583 2609.95   1
  -3   2  17-2206.13 2481.61   1
  -1  -2  17-2091.89 2952.84   1
  -2  -1  17 2597.71 2564.58   1
   0   3   0 33661.9 2624.34   1
  -3   0   0 27511.9 3013.41   2
  -3   3   0 20917.8 2384.49   2
  -3   3   0 41390.6 2704.67   1
   3   0   0 21069.6 2907.24   1
   0   3  -1 339446. 10083.9   1
   0   3   1 336141. 9709.94   1
  -3   0  -1 330953. 11498.7   2
  -3   3  -1 290281. 11158.5   2
  -3   0   1 339256. 11308.5   2
   3   0  -1 294145. 11881.8   1
  -3   3  -1 360510. 9582.34   1
  -3   3  -2 1468.92 1783.78   2
  -3   3   2-789.371 1610.75   1
  -3   3  -2 316.568 1265.47   1
  -3   0  -3 25518.1 4218.88   2
   3   0  -3 26017.9 5280.61   1
  -3   3  -4 29127.5 2675.49   1
   0   3  -4 29590.6 3290.03   1
  -3   0  -4 33918.6 4395.97   2
  -3   3   4 23561.2 3521.71   1
   3   0  -4 36503.4 5826.50   1
   0   3  -5-374.233 2267.43   1
  -3   3  -5-2030.59 1712.69   1
  -3   3  -5 1303.92 2099.81   2
  -3   0  -5 2962.53 2387.05   2
   0   3   5-1167.67 1044.06   1
  -3   3   5 771.414 1826.19   1
   3   0  -5-536.996 2943.32   1
   0   3   6 1955.11 1254.91   1
   0   3  -6 2152.18 2062.92   1
  -3   3   6-478.215 2290.63   1
  -3   3  -6 1898.78 1524.37   1
  -3   3   7-2423.04 2537.39   1
   0   3   7-593.019 1471.60   1
  -3   3  -7-320.888 1864.82   1
   0   3   8 10995.9 1839.57   1
  -3   3  -8 13417.3 2685.59   1
   0   3  -8 19345.3 5508.88   1
  -3   3   8 12409.3 2902.16   1
  -3   3  -9 95591.9 7479.82   1
  -3   3   9 87182.9 6865.71   1
   0   3   9 92359.8 5597.90   1
   3   0   9 73625.0 3920.90   1
  -3   3  10 1508.57 2560.18   1
   3   0  10-1303.32 1044.06   1
   0   3  10-349.925 1383.36   1
  -3   3  11 6462.01 3120.67   1
   3   0  11 4008.61 1488.55   1
  -3   0  11 901.905 2684.08   1
   0   3  11-912.947 1805.70   1
  -3   0  12 14601.1 3468.40   1
   0   3 -12 19154.9 6165.77   1
   0   3  12 9193.10 1747.43   1
  -3   3  12 12197.3 3518.13   1
   3   0  12 8657.94 1746.47   1
   0   3  13 23844.2 3275.04   1
  -3   3  13 25187.7 4295.09   1
   3   0  13 21029.6 2583.43   1
  -3   0  13 25195.7 4647.57   1
   0   3  14 9797.35 2697.94   1
  -3   3  14 10128.0 3088.71   1
   3   0  14 12689.3 2246.38   1
  -3   0  14 12582.4 3841.47   1
   3   0  15 7585.31 1794.77   1
   0   3  15 11213.1 2581.30   1
  -3   0  15 10163.2 3402.60   1
   3  -3  15 9372.75 3137.57   1
  -3   3  15 6354.54 2750.55   1
   3  -3  16 3304.60 2355.24   1
   0  -3  16 2299.00 3274.83   1
  -3   0  16 5268.03 3103.20   1
  -3   3  16 4447.31 2440.51   1
   0  -3  17-772.318 2705.57   1
  -3   0  17 1213.93 2423.39   1
  -4   2   2 258458. 9110.96   2
  -2  -2  -2 263623. 9603.95   2
  -2   4  -2 231170. 8500.14   1
   2   2  -2 250949. 9900.20   1
  -2   4   3 206743. 7795.66   1
  -2   4  -3 223422. 8534.05   1
  -4   2   3 194905. 9846.88   1
  -4   2   3 220304. 8967.01   2
   2   2  -3 221858. 10461.8   1
  -4   2  -3 270045. 11624.8   2
  -2  -2  -3 258460. 9825.26   2
  -2   4   4 48772.3 3974.88   1
  -4   2  -4 50888.2 5635.37   2
  -4   2   4 45351.8 5084.56   1
  -2   4  -4 47883.6 3937.83   1
  -2   4  -5 194735. 8364.94   1
  -2  -2  -5 240353. 10344.2   2
   2   2  -5 214069. 11805.5   1
  -2   4   5 165832. 7878.10   1
  -4   2   5 165820. 9629.99   1
  -2   4   6 176905. 8494.88   1
  -2   4  -6 174983. 8446.63   1
  -4   2  -6 178132. 6184.07   1
  -2  -2  -6 188445. 9858.02   2
  -4   2  -6 185493. 11268.2   2
  -4   2   6 178725. 10192.1   1
   2   2  -7 60524.2 7177.87   1
  -4   2  -7 57953.7 3845.04   1
  -2   4  -7 56816.2 4868.64   1
  -2   4   7 60266.4 4899.04   1
  -4   2   7 68534.6 6114.57   1
  -2   4  -8 2586.56 2374.79   1
  -2   4   8-752.006 1750.05   1
  -4   2   8-2297.36 2187.68   1
  -4   2  -8 1560.17 1504.96   1
  -2   4   9 42469.5 4684.48   1
  -4   2   9 46356.7 5812.14   1
  -2  -2  -9 45642.9 5641.12   2
   2   2  10 391742. 11333.9   1
   2   2 -10 405648. 22891.0   1
  -2   4 -10 384086. 18658.3   1
  -2   4  10 385844. 15019.7   1
  -4   2  10 400681. 17187.6   1
   2   2  11 313167. 10226.6   1
  -2   4  11 313455. 13635.5   1
  -4   2  11 300135. 15403.9   1
   2   2  12 116636. 5824.88   1
  -4   2  12 114491. 9216.95   1
  -2   4  12 116945. 8079.07   1
  -2   4  13 25105.1 3745.48   1
  -4   2  13 23257.0 4383.19   1
   4  -2  13 22067.9 3072.63   1
   2   2  14 11817.2 2093.63   1
  -2   4  14 13558.6 3146.45   1
   4  -2  14 11327.3 2205.95   1
  -4   2  14 9131.03 3241.61   1
   2   2  15 3904.46 1654.63   1
  -2   4  15 3598.14 2089.01   1
  -4   2  15 3336.17 2891.59   1
   4  -2  15 2160.56 1281.77   1
  -2  -2  15 1829.40 2653.95   1
  -2   4  16-3891.35 2223.33   1
  -2  -2  16 84.6087 2290.04   1
  -4   2  16 3831.08 2578.97   1
  -2  -2  17 3711.38 3182.76   1
  -4   2  17 4514.38 2928.11   1
  -3   4   0 88565.8 4582.13   1
   3   1   0 91261.5 5612.92   1
  -4   3   0 90206.1 4723.27   1
  -1   4   0 92204.7 5065.61   1
  -4   1   0 105413. 6172.63   2
  -4   1   0 100531. 5219.26   1
  -4   1  -1 203410. 8977.05   2
  -4   3  -1 202746. 8966.79   2
  -4   3   1 198502. 7913.08   2
  -3  -1  -1 190507. 8424.80   2
  -1  -3  -1 187807. 7492.36   2
   3   1   1 180333. 7063.27   1
   3   1  -1 181308. 8570.44   1
   1   3   1 190925. 6319.97   1
   1   3  -1 180581. 7147.91   1
  -1   4  -1 172295. 7229.88   1
  -4   1   1 178284. 7982.81   1
  -4   1  -1 171500. 6635.29   1
  -4   3   1 175278. 7645.76   1
  -4   3  -1 172274. 6410.23   1
  -3   4   1 176895. 6854.81   1
  -1   4   1 187653. 7033.03   1
  -3   4  -1 189746. 6980.31   1
  -4   3  -2 91372.1 4054.91   1
  -3   4   2 90882.1 4791.90   1
   1   3  -2 74129.4 5028.87   1
  -1   4  -2 74810.7 4547.81   1
  -4   3   2 88905.5 5856.86   1
  -1   4   2 80158.6 4161.36   1
  -3   4  -2 83661.4 4827.99   1
  -1  -3  -2 65639.0 4505.05   2
  -4   1   2 65519.2 4895.50   2
  -4   3  -3 3456.35 1739.44   1
  -1   4   3 850.432 1344.54   1
   1   3  -3 796.054 1855.87   1
  -1   4  -3 2096.98 1751.80   1
  -3   4   3-275.637 1854.75   1
  -3   4  -3 2081.77 2024.03   1
  -4   1  -3 5632.23 3292.44   2
  -3   4  -3 5047.50 2965.70   2
  -4   3  -3 4485.15 3297.55   2
  -4   3   3 3603.43 2384.82   1
  -3  -1  -4 3791.06 2929.74   2
  -4   3   4 3348.64 2270.53   1
   3   1  -4 2801.18 3384.70   1
   1   3  -4 4247.89 2679.58   1
  -1   4  -4 3374.15 1821.23   1
  -1   4   4 2911.80 1560.19   1
  -4   3  -4 4129.22 1428.87   1
  -3   4  -4 2245.79 1591.74   1
  -4   1  -4 2172.88 2684.38   2
  -4   3  -4 2930.57 2559.65   2
  -3   4   4 7681.64 2314.84   1
   1   3  -5 9325.52 2675.70   1
  -4   3  -5 7612.39 1709.47   1
  -3   4  -5 6987.66 1914.25   1
  -1   4  -5 10847.8 2499.35   1
  -1   4   5 2607.91 1207.91   1
  -4   3   5 1955.06 2417.71   1
  -3   4   5 5006.73 1976.30   1
  -1  -3  -5 11168.1 2376.87   2
  -3  -1  -5 12971.7 3050.00   2
  -3  -1  -6 71040.4 6346.65   2
  -3   4   6 64248.0 5534.23   1
  -4   3   6 62826.5 5547.63   1
  -3   4  -6 65483.9 4626.82   1
  -1   4  -6 66167.0 5319.25   1
   1   3  -6 59548.3 6098.30   1
  -1   4   7 82105.1 5225.21   1
  -4   1  -7 75446.5 7368.14   2
  -3   4   7 80840.9 6355.22   1
  -3   4  -7 78528.0 5525.19   1
  -1   4  -7 75836.1 6560.28   1
  -4   3  -7 74012.7 4502.04   1
   1   3  -7 81920.4 7983.04   1
   1   3   7 89351.6 3913.25   1
  -4   3   7 79866.7 6462.74   1
  -3   4   8 13336.5 2980.75   1
   3   1  -8 13543.0 5622.03   1
   1   3  -8 10086.7 3386.81   1
  -1   4   8 8335.31 1957.58   1
  -4   3  -8 10301.1 2415.43   1
  -1   4  -8 11085.8 3442.99   1
  -3   4  -8 10175.0 2768.39   1
   1   3   8 19203.9 2286.72   1
  -4   3   8 6953.32 2334.02   1
  -4   1   8 8364.55 2711.07   1
  -3   4   9 61105.6 5803.55   1
  -4   3   9 64380.6 6355.25   1
  -1   4   9 60488.5 4943.44   1
   1   3   9 68814.6 4190.37   1
  -4   1   9 66648.3 6728.94   1
   1   3  -9 51784.4 7255.89   1
  -1   4  -9 55116.1 6713.70   1
  -3   4  -9 50708.9 5989.16   1
  -1   4  10 19829.3 2929.88   1
  -4   1  10 28585.0 4739.12   1
  -4   3  10 23559.9 4255.79   1
  -3   4  10 21587.1 3613.94   1
  -3   4 -10 26212.6 4833.23   1
  -1   4 -10 17893.0 4843.74   1
  -3   4  11 40009.8 5091.21   1
   4  -1  11 32533.6 2860.11   1
  -1   4  11 42360.8 4576.03   1
   1   3  11 46624.5 3991.48   1
  -1   4 -11 32445.2 6024.34   1
  -4   3  11 36335.3 4908.56   1
  -4   1  11 34706.4 5136.81   1
  -4   1  12 15221.6 3566.41   1
   1   3 -12 19910.6 6782.92   1
  -3   4  12 16661.0 3309.84   1
   4  -1  12 13868.1 2051.52   1
  -4   3  12 14971.6 3404.12   1
   3   1  12 11120.7 1681.38   1
  -1   4  12 16165.3 2824.02   1
  -4   1  13 2828.85 2571.20   1
  -3  -1  13 4720.45 2574.42   1
  -1   4 -13 2268.35 4402.54   1
  -1   4  13-48.6626 1632.32   1
   3   1  13-1121.63 980.919   1
   1   3  13 3649.00 1784.85   1
  -4   3  13 2816.59 1720.62   1
   4  -1  13 4207.35 1541.45   1
  -3   4  13 3375.97 2159.92   1
  -1   4  14-1654.41 1505.45   1
   1   3  14 4344.48 2032.43   1
   3   1  14 1916.97 801.316   1
  -3  -1  14 499.649 2041.50   1
  -4   1  14 1034.29 2350.51   1
  -4   3  14 2968.91 2260.01   1
   4  -1  14 2729.58 1528.72   1
  -3   4  14 125.437 2006.80   1
   1   3  15 5862.52 1791.80   1
  -1   4  15 6680.44 2487.75   1
   4  -1  15 4054.61 1804.66   1
   4  -3  15 6494.23 2319.61   1
  -3  -1  15 6084.77 3081.91   1
  -4   1  15 629.454 2009.05   1
  -4   3  15 461.755 2028.01   1
  -3   4  15 523.920 1693.09   1
  -1   4  16 10224.6 2952.59   1
  -1  -3  16 12407.5 4186.47   1
  -4   1  16 3504.45 2810.07   1
  -3  -1  16 3207.58 2395.07   1
  -3   4  16 9769.37 3612.55   1
  -4   3  16 7016.83 2828.53   1
  -3  -1  17 10504.0 4330.25   1
  -1  -3  17 10473.4 4655.59   1
   1  -4  17 8053.59 3990.03   1
  -4   3  17 8280.81 2852.16   1
  -4   1  17 10363.7 4267.63   1
  -4   4   0 317551. 10851.8   2
   0   4   0 271459. 9306.50   1
   4   0  -1 591944. 19881.3   1
   0   4  -1 620938. 16939.2   1
   0   4   1 605263. 16576.6   1
  -4   4  -1 610608. 16162.0   1
  -4   4   1 597341. 17080.5   1
  -4   4  -1 653576. 19415.8   2
  -4   4   1 669670. 17512.1   2
  -4   0   1 649750. 18996.3   2
   0   4   2 2440.96 1568.88   1
  -4   0  -2 11322.8 3121.47   2
  -4   4   2 1502.03 1613.87   1
   4   0  -2 9675.80 4086.35   1
  -4   0   2 8351.50 2310.55   2
   4   0  -3 44747.8 6135.41   1
   0   4  -3 37289.5 3644.18   1
   0   4   3 29683.1 2581.88   1
  -4   4  -3 30498.4 3374.65   1
  -4   4  -3 52133.8 5641.03   2
  -4   4  -4 70516.8 4788.21   1
  -4   4   4 75455.4 5919.13   1
   0   4   4 71739.8 3660.29   1
  -4   0  -4 66019.6 6500.37   2
   4   0  -4 71672.3 8442.05   1
   0   4  -4 68552.7 5456.79   1
   4   0  -5 22242.9 5396.58   1
   0   4  -5 17331.1 2538.71   1
  -4   4  -5 14485.9 2269.25   1
  -4   0  -5 20068.0 3646.07   2
   0  -4  -5 20342.3 2384.80   2
  -4   4   5 10760.9 2867.99   1
   0   4   5 12731.4 1730.57   1
  -4   4   6 61206.8 5623.73   1
   0   4   6 55072.3 3400.08   1
  -4   4  -6 60674.9 6811.98   2
   0  -4  -6 53616.7 4158.25   2
  -4   4  -6 54527.1 3874.09   1
   0   4  -6 52066.5 5157.98   1
   0   4   7 102039. 4814.84   1
   0   4  -7 88526.4 7483.72   1
  -4   4   7 88047.6 7113.04   1
   0   4   8 9115.12 1668.95   1
  -4   0  -8 9190.02 3253.22   2
  -4   4   8 10481.6 2806.46   1
  -4   4  -8 11278.6 2312.55   1
   0   4  -9 243562. 14529.4   1
  -4   4  -9 239546. 11427.5   1
   0   4   9 249165. 9394.02   1
  -4   4   9 246408. 12532.2   1
   0   4  10 46970.9 4022.85   1
  -4   4  10 40588.8 5121.61   1
  -4   0  11 138377. 9902.23   1
   0   4  11 170185. 8142.58   1
  -4   4  11 150301. 10118.3   1
  -4   0  12 112939. 9419.60   1
  -4   4  12 119766. 8985.21   1
   0   4  12 139797. 7549.58   1
   0   4 -13 65926.5 11750.7   1
  -4   4 -13 40748.9 7361.57   1
   0   4  13 51553.2 4624.44   1
  -4   0  13 46580.5 6150.69   1
  -4   4  13 53520.4 6162.31   1
  -4   0  14 355.704 2387.92   1
  -4   4  14 2679.81 2119.60   1
   0   4  14 2122.36 1686.87   1
  -4   0  15-4317.37 3058.91   1
  -4   4  15-1917.45 1796.46   1
   0   4  15 1725.54 1907.97   1
  -4   0  16 1620.52 2653.76   1
   4  -4  16 8351.84 3590.18   1
  -4   4  16 2551.20 2667.88   1
  -4   0  17 7898.37 3873.56   1
   0  -4  17 9292.65 4657.84   1
  -4   4  17 6857.14 3396.80   1
   3   2   0 112692. 6113.77   1
  -2   5   0 123947. 6184.74   1
  -3   5   0 112776. 5715.92   1
  -5   3   0 114526. 5958.90   1
  -3  -2   0 112208. 6591.63   2
  -5   2   0 114810. 6200.23   1
  -5   3  -1 73442.4 5772.56   2
  -3   5  -1 77468.0 4767.05   1
  -2   5   1 66785.3 4128.61   1
  -5   2  -1 81572.6 4649.55   1
  -5   3   1 77119.6 5228.43   1
  -2  -3  -1 67252.7 5044.17   2
  -3   5   1 76124.6 4406.95   1
   3   2  -1 73857.2 5207.93   1
   2   3  -1 73505.8 4627.37   1
   3   2   1 73250.1 4318.79   1
   2   3   1 71955.6 3912.07   1
  -2   5  -1 75646.5 5091.27   1
  -5   3  -1 73385.8 4144.07   1
  -5   2   1 81337.9 5370.87   1
  -5   3   2 13340.5 3030.20   1
  -5   2   2 13992.1 3301.67   1
  -5   3  -2 32659.6 4614.12   2
  -2   5  -2 22674.9 3038.56   1
  -5   3  -2 17563.4 2463.93   1
   3   2   2 26626.5 2541.64   1
   2   3  -2 26793.0 3445.31   1
  -3   5  -2 23862.8 3490.80   1
  -3   5   2 20384.2 2853.74   1
  -2  -3  -2 32135.4 3840.19   2
  -5   2   2 31939.2 3935.88   2
  -5   2  -2 18914.4 2530.36   1
  -2   5   2 22131.7 2542.52   1
  -5   3  -3 86929.8 4219.81   1
  -2   5   3 81074.6 4585.36   1
   2   3  -3 79115.8 5921.35   1
   3   2  -3 75942.1 6754.45   1
  -2  -3  -3 74691.9 5539.25   2
  -5   2  -3 76582.3 6929.75   2
  -5   3  -3 72788.7 6833.11   2
  -3   5  -3 80453.6 5537.21   1
  -2   5  -3 78912.1 5248.46   1
  -5   2   3 106065. 7015.35   1
  -5   3   3 97447.3 6536.99   1
  -5   3   3 72231.6 5187.42   2
  -5   2   3 72281.7 5542.11   2
  -5   2  -3 88833.3 4032.21   1
  -3   5   3 82892.1 5083.68   1
  -2   5   4 42497.4 3600.52   1
  -3   5   4 46956.0 4416.76   1
   2   3  -4 36261.0 5094.17   1
  -2   5  -4 38917.9 4052.92   1
   3   2  -4 32002.0 5600.23   1
  -3   5  -4 36462.3 3814.99   1
  -5   3  -4 43020.5 3211.70   1
  -5   3  -4 29815.7 4593.82   2
  -5   2  -4 29833.4 4727.78   2
  -5   2   4 58759.2 5794.87   1
  -5   3   4 59300.5 5731.67   1
  -5   2   5-2594.69 2587.62   1
  -5   3   5-1381.27 2390.44   1
   3   2  -5 1388.37 3790.77   1
   2   3  -5 1434.70 2471.02   1
  -3   5  -5 1353.33 1811.55   1
  -3   5   5-2007.50 2055.46   1
  -2   5   5 2093.30 1245.20   1
  -5   3  -5 2859.60 1286.80   1
  -2  -3  -5 471.908 2184.25   2
  -3  -2  -5-48.4626 2448.86   2
  -5   3  -6 119.499 1020.67   1
  -2   5  -6 2414.44 2218.97   1
  -2  -3  -6-3658.59 2568.42   2
  -3  -2  -6-2260.20 2100.90   2
  -2   5   6 1808.10 1359.68   1
  -3   5   6-2098.21 2315.90   1
   2   3  -6 533.136 2462.76   1
  -5   3   6-2851.19 2532.43   1
  -5   2   6-1980.61 2365.19   1
   2   3  -7 1201.87 3465.21   1
  -2   5  -7 1298.90 1699.83   1
  -5   3  -7-634.757 1218.06   1
  -2  -3  -7 1014.37 1938.49   2
  -3  -2  -7 2180.51 2045.02   2
  -2   5   7 4233.27 2304.06   1
  -5   2   7 913.421 2062.09   1
  -5   3   7 123.771 2404.24   1
  -3   5   7 1210.86 1681.09   1
  -3   5  -8 2062.33 1643.87   1
  -2   5  -8 2230.68 2251.94   1
  -5   3  -8 2070.43 1296.30   1
  -3  -2  -8 4105.80 2413.05   2
  -2   5   8 5051.66 2148.68   1
  -5   2  -8 1654.37 1551.73   1
  -5   2   8 9409.79 3324.61   1
  -5   3   8 7213.08 2679.81   1
  -3   5   8 3051.61 2024.00   1
  -3   5  -9 2846.43 2478.60   1
  -2   5  -9-1638.01 2625.09   1
  -5   3  -9 4421.84 2179.11   1
  -5   3  -9 3459.16 3552.81   2
  -5   2  -9 2278.45 1875.18   1
  -5   2   9 3811.93 3010.86   1
  -5   3   9 2029.94 3072.39   1
  -3   5   9 601.113 1883.11   1
  -3   5 -10 13766.4 3608.36   1
  -5   2 -10 17798.2 4801.16   2
  -2   5  10 16677.6 3158.12   1
  -5   2  10 15897.7 4008.82   1
  -5   3  10 20516.7 3846.09   1
  -3   5  10 16645.8 3361.27   1
   3   2 -10 21431.3 6709.14   1
  -2   5 -11 14294.2 4218.25   1
  -3   5 -11 9150.75 2769.79   1
  -2   5  11 8544.52 2474.49   1
  -3   5  11 13259.3 3110.88   1
  -5   2  11 5654.84 2470.01   1
  -5   3  11 13544.2 3636.28   1
   2   3  11 7068.19 876.328   1
   2   3 -12 7701.41 6563.37   1
   2   3  12 1929.84 672.877   1
  -3   5  12 4007.86 2372.82   1
  -5   3  12 0.12394 2370.41   1
  -5   2  12 1757.46 2211.05   1
   2   3  13 2245.61 661.576   1
  -3   5  13 5440.32 2087.21   1
  -2   5  13 1334.51 1785.91   1
   5  -2  13 4469.74 1501.48   1
  -5   3  13 2935.32 2352.18   1
   5  -2  14 8916.83 1822.86   1
  -5   3  14 7517.14 3345.56   1
  -5   2  14 3859.43 2698.72   1
  -3   5  14 5336.07 2245.62   1
  -2   5  14 7214.87 2677.41   1
  -3  -2  15 6115.75 2875.79   1
  -5   2  15 2657.47 2696.83   1
   5  -3  15 4437.46 2071.14   1
  -3   5  15 1234.78 1812.89   1
  -5   3  15 1733.46 2211.87   1
   5  -2  15 6912.98 1733.85   1
  -2  -3  16 954.285 3471.42   1
  -3  -2  16 900.614 2844.69   1
  -2   5  16 4570.41 2476.00   1
  -3   5  16 2397.59 2224.33   1
  -5   3  16 4232.18 2375.67   1
  -5   2  16 2456.79 2159.49   1
  -3  -2  17 3606.72 3833.53   1
  -2  -3  17 1504.51 2744.46   1
  -5   2  17 5113.36 3746.03   1
  -5   3  17-106.361 2345.35   1
  -3  -2  18 5621.35 3554.80   1
  -5   4   0 29292.1 3647.65   2
  -5   1   0 36744.6 3921.15   2
  -4  -1   0 32930.5 3756.28   2
  -4   5   0 26296.6 2641.77   1
   1   4   0 33465.6 2977.60   1
  -1   5   0 32809.5 3459.28   1
  -5   4   0 24602.0 2939.89   1
  -5   1   0 24505.1 3104.16   1
  -4   5   1 16974.0 2380.87   2
  -4   5  -1 15018.0 2659.32   2
  -5   4  -1 18337.6 3199.41   2
  -1   5   1 32588.1 3283.36   1
  -1   5  -1 29254.8 3163.17   1
  -5   4   1 38637.7 3865.00   1
  -4   5  -1 36593.8 3236.54   1
   4   1   1 21043.2 2764.13   1
  -4  -1   1 23160.2 3169.32   2
   1   4   1 31638.1 2823.55   1
  -5   4  -1 36654.5 3085.97   1
  -4   5   1 39262.2 3402.87   1
  -5   1   1 45025.7 4240.01   1
  -5   1  -1 45774.4 3443.68   1
   1   4   2 4022.28 1767.56   1
  -4   5   2 2536.73 2019.64   1
  -4  -1  -2 2476.14 2471.83   2
  -5   4   2 3489.63 2367.76   1
   4   1  -2 181.224 2609.83   1
  -1  -4  -2 1183.44 2386.35   2
  -5   1   2 1211.55 2541.33   2
  -5   4  -2 899.825 1508.65   1
  -1   5  -2 1817.35 2027.81   1
  -1   5   2 2738.19 1960.18   1
  -4   5  -2 3572.52 2076.12   1
  -5   1  -2 825.961 1490.32   1
  -5   1   3 165976. 8855.25   2
   1   4  -3 165953. 8293.77   1
  -1   5  -3 152450. 7747.68   1
  -4   5  -3 160142. 7915.08   1
   1   4   3 170364. 6533.93   1
  -5   4   3 165399. 9061.05   1
  -1   5   3 166296. 6807.89   1
  -5   4  -3 166233. 6880.36   1
  -4  -1  -3 172578. 9543.07   2
  -5   4  -3 175020. 10831.9   2
  -4   5   3 165367. 8120.43   1
  -5   1  -4 1941.83 2693.67   2
  -4   5  -4 4061.13 2159.62   1
  -4   5   4 2196.39 1892.99   1
  -1  -4  -4 4514.98 1931.18   2
  -5   4   4 3054.58 1735.33   2
  -1   5   4 3596.19 1295.05   1
   1   4  -4 3529.87 1839.71   1
  -5   4   4 6938.10 2983.25   1
   1   4   4 6208.02 1754.76   1
  -5   4  -4 3389.98 1593.21   1
   1   4  -5 68323.5 6005.48   1
  -5   4  -5 77156.0 7544.46   2
  -4  -1  -5 74894.2 6508.75   2
  -5   1  -5 69564.4 6952.91   2
   1   4   5 72388.6 3680.58   1
  -5   4  -5 72088.2 4481.60   1
  -4   5  -5 67444.5 4640.34   1
  -4   5   5 70939.8 6010.90   1
  -5   4   5 72327.5 5990.67   1
  -1   5   5 69894.9 4120.18   1
  -5   4   5 60637.0 4618.87   2
  -1   5   6 14657.1 2023.37   1
  -1   5  -6 17869.7 2946.37   1
   1   4  -6 17060.2 3789.64   1
  -5   4  -6 14072.5 2140.05   1
  -4   5  -6 14334.6 2303.46   1
   1   4   6 13654.3 1658.85   1
  -4  -1  -6 13161.6 3211.07   2
  -1  -4  -6 16218.1 2826.85   2
  -4   5   6 12135.2 2701.87   1
  -5   4   6 15728.7 3215.19   1
  -1   5  -7 2815.19 2017.98   1
   1   4  -7 1249.31 3004.34   1
  -5   4  -7 2389.17 1521.84   1
  -4   5  -7 1284.35 1699.44   1
  -4   5   7-309.341 2824.08   1
  -5   4   7-89.6338 2148.10   1
  -1   5   7 2032.35 1379.98   1
   1   4   7 7972.63 1383.71   1
  -1   5  -8 22960.7 4161.71   1
  -4   5  -8 18263.8 3044.55   1
   1   4  -8 22404.5 4819.53   1
  -1   5   8 19496.2 2700.62   1
  -5   4   8 20544.1 4110.99   1
  -4   5   8 20985.4 3840.59   1
  -5   4  -8 14646.0 4540.61   2
   1   4   8 27413.0 2400.79   1
  -5   4  -8 22349.6 3224.76   1
   4   1  -8 20659.2 6384.64   1
   1   4  -9 633.801 3246.83   1
  -1   5  -9-2383.49 3710.51   1
  -5   4  -9 1118.04 1883.59   1
  -4   5  -9-2671.60 2123.83   1
  -1   5   9 3386.99 2108.80   1
  -5   4   9 1291.76 2435.36   1
  -4   5   9 2877.46 2277.39   1
  -4  -1  -9-3649.06 3318.07   2
   1   4   9 6846.10 1563.11   1
  -5   1   9 4887.85 2518.18   1
  -5   4 -10 5716.77 2555.17   1
  -1   5 -10 3755.60 3271.30   1
  -4   5 -10 5671.99 2249.99   1
  -1   5  10 4627.47 2046.65   1
   1   4  10 8838.91 1805.44   1
  -5   4  10 3336.14 2470.26   1
  -4   5  10 5857.26 2624.01   1
  -5   1  10 2586.52 2362.83   1
  -5   1  11 34794.0 5190.49   1
  -1   5  11 45867.7 4631.29   1
  -5   4 -11 36611.9 5041.70   1
  -1   5 -11 36845.2 7224.87   1
   1   4  11 41355.4 3253.78   1
  -4  -1 -11 30454.9 5675.94   2
  -4   5  11 36529.9 4760.65   1
  -5   4  11 36980.8 5263.02   1
  -1   5  12 27598.6 3630.48   1
  -5   4  12 20815.3 3888.14   1
  -4   5  12 22423.3 4151.35   1
   1   4  12 20871.7 2483.63   1
  -1   5 -12 25044.7 6659.75   1
  -5   1  12 21058.3 4679.88   1
   1   4  13 4741.58 1340.68   1
  -5   1  13 3583.23 2065.95   1
  -1   5  13 3333.33 1967.25   1
   1   4 -13 4666.17 5915.72   1
  -4   5  13 1057.90 1655.47   1
  -5   4  13 2510.83 1746.06   1
  -1   5  14 647.297 1556.74   1
   1   4  14 1266.69 1131.51   1
  -4  -1  14-504.951 2188.08   1
  -5   1  14-567.538 2716.40   1
  -5   4  14 4995.68 2497.22   1
  -4   5  14 603.012 1799.64   1
  -1   5  15 3025.93 1842.27   1
   1   4  15 2618.58 1200.99   1
  -4  -1  15 2492.31 2924.97   1
  -5   1  15-1271.67 2642.96   1
  -5   4  15 3293.11 2727.91   1
  -4   5  15 2260.84 2295.54   1
  -5   4  16 717.630 2213.52   1
  -5   1  16 1899.15 2188.16   1
  -4  -1  16 3528.43 2430.97   1
  -4   5  16 2763.62 2454.51   1
  -5   4  17 1022.44 2230.62   1
  -1  -4  17 2020.70 3095.34   1
  -4  -1  17-923.808 2951.55   1
  -5   1  17 3084.10 2724.60   1
  -5   1  18 4430.63 3626.25   1
  -4  -1  18-748.648 3037.04   1
  -5   5   0 27819.1 3150.62   1
   0   5   0 29796.9 3039.47   1
  -5   0   0 24488.2 3725.86   2
  -5   5   0 22072.4 3321.83   2
  -5   0  -1 132505. 8689.56   2
  -5   0   1 136565. 8353.61   2
  -5   5  -1 136989. 6365.42   1
   5   0  -1 123818. 9040.29   1
   0   5   1 139268. 6699.86   1
   0   5  -1 135199. 6976.06   1
  -5   5  -1 136235. 8095.34   2
  -5   5   1 130797. 7016.51   2
  -5   5   1 136617. 7262.63   1
   0   5  -2 16306.6 2648.60   1
  -5   5  -2 18373.1 2597.48   1
   5   0  -2 12684.2 4648.91   1
  -5   0   2 12693.0 3353.34   2
   0   5   2 18906.6 2830.07   1
   0   5   3 138108. 6367.18   1
  -5   5  -3 138373. 7114.37   1
  -5   5   3 150836. 8377.00   1
   5   0  -3 118720. 10223.8   1
   0  -5  -3 119259. 6031.79   2
  -5   5  -4 108121. 6227.51   1
  -5   5   4 120933. 7765.12   1
   0   5   4 107645. 5359.22   1
   5   0  -4 106072. 9907.05   1
  -5   5  -5 292393. 11045.3   1
   0   5   5 273987. 9340.67   1
  -5   5   5 293841. 13120.6   1
   5   0  -5 297538. 17177.1   1
   0   5  -5 293201. 12310.1   1
  -5   0  -5 299743. 14359.0   2
   0   5  -6 80732.2 6507.85   1
  -5   5  -6 77927.0 5049.17   1
  -5   0  -6 80742.3 7620.46   2
  -5   5   6 79442.9 6952.18   1
  -5   5   6 69607.7 4574.92   2
   0   5   6 76841.9 4144.52   1
  -5   5  -7 13148.0 2251.13   1
  -5   5   7 13696.1 3658.91   1
   0   5  -7 15427.9 3157.62   1
   0   5   7 13642.3 1883.95   1
   0   5   8 56410.3 3846.05   1
   0   5  -8 57794.5 6708.30   1
  -5   5   8 58295.8 6123.70   1
  -5   5   9 35843.7 4926.19   1
   0   5   9 35178.9 3246.37   1
  -5   5  -9 39484.2 4354.29   1
   0   5 -10 6225.37 3101.12   1
   0   5  10 762.692 1193.03   1
  -5   5  10 1237.05 2371.97   1
  -5   5 -10 2331.66 2238.86   1
   0   5  11 7074.38 1787.25   1
  -5   5  11 7942.40 2964.81   1
   0   5  12 1537.25 1508.63   1
  -5   5 -12-1169.83 3242.61   1
  -5   0  12 1315.64 1872.74   1
  -5   5  12-1167.14 1686.21   1
   0   5  13 4878.26 1504.12   1
  -5   0  13 2400.37 1969.03   1
  -5   5  13 4161.25 2442.62   1
   0   5  14 13655.6 2504.07   1
  -5   0  14 8028.89 3323.43   1
  -5   5  14 8102.42 3135.85   1
  -5   0  15 6858.78 2875.37   1
   0   5  15 9546.50 2144.61   1
  -5   5  16 7924.42 3037.91   1
  -5   0  16 11602.4 3904.41   1
  -5   5  17 6579.88 3193.98   1
  -5   0  17 10787.1 4527.74   1
  -5   0  18 4331.44 3437.33   1
  -6   3   0 84746.7 5952.94   1
  -3   6   0 93713.6 5884.16   1
  -3  -3   0 97373.4 6875.67   2
   3   3   0 81944.9 5269.15   1
  -6   3   1 83398.6 6254.23   2
  -3  -3  -1 74521.9 5918.86   2
  -6   3   1 57003.6 5391.40   1
  -6   3  -1 58691.5 4619.97   1
   3   3   1 67209.7 4584.52   1
   3   3  -1 73838.5 5473.39   1
  -3   6   1 61435.6 4594.18   1
  -3   6  -1 67235.4 5338.26   1
  -3   6   2 11228.2 2311.22   1
   3   3  -2 12929.3 3506.09   1
   3   3   2 12491.9 2142.16   1
  -3   6  -2 10364.0 2860.08   1
  -6   3   2 7428.56 2353.20   1
  -3  -3  -2 13999.9 3358.53   2
  -3   6   3 702656. 18704.1   1
  -6   3  -3 715059. 17424.3   1
  -3   6  -3 652136. 20031.8   1
   3   3   3 639541. 16280.6   1
   3   3  -3 604306. 21515.3   1
  -3  -3  -3 631901. 20397.4   2
  -6   3  -3 618038. 22946.2   2
  -6   3   3 611034. 19975.3   2
  -6   3  -4 204051. 7219.93   1
   3   3  -4 216419. 11855.8   1
  -3   6   4 191830. 8619.62   1
  -3   6  -4 205737. 9459.74   1
  -6   3   4 203381. 10015.3   2
  -3  -3  -4 237310. 10841.6   2
  -6   3  -4 240081. 13153.9   2
  -6   3   4 194685. 10907.6   1
  -6   3  -5 7468.20 1698.72   1
  -6   3   5 10523.9 2791.85   2
   3   3  -5 14269.7 3371.86   1
  -3   6  -5 5326.76 1830.72   1
  -3   6   5 8094.34 2272.62   1
  -6   3   5 3586.96 2379.11   1
  -6   3   6 21006.2 4308.42   1
  -3   6  -6 25031.0 3012.63   1
  -6   3  -6 24960.3 2381.43   1
  -6   3  -6 30969.9 5331.98   2
  -3  -3  -6 29845.8 4195.43   2
   3   3  -6 29874.5 5742.15   1
  -3   6   6 22173.5 2778.89   1
  -3  -3  -7 21793.3 3927.71   2
  -6   3   7 24314.3 4077.13   1
  -3   6   7 26502.3 3587.70   1
  -6   3  -7 23644.8 2148.32   1
  -3  -3  -8 3340.05 3101.95   2
  -6   3   8 3139.77 2998.31   1
  -3   6  -8 664.447 1802.13   1
  -3   6   8 6061.96 2677.02   1
  -6   3   9 292.268 2290.29   1
  -6   3  -9 2937.27 1891.50   1
  -3   6  -9 4033.34 2061.23   1
  -3   6   9 5998.88 2700.61   1
  -3   6  10 56722.6 5563.74   1
  -3   6 -10 55506.9 6005.64   1
  -6   3 -10 49716.1 4434.67   1
  -6   3  10 48725.0 6372.07   1
  -6   3  11-638.772 2857.37   1
  -3   6  11 3644.96 2064.26   1
  -3   6 -11-2195.70 3143.05   1
  -3   6 -12 2459.23 2822.55   1
   3   3 -12 3308.91 5093.50   1
  -6   3  12-587.394 2624.91   1
  -3   6  12 1445.08 1900.91   1
  -6   3  13-660.456 2407.16   1
  -3   6  13 5785.59 2518.80   1
   6  -3  14 4841.12 1677.06   1
  -6   3  14 3515.35 2583.01   1
  -3   6  15 19404.0 4209.26   1
  -6   3  15 26993.1 5504.92   1
  -3  -3  16 12733.5 4259.77   1
  -3   6  16 28334.7 5101.82   1
  -6   3  16 27040.6 6094.87   1
  -3  -3  17 26423.9 6475.58   1
  -6   3  17 28841.7 5951.90   1
  -3  -3  18 18711.4 6285.11   1
  -6   3  18 15105.6 4759.24   1
  -6   2   0 22887.4 4323.03   2
  -4   6   0 42977.8 3794.00   1
  -4  -2   0 25535.7 4101.49   2
   2   4   0 30687.9 3128.41   1
  -6   4   0 54031.7 4864.09   1
  -6   2   0 58115.8 4989.80   1
  -2   6   0 37376.6 3996.99   1
  -6   2   1 87454.9 6377.54   1
  -6   2  -1 104372. 7851.83   2
  -6   4   1 109959. 7313.57   2
  -6   4  -1 110332. 8327.60   2
  -2   6   1 88732.3 5687.19   1
  -4   6  -1 93297.8 6044.45   1
  -6   4   1 84567.9 6343.28   1
  -6   2  -1 83739.4 5609.06   1
  -4  -2  -1 101341. 7472.07   2
  -4  -2   1 105234. 7378.43   2
  -2  -4  -1 102402. 6717.81   2
   4   2  -1 96817.6 7240.72   1
   2   4   1 98738.8 5126.92   1
  -2   6  -1 97467.1 6579.33   1
  -6   4  -1 89805.7 5842.07   1
  -4   6   1 83773.6 5225.19   1
  -6   4   2 123897. 7297.96   2
  -6   4  -2 114559. 8510.81   2
  -2   6   2 134892. 6762.25   1
  -4   6  -2 130621. 7436.41   1
  -6   4   2 147832. 8584.00   1
  -6   2  -2 144186. 6776.83   1
  -2  -4  -2 124732. 7526.39   2
  -6   2   2 120554. 7938.37   2
  -4   6   2 139195. 7039.84   1
   2   4  -2 127909. 7607.51   1
   4   2  -2 116749. 8732.94   1
   2   4   2 129108. 5769.91   1
  -2   6  -2 127258. 7402.40   1
  -6   4  -2 131550. 6534.60   1
  -6   2   2 150196. 9167.14   1
  -6   2   3 1551.46 2193.84   1
  -2   6  -3 2970.82 2523.73   1
  -4   6  -3 1384.87 2099.69   1
  -4   6   3 3857.91 2077.69   1
  -6   2  -3 1159.84 1656.76   1
  -4  -2  -3-2651.95 2769.27   2
  -6   2  -3 5061.41 3731.73   2
  -2  -4  -3-1199.92 2374.83   2
   4   2  -3 3243.99 3943.35   1
   2   4  -3 156.784 1958.15   1
   2   4   3 2773.39 1673.87   1
  -2   6   3-154.282 1520.27   1
  -6   4  -3 3871.03 1541.97   1
  -6   4   3 2841.81 2396.96   1
  -6   2  -4 32297.9 4995.89   2
  -4   6  -4 39116.1 4053.58   1
  -6   4  -4 51845.0 3588.73   1
  -6   4   4 68136.2 6290.91   1
  -2   6   4 48623.1 3804.75   1
  -6   2  -4 53487.8 3056.24   1
  -6   4   4 28815.0 3512.60   2
   4   2  -4 33577.4 4659.24   1
  -6   2   4 30413.2 4290.26   2
   2   4  -4 34938.7 4461.88   1
  -2   6  -4 46546.0 4473.44   1
   2   4   4 41001.4 2792.60   1
  -4   6   4 51717.4 4416.04   1
  -6   2   4 75776.6 6657.73   1
  -6   2   5 4689.16 2750.52   1
  -6   4   5-240.187 2209.36   1
  -6   4   5-1827.99 1722.40   2
   2   4  -5-1328.12 2523.09   1
  -2   6  -5-1848.07 2351.63   1
  -4   6   5 5603.46 2632.59   1
   2   4   5 1410.36 1111.51   1
  -4   6  -5 117.652 1836.06   1
  -2   6   5 1438.38 1243.73   1
  -6   2  -5 3098.25 2766.88   2
   4   2  -6 21764.9 4787.15   1
  -6   4   6 22820.5 3294.27   2
   2   4  -6 20485.2 4108.78   1
  -2   6  -6 23258.0 3450.77   1
  -4   6  -6 22116.3 3080.12   1
  -2   6   6 21521.9 2895.41   1
  -6   4  -6 23199.3 2564.86   1
  -4  -2  -6 18549.7 3253.85   2
  -2  -4  -6 24180.1 3668.68   2
  -6   2   6 17657.0 3327.08   1
  -6   4   6 23509.2 4112.94   1
  -6   4  -7 31707.8 2838.25   1
  -4   6  -7 26298.7 3174.12   1
  -2   6  -7 32896.9 4227.08   1
  -6   2   7 32054.0 5183.50   1
  -6   4   7 32132.0 4728.24   1
  -6   2  -7 37307.3 5821.14   2
  -4  -2  -7 25917.7 4359.71   2
  -4   6   7 33734.0 4662.24   1
  -2   6   7 32285.3 3507.98   1
  -2   6  -8 1851.99 2300.05   1
  -4   6  -8 9802.45 2885.46   1
  -2  -4  -8 7796.29 2904.17   2
  -6   2  -8 4015.76 3393.58   2
  -4  -2  -8 8272.53 3407.40   2
   2   4  -8 7213.95 4117.14   1
  -4   6   8 4992.37 2086.79   1
  -2   6   8 5416.77 1993.96   1
  -6   4   8 1108.44 2349.82   1
  -6   2   8 5922.65 2787.94   1
  -2  -4  -9 9801.67 3286.47   2
  -2   6  -9 2278.29 2195.52   1
  -4   6  -9 3867.86 2216.84   1
  -6   4  -9 1103.58 1588.91   1
  -6   4   9 1156.13 2212.24   1
  -6   2   9 4674.06 3028.09   1
  -2   6   9 3978.70 1964.67   1
  -4   6   9-3017.31 2550.62   1
  -6   2  10 83104.1 7935.40   1
  -2   6  10 92096.5 6398.37   1
  -4   6  10 88622.4 7383.33   1
  -6   4  10 90305.6 8360.46   1
  -2   6 -10 90719.9 8430.03   1
   4   2 -10 94831.4 11732.6   1
   2   4 -10 93356.4 11320.2   1
  -6   4 -10 96784.9 6493.25   1
  -4   6 -10 89702.0 7590.28   1
  -6   2  11 58630.8 6985.54   1
  -2   6  11 62291.7 5485.44   1
  -6   4 -11 68777.8 6824.42   1
  -4   6 -11 59936.7 6821.43   1
  -4   6  11 61936.4 6500.42   1
  -6   4  11 57731.9 6940.25   1
  -4   6 -12 31852.4 6257.52   1
  -4   6  12 24954.3 3809.58   1
  -2   6  12 31063.4 3928.70   1
  -6   2  12 27785.6 4947.17   1
  -2   6 -12 27749.7 6978.28   1
  -6   4  12 26819.5 4744.50   1
  -4   6  13 5823.64 2113.37   1
  -2   6  13 6035.70 2238.46   1
  -6   2  13 796.420 1952.91   1
   2   4 -13 10109.4 7666.88   1
  -6   4  13 1934.91 1820.50   1
  -2   6  14 2861.57 1786.96   1
  -4   6  14-2879.43 2206.43   1
  -6   4  14-1500.77 1978.51   1
  -6   2  14-237.218 1982.03   1
  -2   6  15 4113.57 2347.06   1
  -6   4  15 3920.39 2808.59   1
  -6   2  15 3230.93 2897.14   1
  -4  -2  15 555.898 2263.54   1
  -4   6  16 9083.68 3066.62   1
  -6   4  16 6519.29 3039.58   1
  -4  -2  16 11049.6 4406.59   1
  -6   2  16 12383.8 4121.13   1
  -6   4  17 10046.4 4259.13   1
  -6   2  17 6534.28 3525.57   1
  -4  -2  17 10979.2 4817.64   1
  -6   2  18 7016.38 4156.11   1
  -2  -4  18 2274.99 4363.10   1
  -4  -2  18 6295.35 4833.79   1
  -5  -1   0 27911.2 4366.90   2
  -6   5   0 26952.9 3948.35   1
  -5   6   0 24794.4 3109.79   1
   1   5   0 31299.6 3377.75   1
  -1   6   0 26000.6 3480.94   1
  -6   1   0 24133.8 4027.46   1
  -6   5   0 32329.4 4217.05   2
  -1   6   1 23781.5 3362.70   1
  -6   1   1 16697.6 3770.01   2
  -5  -1   1 21417.2 4163.34   2
  -6   1  -1 25602.5 3767.15   1
   1   5   1 24833.3 3119.30   1
  -6   5  -1 23146.2 3206.30   1
  -5   6   1 23898.4 3276.78   1
  -6   5   1 20909.6 3257.74   1
  -1   6  -1 26952.1 3580.17   1
  -5   6   1 22244.6 3339.19   2
  -6   5  -1 23446.8 4244.92   2
  -5   6  -1 22762.0 3002.52   1
  -6   1  -2 119254. 8758.69   2
  -5  -1  -2 128600. 8769.67   2
  -5   6  -2 107712. 6355.96   1
  -1   6   2 110043. 6324.76   1
  -6   5   2 88871.7 6756.29   1
  -1  -5  -2 122429. 6951.05   2
  -6   1   2 127980. 8136.09   2
  -5  -1   2 117580. 8238.82   2
  -5   6   2 105246. 6561.82   1
   1   5  -2 108436. 6465.82   1
  -1   6  -2 108173. 6810.24   1
   1   5   2 108628. 5888.93   1
  -6   1  -2 103400. 5848.55   1
  -6   5  -2 102719. 5682.18   1
  -6   5   3 270972. 10541.5   2
  -6   5  -3 273788. 13713.4   2
  -5  -1  -3 256550. 12758.5   2
  -1   6   3 242740. 9666.58   1
  -5   6  -3 232229. 10568.7   1
  -6   1  -3 231101. 8657.87   1
  -6   5   3 242685. 11627.4   1
   1   5   3 246843. 9184.99   1
  -1  -5  -3 254611. 10288.1   2
   1  -6  -3 249416. 8873.17   2
   1   5  -3 250348. 11194.1   1
  -1   6  -3 248983. 10626.1   1
  -6   5  -3 236037. 9471.36   1
  -6   5   4 34456.4 5006.76   1
  -6   1   4 40817.5 4955.88   2
   1   5  -4 44283.5 4919.71   1
  -1  -5  -4 50412.9 4385.81   2
  -1   6   4 35462.8 3260.46   1
  -6   5  -4 37703.2 3800.50   1
  -1   6  -4 40888.5 3995.37   1
   1   5   4 38526.2 3436.08   1
  -5   6  -4 38759.6 4179.51   1
  -6   1  -4 48220.4 6000.42   2
  -6   1  -4 34784.5 2577.82   1
  -1   6   5 33380.4 2904.15   1
  -6   5  -5 36428.2 3808.35   1
  -5   6  -5 45851.6 6095.72   2
  -6   1  -5 40706.7 5640.92   2
  -5   6  -5 35414.1 3704.38   1
  -5   6   5 30963.2 4083.80   1
   1   5  -5 36484.2 4367.09   1
   1   5   5 34316.2 2934.51   1
  -1   6  -5 36643.2 3932.50   1
  -5  -1  -5 40571.1 5478.87   2
  -6   5   5 36376.7 3540.00   2
  -6   5   5 32986.1 4871.20   1
  -1   6   6 59486.0 4123.58   1
   1   5  -6 61760.4 6109.81   1
  -1   6  -6 61966.9 5595.09   1
  -6   5  -6 56662.9 4266.79   1
  -5   6  -6 57251.8 4757.93   1
   1   5   6 60408.3 3774.18   1
  -6   5   6 55806.5 4516.26   2
  -5   6   6 64128.3 5943.62   1
  -6   5   6 58992.3 5824.89   1
  -1  -5  -6 61327.9 4899.88   2
  -6   1  -6 62478.8 7217.18   2
  -5  -1  -6 65057.6 7189.02   2
  -1   6   7 52886.7 3936.02   1
   1   5  -7 56769.2 6643.03   1
  -1   6  -7 50238.6 5164.26   1
   5   1  -7 61768.3 8693.96   1
  -5   6  -7 52776.9 4366.52   1
  -6   5  -7 49234.4 3979.01   1
  -5   6   7 52427.7 5649.97   1
  -6   5   7 49320.9 5749.05   1
   1   5   7 57799.6 3466.96   1
  -5  -1  -7 42666.1 5302.93   2
  -6   5   7 46452.1 4168.30   2
   5   1  -8 22906.4 6763.62   1
  -1   6  -8 12792.5 3467.51   1
   1   5  -8 10528.6 4000.22   1
  -6   5  -8 10405.7 1850.71   1
   1   5   8 14143.8 1970.26   1
  -6   1  -8 14027.0 4749.20   2
  -5  -1  -8 13927.3 3892.18   2
  -6   5   8 12218.8 3494.37   1
  -5   6   8 12760.9 3394.36   1
  -1   6   8 11932.3 2223.03   1
  -1   6   9 12858.9 2389.27   1
   1   5  -9 11567.7 3505.44   1
  -1   6  -9 2358.68 2342.33   1
  -5   6  -9 9185.88 3014.51   1
   1   5   9 13624.1 1938.57   1
  -6   5   9 15074.7 3754.99   1
  -5   6   9 7069.10 2405.64   1
  -6   1   9 13062.7 3563.57   1
  -6   5 -10 2604.05 1659.60   1
  -5   6 -10 1632.17 1958.73   1
  -1   6 -10 8689.03 3222.07   1
  -5  -1 -10 6624.87 3448.98   2
  -6   1  10 2614.80 2325.60   1
  -5   6  10 2019.52 1989.28   1
  -6   5  10 8458.48 3055.57   1
   1   5 -10 4379.66 3973.23   1
   1   5  10 10331.9 1818.26   1
  -1   6  10 6353.77 2013.41   1
   1   5  11 4601.44 1413.96   1
  -1   6  11 5138.48 1960.32   1
  -6   1  11-2941.82 2725.12   1
  -5   6  11 4342.87 2004.79   1
  -6   5  11 3393.21 2589.98   1
  -1   6 -11 494.651 3295.94   1
  -6   5 -11 561.117 2014.89   1
  -5   6 -11 338.907 2347.43   1
  -6   1 -12-2288.82 2483.80   2
  -1   6  12 2060.80 1473.14   1
   1   5  12 4611.05 1426.56   1
  -6   1  12-2887.36 2634.90   1
  -6   5 -12-3381.11 4037.24   1
  -1   6 -12 895.771 3397.78   1
  -5   6  12-1435.22 2197.49   1
  -6   5  12-1345.05 2293.29   1
  -5   6 -13 1366.08 3943.52   1
  -1   6 -13 2453.93 4965.83   1
  -1   6  13-1038.23 1244.28   1
  -5   6  13-563.244 2112.69   1
  -6   5  13 830.247 1774.30   1
  -6   1  13-422.995 2730.91   1
   1   5  13-217.753 849.494   1
   1   5 -14 5888.97 5487.21   1
  -1   6  14 1289.96 1664.32   1
  -5  -1  14 2350.96 1961.60   1
  -6   1  14 2268.51 2152.12   1
   1   5  14 5040.24 1246.94   1
  -6   5  14 4501.73 2578.74   1
  -5   6  14 4448.59 2788.24   1
  -1   6  15 9689.69 2603.03   1
  -5   6  15 8837.16 3068.52   1
  -6   1  15 6525.42 3115.00   1
  -5  -1  15 8618.83 3061.41   1
  -6   5  15 10093.5 3055.37   1
  -5   6  16 17459.7 4534.08   1
  -6   1  16 15519.5 4431.14   1
  -5  -1  16 16887.2 5038.52   1
  -6   5  16 18145.1 4886.93   1
  -5  -1  17 16897.0 4667.81   1
  -6   1  17 18701.3 5415.83   1
  -6   5  17 14034.3 4328.23   1
  -5  -1  18 15570.0 5960.95   1
  -6   1  18 13279.7 4757.31   1
   0   6   0 221715. 9514.36   1
  -6   6   0 239381. 9985.77   1
  -6   0   1 255057. 12875.6   2
  -6   0  -1 253064. 13242.0   2
   0   6  -1 274141. 10891.6   1
   0   6   1 293382. 11042.4   1
  -6   6   1 299581. 11770.7   1
   6   0  -1 250668. 13788.4   1
  -6   6  -1 310589. 10952.5   1
  -6   6  -1 236324. 12463.6   2
  -6   6   1 243797. 11347.5   2
   6   0  -2 911537. 31197.6   1
  -6   6   2 999999. 27220.2   1
   0   6   2 957836. 25516.0   1
  -6   0   2 943015. 28739.1   2
  -6   0  -2 926146. 29027.2   2
  -6   6   2 965982. 25769.6   2
  -6   6  -2 958756. 29582.1   2
   0  -6  -3 867359. 22578.1   2
  -6   0   3 872477. 26849.6   2
   6   0  -3 883264. 30667.9   1
   0   6  -3 852656. 24158.9   1
   0   6   3 789010. 22542.1   1
  -6   6  -3 808610. 23056.6   1
  -6   0  -3 741893. 20770.9   1
  -6   6   3 786373. 24708.9   1
  -6   6   3 909326. 23053.8   2
  -6   0  -3 886801. 27603.3   2
  -6   6  -3 890704. 28170.1   2
   0   6  -4 64130.5 5606.05   1
  -6   6   4 70880.0 6456.58   1
  -6   0  -4 65751.4 3723.35   1
   0   6   4 61229.8 4615.46   1
  -6   6  -4 60190.5 4997.08   1
   6   0  -4 62767.3 8386.80   1
  -6   6  -4 71611.6 7231.63   2
  -6   6   4 66035.4 4530.42   2
  -6   0  -4 64290.5 6897.13   2
  -6   6  -5 10856.8 2543.67   1
  -6   6   5 5652.08 2203.55   1
   0   6   5 7760.23 1729.56   1
   0  -6  -5 10682.4 2083.23   2
  -6   6   5 6994.42 1635.03   2
   0   6   6 2002.73 1347.10   1
   0   6  -6-1349.75 1738.83   1
  -6   0  -6-2928.66 3514.86   2
   0  -6  -6-1681.27 1838.57   2
  -6   6  -6 546.755 1967.91   1
  -6   6   6-2686.91 3551.15   1
  -6   6   6 281.680 1224.25   2
   0   6  -7 10324.0 2005.83   1
  -6   6  -7 12366.1 2439.66   1
   0   6   7 14581.9 2108.57   1
  -6   6   7 13011.7 2730.94   1
  -6   0  -7 19167.8 4362.86   2
  -6   6   7 12337.2 2121.42   2
   0   6  -8 3994.49 3352.47   1
  -6   6   8-646.289 1461.71   2
  -6   6   8 4174.13 2860.07   1
   0   6   8 2380.78 1213.63   1
  -6   6  -8-824.180 1755.15   1
   0   6   9 2085.54 1225.33   1
  -6   6   9 4637.37 2790.51   1
   0   6  -9 5277.77 3200.53   1
   0   6  10 4244.96 1274.22   1
  -6   6  10 3032.74 2169.05   1
  -6   6 -10 4414.04 1920.65   1
  -6   6  11-1533.87 2325.33   1
  -6   6 -11-2193.42 2276.65   1
   0   6  11-203.226 952.621   1
   0   6 -11 4005.70 3269.84   1
  -6   6  12 5790.27 2470.35   1
  -6   0  12 4995.55 2474.43   1
  -6   6 -12 7579.46 2805.05   1
   0   6  12 9413.54 1865.66   1
   0   6  13 11038.5 2152.76   1
  -6   0  13 6591.28 2775.15   1
  -6   6  13 9879.86 3088.47   1
  -6   6 -13 14703.0 5303.02   1
   0   6 -13 6675.65 4339.76   1
   0   6  14 2470.59 1354.60   1
  -6   0  14-3240.18 2998.92   1
  -6   6  14-5008.23 2539.46   1
   0   6  15 4303.85 1472.95   1
  -6   0  15 4535.35 3169.63   1
  -6   6  15 3056.37 2213.58   1
  -6   0  16 10284.7 4699.30   1
  -6   6  16 17423.5 4441.92   1
  -6   6  17 10346.7 3635.51   1
  -6   0  17 13137.0 4351.33   1
  -6   0  18-701.197 2862.54   1
  -7   3   0 49852.7 5172.13   1
  -7   4   0 51864.1 5248.57   1
   3   4   0 48355.3 4598.67   1
   4   3   0 46253.5 4613.30   1
  -4  -3   0 39447.7 5168.97   2
  -3   7   0 49406.5 4847.39   1
  -4   7   0 43553.8 3984.08   1
  -4   7   1 78233.0 5351.30   1
   4   3   1 69890.5 5269.70   1
   3   4  -1 74122.1 5749.61   1
   4   3  -1 70420.4 6507.49   1
  -7   3  -1 87986.4 6241.30   1
  -7   4  -1 86600.1 6174.57   1
  -7   4   1 85687.8 6778.04   1
  -7   4   1 65697.2 6200.23   2
  -7   3   1 73822.3 6814.78   2
  -4  -3  -1 62092.0 6402.87   2
  -3   7   1 84705.5 5735.26   1
  -3   7  -1 82181.7 6422.39   1
  -4   7  -1 82371.3 5927.63   1
  -7   3   1 93024.6 6867.46   1
  -7   3   2 10219.5 3383.80   1
  -3   7  -2 8293.40 3165.33   1
  -7   4   2 9927.56 3263.81   2
  -7   4  -2 8210.68 3973.95   2
  -3  -4  -2 5498.05 2618.65   2
  -7   3   2 2167.62 2270.21   2
  -4  -3  -2 9162.45 3529.53   2
  -3   7   2 7875.72 2321.63   1
  -4   7   2 7027.23 2143.08   1
   4   3   2 6304.69 2104.38   1
   4   3  -2 7134.11 3517.63   1
   3   4  -2 7843.34 2686.06   1
  -7   3  -2 6362.56 2383.17   1
  -7   4   2 8443.03 2956.22   1
  -7   4  -2 10592.3 3152.93   1
  -4   7  -2 6136.55 3152.59   1
  -7   4  -3 258823. 14144.1   2
  -7   3  -3 247233. 14128.2   2
  -7   4   3 275234. 13126.4   1
  -3   7   3 246545. 9929.11   1
  -4   7   3 252806. 10344.6   1
   3   4  -3 250069. 12144.0   1
   4   3   3 238572. 8871.43   1
   3   4   3 238535. 8642.32   1
  -3   7  -3 248817. 11467.8   1
  -4   7  -3 239744. 11583.5   1
  -3  -4  -3 235876. 11399.8   2
  -7   3   3 248486. 11982.6   2
  -7   4   3 245130. 11460.6   2
  -4  -3  -3 245922. 12468.4   2
  -7   3  -3 258231. 9557.48   1
  -7   4  -3 266597. 9695.13   1
  -7   3   3 273098. 13230.5   1
  -7   3  -4 232799. 13519.5   2
  -3  -4  -4 223958. 10766.8   2
  -7   4  -4 235709. 13236.4   2
  -7   4   4 202561. 11585.2   1
  -7   4   4 219347. 10738.2   2
  -7   3   4 203436. 10732.3   2
  -7   3  -4 211480. 7774.07   1
  -7   4  -4 216459. 8184.65   1
  -3   7   4 200431. 8899.60   1
   3   4  -4 216022. 11917.3   1
   4   3  -4 213802. 12403.7   1
   4   3   4 210412. 7520.20   1
   3   4   4 208547. 7337.19   1
  -3   7  -4 213364. 10264.8   1
  -4   7  -4 213207. 10278.9   1
  -4   7   4 204186. 9470.56   1
  -7   3   4 199993. 11707.6   1
  -7   4   5 15657.4 2928.28   1
  -7   3   5 11487.5 2449.07   1
  -7   4  -5 18134.9 2426.33   1
  -7   3   5 21305.0 3787.44   2
   4   3  -5 18859.1 4271.40   1
   3   4  -5 23881.6 4729.77   1
  -3   7  -5 17417.8 3096.63   1
   3   4   5 15321.1 1552.21   1
  -4   7   5 16121.1 2906.07   1
  -4   7  -5 16717.4 2873.71   1
  -7   3  -5 17932.0 2092.57   1
  -3   7   5 15438.3 2400.66   1
  -7   3  -5 21114.6 4838.94   2
  -7   4  -6-297.386 1486.02   1
  -7   3  -6 387.567 1230.85   1
   4   3  -6-2661.85 3599.95   1
  -7   3   6 591.487 2131.83   2
  -4  -3  -6-2129.64 2916.86   2
  -4   7  -6 569.298 1622.47   1
  -4   7   6 3757.82 1990.04   1
  -3   7   6 2809.11 1721.22   1
  -7   4   6-174.271 3095.29   1
  -7   3   6 4584.45 2362.94   1
  -7   4  -6 432.153 2768.22   2
  -7   4   7 6499.41 2430.19   2
   3   4  -7 4704.54 3002.91   1
  -3   7  -7 5445.33 1678.30   1
  -4   7  -7 1846.07 2131.73   1
  -4   7   7 7402.56 2394.58   1
  -3   7   7 5709.56 1477.81   1
  -7   4  -7 6251.16 1453.75   1
  -7   3  -7 4470.92 1274.88   1
  -7   4   7 803.761 2680.04   1
  -7   3   7 734.430 2361.66   1
  -3  -4  -7 6170.18 2475.69   2
  -7   3  -7 7816.14 3856.64   2
  -4  -3  -7 6859.19 3029.87   2
  -4   7  -8 9170.40 2988.35   1
  -7   4  -8 10339.5 1888.89   1
  -7   3  -8 5685.90 1241.00   1
  -4   7   8 14027.0 3704.79   1
  -3   7   8 8137.17 2360.00   1
   3   4  -8 16547.9 5447.93   1
  -7   4   8 8475.31 3236.25   1
  -7   3   8 13778.7 4186.82   1
  -7   3  -8 9637.22 4562.30   2
  -7   4  -8 12762.0 4884.28   2
  -3   7   9 1938.36 1851.92   1
  -3   7  -9 5863.63 2074.67   1
  -7   4  -9 5771.30 1670.77   1
  -7   3  -9 1121.10 1575.92   1
  -4   7  -9 9857.29 3295.52   1
  -7   3   9 4745.48 3285.21   1
  -7   4   9 2280.78 2534.10   1
  -4  -3  -9 8939.31 3672.94   2
  -7   3  -9 2204.79 3433.63   2
  -3  -4  -9 6665.63 3225.16   2
  -3   7  10-2577.85 2046.47   1
  -4   7  10 2837.78 2615.73   1
  -7   4  10-4883.49 3227.06   1
  -7   3  10 870.690 2314.73   1
  -7   4 -10-580.542 1493.59   1
  -4   7 -10-2025.84 2371.54   1
  -3   7 -10 930.657 2059.03   1
  -7   3 -10-4294.67 1790.53   1
  -3   7  11 6222.70 1941.80   1
  -4   7  11 12926.4 3330.88   1
  -7   3  11 5379.26 2865.20   1
  -7   4  11 5679.84 2519.00   1
  -3   7 -11 11049.9 4073.07   1
  -4   7 -11 4066.81 2092.71   1
   4   3 -11 10707.0 5712.86   1
  -7   4 -11 5717.98 2195.44   1
  -3   7  12 11738.7 2840.18   1
  -4   7  12 13302.0 3170.81   1
  -7   4  12 14973.2 3841.48   1
  -7   3  12 6145.17 2679.85   1
  -4   7 -12 14158.9 4484.54   1
   4   3 -12 15996.7 7394.10   1
  -7   4  13 5357.74 2840.47   1
  -3   7  13 5569.53 2288.39   1
  -7   3  13 6628.74 2887.66   1
  -4   7 -13 5815.21 4439.96   1
   3   4 -13 9722.08 6125.27   1
  -3   7 -13 13368.4 6048.07   1
  -7   3  14-2286.15 2944.05   1
  -3   7  14-1352.19 1740.74   1
  -4   7  14 3288.09 2574.63   1
  -7   4  14 179.540 1912.73   1
  -7   3  15-1364.20 2342.79   1
  -3   7  15-783.872 1720.28   1
  -4   7  15 3696.38 2760.54   1
  -7   4  15 2376.86 3060.66   1
  -4  -3  16-3748.35 3142.56   1
  -4   7  16-95.1637 2410.07   1
  -3   7  16 3990.61 2768.63   1
  -7   4  16 5407.18 3446.14   1
  -7   3  16 3951.94 3260.32   1
  -4  -3  17-380.220 2386.87   1
  -7   4  17 2833.61 3414.83   1
  -7   3  17-3843.83 2495.02   1
  -3  -4  18-1148.16 2895.35   1
  -4  -3  18 2413.02 2642.11   1
  -7   4  18 1349.33 3333.13   1
  -7   3  18-4231.41 2993.02   1
   5   2   0 129258. 8537.50   1
  -7   2   0 154545. 8773.74   1
  -2   7   0 147796. 8405.60   1
  -7   5   0 148953. 8085.49   1
  -7   2   0 117896. 9076.41   2
  -5   7   0 144087. 7377.22   1
  -2   7   1 38374.9 4272.91   1
  -5   7  -1 41940.6 4423.99   1
  -7   5   1 40295.4 4716.08   1
  -7   2  -1 34722.7 5274.60   2
  -7   5  -1 34999.7 5599.85   2
  -5  -2  -1 35034.8 5160.94   2
   5   2   1 34904.1 4740.58   1
  -5  -2   1 35578.2 5088.80   2
   5   2  -1 35591.1 5269.17   1
  -7   2   1 42491.3 4696.84   1
  -2   7  -1 39390.8 4964.49   1
  -7   2  -1 40895.0 4333.67   1
  -5   7   1 37641.1 3885.01   1
  -7   5  -2 80652.9 7806.83   2
  -5   7   2 78991.4 4957.14   2
  -7   5   2 82042.6 6595.10   2
  -2   7   2 90770.8 6049.22   1
  -5   7  -2 83820.4 6225.19   1
  -7   5   2 92625.2 7395.24   1
  -7   2  -2 95489.7 5985.64   1
  -2  -5  -2 84027.9 6512.81   2
  -7   2   2 83713.7 7103.78   2
  -5   7   2 92120.4 6251.48   1
   5   2  -2 75186.1 7549.57   1
   5   2   2 79320.4 6037.29   1
   2   5   2 84948.8 5197.65   1
   2   5  -2 83296.2 6464.45   1
  -2   7  -2 86829.8 6423.90   1
  -7   2   2 98145.2 7839.38   1
  -7   5  -2 89767.9 5654.68   1
  -5   7  -3 32428.4 4869.92   2
  -7   5   3 48626.8 5186.57   2
  -2   7   3 42936.9 4040.59   1
  -7   2  -3 46379.2 3852.62   1
  -7   5   3 53400.7 6290.19   1
  -7   2   3 40962.6 5357.17   2
  -5  -2  -3 36598.6 4999.27   2
  -2  -5  -3 36432.4 4365.95   2
  -5   7   3 44120.8 4503.52   1
   2   5  -3 39522.7 4719.13   1
   2   5   3 39770.2 3443.23   1
  -2   7  -3 41735.1 4590.58   1
  -7   2   3 51334.2 5924.01   1
  -7   5  -3 44234.5 3827.20   1
  -2  -5  -4 134679. 7828.31   2
  -7   2   4 132593. 8835.79   2
  -7   2   4 153742. 9952.83   1
   2   5  -4 137255. 8671.57   1
  -2   7  -4 138449. 8001.70   1
  -5   7  -4 140681. 8557.02   1
   2   5   4 135716. 6218.97   1
  -7   5   4 156174. 9934.29   1
  -7   5  -4 141957. 6973.11   1
  -2   7   4 140992. 6924.84   1
  -5   7   4 146159. 8139.61   1
  -7   2  -4 143754. 6097.35   1
  -5  -2  -4 134403. 9319.96   2
  -7   2  -4 136266. 10452.4   2
  -7   2  -5 182966. 12217.3   2
  -2  -5  -5 172915. 9213.61   2
  -7   5  -5 180643. 12758.5   2
  -7   5  -5 166799. 7991.01   1
  -7   2   5 170266. 10532.7   2
  -7   5   5 173351. 8855.94   2
  -2   7   5 167743. 7806.29   1
  -7   2  -5 166132. 6200.25   1
   5   2  -5 176464. 12883.8   1
   2   5  -5 179088. 10557.2   1
  -2   7  -5 170394. 9119.42   1
   2   5   5 173897. 7034.70   1
  -5   7  -5 173072. 9147.90   1
  -7   2   5 165354. 11047.2   1
  -5   7   5 175572. 9547.12   1
  -7   5   5 171859. 10792.4   1
   2   5  -6 76636.8 7390.60   1
  -5   7   6 75011.7 6401.50   1
  -7   5  -6 70089.8 4974.16   1
  -5   7  -6 69298.5 5770.11   1
   2   5   6 72082.9 4226.79   1
  -2   7   6 66226.1 4771.54   1
  -7   5   6 73214.1 7341.47   1
  -7   2  -6 71905.0 7985.38   2
  -7   5  -6 67405.0 7660.74   2
  -7   2   6 63101.4 7026.99   1
  -7   5   7 31474.8 5371.58   1
  -7   5   7 32791.8 4194.85   2
   2   5  -7 38363.2 5302.33   1
  -2   7  -7 38415.1 4908.75   1
   2   5   7 40076.8 3167.46   1
  -7   5  -7 33688.0 3514.52   1
  -5   7  -7 34899.6 3968.20   1
  -2   7   7 32277.0 3657.05   1
  -5   7   7 33990.6 4378.87   1
  -7   2   7 29159.7 5362.76   1
  -5  -2  -7 35153.4 5242.31   2
  -7   5  -7 41229.7 6743.03   2
  -2  -5  -7 36217.1 4299.68   2
  -7   5   8 37042.9 5765.26   1
  -2   7   8 35732.4 3919.82   1
  -7   5   8 23671.6 3978.64   2
  -2   7  -8 28468.5 4458.03   1
  -7   5  -8 31622.0 3292.91   1
   2   5   8 33505.6 2694.87   1
  -5   7  -8 29088.2 3513.17   1
  -5   7   8 32537.0 4391.90   1
  -7   2   8 37354.9 5743.80   1
  -7   2  -8 33110.9 6246.22   2
  -7   5   9 128.722 2317.97   1
  -2   7   9 474.374 1454.30   1
  -2   7  -9-2454.28 2797.66   1
   2   5  -9 8634.73 3868.53   1
  -7   5  -9 222.922 1373.07   1
   2   5   9-6062.03 1572.55   1
  -5   7   9-5358.54 2498.19   1
  -7   2  -9-5571.82 4117.81   2
  -5  -2  -9 3006.90 3433.45   2
  -7   2   9 372.085 2575.48   1
  -7   5  10 2021.08 2178.89   1
  -7   5 -10 2877.67 1546.91   1
  -2   7 -10 6489.03 2936.83   1
  -5   7 -10 1518.73 1839.43   1
  -7   5 -10 1368.54 3906.65   2
  -5   7  10 1584.20 2174.34   1
  -2   7  10 7030.59 2264.47   1
  -7   2  10 7577.05 3282.98   1
   5   2 -10 7009.28 4131.93   1
   2   5 -10 2424.07 3776.11   1
  -2   7  11 1214.43 1999.23   1
  -5   7  11-1069.71 2391.55   1
  -7   5 -11 2020.35 2057.09   1
  -2   7 -11 3053.62 2669.23   1
  -5   7 -11 3522.06 2400.95   1
  -7   2  11-1063.79 2754.27   1
  -7   5  11-3570.50 3112.31   1
  -7   5  12 931.458 2005.72   1
  -7   5 -12-676.191 2738.84   1
  -5   7  12-1332.55 2352.21   1
  -5   7 -12-114.572 2398.51   1
  -2   7  12 4389.56 1755.92   1
  -7   5  13-3757.11 2945.42   1
  -7   5 -13-4774.05 4140.08   1
  -2   7 -13 5807.38 4932.65   1
  -5   7 -13-3202.36 4200.63   1
  -2   7  13-237.170 1467.75   1
  -7   2  13-5815.90 2911.45   1
   2   5 -14 2063.97 5405.44   1
  -2   7  14-1228.96 1829.94   1
  -7   2  14-2111.92 2399.23   1
  -5   7  14 3342.82 2801.54   1
  -7   5  14 1720.45 3231.18   1
  -2   7  15 5920.26 1903.05   1
  -7   5  15 5888.82 3068.72   1
  -5  -2  15 3807.54 2854.97   1
  -7   2  15 3328.29 2904.00   1
  -5   7  15 2274.56 2383.88   1
  -7   5  16 10378.1 4175.70   1
  -5  -2  16 3679.64 2714.67   1
  -7   2  16 9292.49 3891.37   1
  -5   7  16 11187.8 4153.40   1
  -5  -2  17 8161.12 3971.59   1
  -7   2  17 10648.1 4459.19   1
  -7   5  17 7095.58 3616.48   1
  -5  -2  18 8278.50 4431.45   1
  -7   2  18 3519.73 2785.93   1
  -6  -1   0 138269. 9685.03   2
   1   6   0 132295. 7272.94   1
  -1   7   0 163270. 8621.81   1
  -7   6   0 163464. 8648.07   1
  -6   7   0 161012. 8119.20   1
  -7   6   0 137734. 8988.56   2
  -7   1   0 183669. 9469.76   1
  -7   1   1 87960.1 8288.83   2
  -6   7  -1 137964. 7540.29   1
  -7   6  -1 140955. 7608.45   1
  -6   7   1 148570. 7799.47   1
  -7   6   1 139428. 8242.12   1
   1   6  -1 143726. 7681.40   1
  -1   7   1 144474. 8150.91   1
  -1   7  -1 137959. 7984.50   1
   1   6   1 140055. 7110.01   1
  -7   1  -1 145858. 8100.22   1
  -7   1  -1 124306. 9411.11   2
  -6   7   1 119860. 7630.49   2
  -6   7  -1 100952. 7701.80   2
  -7   6  -1 117769. 9090.99   2
  -7   1  -2 27522.9 3516.66   1
  -6   7  -2 16578.7 3988.56   2
   1   6   2 20533.1 3148.06   1
  -6   7   2 24256.8 3744.00   1
  -7   1  -2 20069.0 4811.14   2
  -7   6   2 19169.8 3614.91   2
  -6  -1  -2 22210.7 4919.10   2
  -7   1   2 19141.7 3826.94   2
  -6  -1   2 18787.2 4308.82   2
  -6   7  -2 24740.2 3444.19   1
  -7   6  -2 26007.5 3310.19   1
  -1   7  -2 24057.4 3637.15   1
  -7   6   2 26514.7 4021.73   1
  -1   7   2 24913.3 3817.07   1
  -7   6  -3 12506.7 3695.61   2
  -6   7   3 11394.8 2498.57   2
  -7   6   3 11725.7 3120.00   2
   1   6   3 6031.10 1838.60   1
  -6   7   3 3022.00 2154.46   1
  -7   1  -3 2223.26 1564.03   1
  -7   1   3 10954.4 3142.68   2
  -7   6  -3 4712.97 1603.89   1
  -1   7  -3 7009.09 2530.11   1
  -7   6   3 6166.62 2975.30   1
  -6   7  -3 6896.54 2595.62   1
  -1   7   3 6540.12 2057.54   1
   1  -7  -4 31039.5 3100.84   2
  -7   1   4 25567.2 4181.41   2
  -7   6   4 41814.8 5210.71   1
   1   6  -4 31523.5 4241.00   1
   1   6   4 34603.0 3726.87   1
  -1   7   4 35050.2 3687.52   1
  -6   7   4 42763.0 5114.90   1
  -7   1  -4 40378.7 3347.25   1
  -7   6  -4 37084.8 3755.98   1
  -7   6  -5 23827.3 3304.48   1
  -1   7   5 21961.6 2800.97   1
  -7   1  -5 24819.7 2283.62   1
   1   6  -5 23391.6 3795.74   1
  -7   1  -5 22726.4 5136.35   2
  -1  -6  -5 22222.9 3134.84   2
  -7   6   5 26491.2 4777.02   1
  -6   7  -5 23518.6 3802.32   1
   1   6   5 23567.3 2953.65   1
  -6   7  -6 24991.1 4991.50   2
  -7   1  -6 31221.9 5218.73   2
  -6   7  -6 27962.1 3647.72   1
  -7   6  -6 29681.8 3720.58   1
  -6   7   6 23601.8 3665.07   1
  -6  -1  -6 23926.8 4539.99   2
  -1   7   6 25281.6 2841.42   1
   1   6  -6 26657.1 4244.00   1
  -1   7  -6 33728.9 4736.23   1
   1   6   6 25711.2 2777.36   1
  -7   6   6 29213.5 4842.74   1
  -7   6   6 30924.7 3507.95   2
  -1  -6  -7 20633.0 3216.98   2
   1  -7  -7 23605.2 2511.81   2
  -7   1  -7 17820.0 4212.17   2
  -6  -1  -7 23805.5 4932.06   2
  -7   6  -7 14510.7 2608.02   1
   1   6   7 14743.4 1997.45   1
   1   6  -7 19999.5 4203.06   1
  -1   7  -7 20347.9 3767.72   1
  -6   7  -7 17397.6 2631.16   1
   6   1  -7 19428.9 5940.42   1
  -7   6   7 18721.1 2846.66   2
  -7   6   7 13246.3 3415.94   1
  -6   7   7 11470.3 2758.55   1
  -1   7   7 14329.1 2227.94   1
   1   6   8 20441.5 2398.05   1
  -7   6   8 20265.8 3523.76   2
   6   1  -8 27505.3 7168.80   1
   1   6  -8 25213.8 5266.71   1
  -1   7  -8 24412.8 4836.50   1
  -7   6  -8 22914.6 3068.98   1
  -6   7  -8 21649.8 3503.71   1
  -6   7   8 23717.4 4515.00   1
  -7   6   8 21064.8 4801.59   1
  -1   7   8 20714.0 2842.06   1
  -1   7   9 49535.4 4120.96   1
  -7   1   9 43247.7 5938.70   1
   1   6  -9 34485.8 5381.60   1
  -1   7  -9 41398.3 5308.81   1
  -7   6  -9 40534.9 3858.51   1
  -7   6   9 48063.3 6324.74   1
  -6   7   9 54022.9 6129.58   1
   1   6   9 43546.9 3346.76   1
  -7   1  -9 40788.5 7024.01   2
  -7   6  -9 43239.8 7483.44   2
  -6  -1  -9 43885.2 6977.54   2
  -7   6   9 37978.0 4528.65   2
  -6   7  10 4449.97 2331.64   1
  -7   6  10 4250.06 2603.94   1
  -6   7  10 3406.22 1743.15   2
  -1   7 -10 8566.48 3141.03   1
   1   6 -10 6550.77 3487.21   1
  -6   7 -10 2506.77 1804.32   1
   1   6  10 6377.93 1326.30   1
  -7   1  10 3689.69 3190.69   1
  -1   7  10 5334.73 1603.43   1
  -6   7  11 4349.25 1989.52   1
  -7   6  11 2995.39 2479.77   1
  -7   6 -11 2221.25 1904.35   1
  -1   7 -11 604.582 3246.73   1
  -6   7 -11 3319.03 2148.18   1
  -6  -1 -11-389.535 3164.93   2
   1   6  11 6268.53 1529.10   1
  -7   1  11 5670.34 2751.83   1
  -1   7  11 6252.08 1716.09   1
   1   6 -11 897.013 2998.61   1
  -7   6 -12 9648.82 3163.98   1
  -1   7 -12 11702.6 4665.95   1
  -6   7 -12 10026.3 3316.30   1
  -1   7  12 8193.37 2137.65   1
   1   6  12 7645.55 1436.48   1
  -6   7  12 13455.4 3577.75   1
  -7   6  12 8831.75 2849.02   1
  -7   1  12 10342.9 3319.89   1
   1   6  13 5869.19 1312.54   1
  -1   7  13 2208.95 1493.84   1
  -7   1 -13 387.891 3194.84   2
  -7   1  13 9058.27 3624.20   1
  -1   7 -13 1483.51 3535.53   1
  -7   6 -13 4406.33 3380.19   1
  -7   6  13 7787.87 3144.63   1
  -6   7  13 2356.31 1836.27   1
  -1   7 -14-4171.82 6639.89   1
  -6   7 -14-6182.34 6255.33   1
   1   6  14 1108.59 902.206   1
  -6   7  14-1451.73 2309.15   1
  -6  -1  14-982.875 1889.88   1
  -7   1  14-3250.51 2972.66   1
  -7   6  14 660.976 1951.16   1
  -1   7  14 335.807 1347.45   1
  -1   7  15 2670.58 1561.03   1
  -7   1  15 3384.09 2714.46   1
  -6  -1  15 1643.38 2373.94   1
  -6   7  15 546.757 2286.55   1
  -7   6  15-2464.84 2170.37   1
  -7   1  16 8157.07 4193.44   1
  -6  -1  16 3113.90 2578.87   1
  -7   6  16 3999.08 3132.47   1
  -7   1  17 80.7648 3318.81   1
  -6  -1  17 6271.11 3857.60   1
  -6   7  17 5157.86 3008.41   1
  -7   6  17 10752.6 4073.71   1
  -7   1  18 1418.44 3135.42   1
  -6  -1  18 2092.38 3900.89   1
  -7   7   0 136925. 7828.49   1
   0   7   0 116962. 7124.53   1
  -7   7   1 101327. 6999.03   1
   0   7  -1 113055. 7161.04   1
   0   7   1 107471. 6743.35   1
  -7   7  -1 87723.6 7835.18   2
  -7   7   1 109818. 7648.09   2
  -7   0  -1 109802. 8886.55   2
  -7   7  -1 108089. 6731.67   1
   0   7  -2 31938.4 4182.33   1
  -7   7  -2 21251.4 4704.97   2
  -7   7   2 25862.6 4237.69   2
   0   7   2 30606.8 4041.49   1
  -7   0  -2 21526.1 4696.69   2
  -7   7  -2 30187.9 3796.20   1
   7   0  -3 121169. 11102.9   1
  -7   7   3 130231. 8579.80   1
   0   7   3 128809. 7509.28   1
   0  -7  -3 118108. 7104.44   2
  -7   7  -3 139305. 7680.67   1
  -7   0  -3 109802. 8830.07   2
  -7   0  -3 147243. 6950.83   1
   0  -7  -4 14402.6 2557.91   2
  -7   0   4 11531.2 3277.94   2
  -7   7   4 12675.7 2964.72   1
   0   7  -4 14758.0 2211.58   1
  -7   7  -4 17374.4 3314.37   1
   0   7   4 15128.5 2622.48   1
  -7   0  -4 15044.0 2115.50   1
  -7   7  -5 105975. 7387.11   1
   0   7   5 102051. 6185.21   1
  -7   7   5 122775. 6594.69   2
   0  -7  -5 115000. 6455.41   2
  -7   0  -5 93068.4 4727.67   1
  -7   7   5 106049. 8748.69   1
  -7   7  -6 302065. 12945.5   1
  -7   7   6 312450. 15365.1   1
   0   7   6 305833. 11384.4   1
  -7   7   6 327222. 11368.3   2
  -7   0  -6 299559. 17059.9   2
   0   7  -6 307981. 14092.2   1
  -7   7  -7 192486. 9666.21   1
  -7   7   7 216435. 12491.1   1
   0   7   7 203872. 8696.39   1
   0   7  -7 205378. 11629.8   1
  -7   0  -7 203124. 14025.3   2
   0  -7  -7 210412. 9130.97   2
  -7   7  -8 71574.6 5714.17   1
  -7   7   8 77091.3 7635.07   1
  -7   7   8 66150.7 5019.57   2
   0   7   8 76500.8 4959.02   1
   0   7  -8 77223.4 7770.07   1
  -7   7  -8 72999.8 9376.79   2
   0  -7  -8 82676.6 5824.58   2
   0   7  -9 17726.0 4178.37   1
  -7   7   9 14941.0 2819.64   2
   0   7   9 14938.6 2263.05   1
  -7   7   9 13634.6 3490.01   1
  -7   0  -9 9123.52 3968.92   2
  -7   7  10 36110.7 5514.78   1
   0   7 -10 33746.5 5869.36   1
   0   7  10 36306.6 3243.32   1
  -7   7 -11 25115.5 3710.16   1
   0   7  11 27239.0 2810.41   1
  -7   7  11 16012.3 3019.72   2
  -7   7  11 27926.9 4937.37   1
  -7   7 -12 19851.3 4067.79   1
   0   7 -12 16440.8 6114.49   1
   0   7  12 16761.4 2237.16   1
  -7   7  12 16749.0 3762.44   1
  -7   0  12 14436.9 3684.38   1
  -7   7  13 2296.30 1786.95   1
  -7   0  13 3211.23 2095.08   1
   0   7  13 6470.32 1489.91   1
  -7   7 -13-581.884 3136.09   1
  -7   0  14 2006.36 2542.68   1
  -7   7  14-2742.77 2567.75   1
   0   7  14-498.759 1126.31   1
  -7   7 -14 804.487 4761.78   1
  -7   7  15 1622.84 2247.89   1
  -7   0  15 6304.08 3145.66   1
  -7   7  16 11022.5 3319.06   1
  -7   0  16 12809.4 4020.16   1
  -7   7  17 7394.56 3389.19   1
  -7   0  17 7539.68 4176.75   1
  -7   0  18 5437.84 3932.23   1
  -4   8   0 9883.02 2941.16   1
  -4  -4   0 4102.43 3011.59   2
   4   4   0 4186.21 2091.32   1
  -8   4   0 3284.44 3243.26   2
  -4   8  -1 684315. 21464.7   1
  -4   8   1 568573. 19311.2   1
  -8   4   1 705991. 22465.4   1
  -8   4  -1 693187. 20996.0   1
  -4  -4  -1 590740. 21818.7   2
   4   4   1 650295. 19201.6   1
   4   4  -1 638144. 21073.6   1
  -4   8   2 22336.2 3362.66   1
   4   4  -2 21655.8 4428.06   1
   4   4   2 20891.9 3001.60   1
  -8   4   2 22652.0 4482.38   2
  -4   8  -2 25368.7 4154.94   1
  -8   4   2 22158.1 4181.24   1
  -8   4  -2 22649.7 3567.29   1
  -4  -4  -3 21120.7 3512.16   2
  -8   4   3 26194.8 4344.93   2
  -8   4  -3 33683.1 3882.54   1
  -4   8   3 28014.0 3367.10   1
   4   4   3 24034.4 2874.19   1
   4   4  -3 32163.5 5386.52   1
  -4   8  -3 29831.1 4614.37   1
  -8   4  -3 26477.8 5370.13   2
  -8   4   3 34383.9 4637.84   1
   4   4  -4 114054. 9102.33   1
   4   4   4 112794. 5613.30   1
  -8   4   4 135507. 9798.13   1
  -4   8  -4 120632. 7892.69   1
  -4   8   4 122908. 7210.10   1
  -8   4  -4 126596. 6281.22   1
  -8   4   4 109176. 7985.83   2
  -8   4  -4 109470. 9823.04   2
  -4  -4  -4 111200. 8220.73   2
  -8   4  -5 21082.9 5014.16   2
  -4  -4  -5 24626.9 4220.19   2
  -8   4   5 26126.6 4348.50   2
   4   4   5 28725.2 2596.51   1
  -4   8   5 34981.9 3830.59   1
  -8   4  -5 32776.3 3061.63   1
  -4   8  -5 30450.1 4200.11   1
  -8   4   5 39854.6 5938.63   1
  -8   4   6 6584.45 2402.51   2
   4   4  -6 7715.68 2796.05   1
  -4   8  -6 7740.30 2712.27   1
  -4   8   6 8706.79 2233.08   1
  -8   4   6 4843.35 2738.24   1
  -8   4  -6 8869.55 1677.83   1
  -4   8   7 62941.0 5520.04   1
  -8   4  -7 57988.1 4218.63   1
   4   4  -7 59831.5 8422.53   1
  -8   4   7 58677.4 6218.10   2
  -4  -4  -7 59358.2 6465.20   2
  -8   4  -7 61844.1 8293.85   2
  -8   4   7 54718.2 6639.02   1
  -8   4   8 38983.1 5457.08   2
  -8   4  -8 38139.1 3309.82   1
  -4   8  -8 34520.7 4472.88   1
  -8   4   8 42884.4 6621.20   1
  -4  -4  -8 39998.8 6191.09   2
  -4   8   8 41930.4 4583.20   1
  -8   4   9-1349.12 3237.93   1
  -8   4  -9-5503.31 1629.04   1
  -4   8 -10 33.4226 2125.22   1
  -8   4 -10-313.616 1342.97   1
  -8   4  10-1516.59 2366.75   1
  -4   8  10-4110.06 2288.53   1
  -4   8  11 10649.2 2759.31   1
  -8   4 -11 9986.98 2479.90   1
  -4   8 -11 7313.87 3175.24   1
  -8   4  11 7084.67 2681.03   1
  -4   8  12 1177.61 1681.50   1
  -8   4  12-6811.13 3508.36   1
  -4   8 -12-2449.85 2854.07   1
  -8   4 -12-493.696 3538.38   2
  -4   8  13 1889.25 1610.90   1
  -8   4  13 8414.44 3016.64   1
   4   4 -13 4823.01 7119.38   1
  -8   4  14 3989.48 2772.17   1
  -4   8  14 5469.28 2186.09   1
  -4   8  15 6929.66 2626.26   1
  -8   4  15 3899.00 2432.55   1
  -4   8  16 3844.70 2621.44   1
  -8   4  16 295.969 2491.95   1
  -8   4  17 9222.53 4201.98   1
  -4  -4  18 11310.6 6322.96   1
  -8   4  18 6734.08 3807.72   1
  -8   5   0 7633.16 3234.54   1
  -5  -3   0 6229.01 3269.08   2
   5   3   0 5082.66 2950.55   1
  -5   8   0 7137.05 2313.99   1
  -8   3   0 7696.09 2392.56   1
  -5   8   1 39658.0 4314.87   1
  -3  -5  -1 47755.3 5814.37   2
  -5  -3  -1 50855.0 5935.20   2
  -5  -3   1 45955.9 6023.83   2
   3   5  -1 50716.5 5192.18   1
   5   3   1 49220.6 5060.63   1
  -8   5   1 38294.7 4881.32   1
  -8   3  -1 36759.1 4522.91   1
  -3   8  -1 41645.5 4976.83   1
  -5   8  -1 42286.9 5064.23   1
  -3   8   1 40160.9 4595.19   1
  -8   3   1 38701.3 5011.80   1
  -8   5  -1 33217.5 3853.79   1
  -8   3  -1 49041.7 6279.69   2
  -8   5   1 54412.5 6089.79   2
  -8   3   1 57701.8 6939.83   2
  -8   3  -2 2400.32 2373.26   1
  -8   5   2 315.139 2756.89   1
  -8   3   2 3217.89 2640.68   1
  -3   8  -2 3060.21 2929.26   1
  -8   5  -2 3223.68 2494.89   1
  -8   5  -2 4210.26 3636.97   2
  -5  -3  -2 4509.53 3607.32   2
  -8   3   2-3406.97 3206.43   2
  -3  -5  -2 2819.20 2621.56   2
   3   5  -2 1986.84 2113.09   1
   5   3   2 3700.30 2553.69   1
  -5   8   2 1798.58 2125.87   1
  -5   8  -2 1950.77 2272.28   1
  -3   8   2 1949.43 2525.25   1
  -8   5   3 353843. 14801.0   2
  -8   5  -3 361833. 17343.4   2
  -3   8   3 344821. 12795.8   1
  -8   3  -3 325995. 12204.8   1
  -8   5   3 343473. 15504.1   1
  -5   8   3 329974. 12835.2   1
   5   3  -3 346974. 16702.7   1
   3   5  -3 338176. 14428.8   1
   5   3   3 320192. 12111.2   1
   3   5   3 326201. 11274.1   1
  -3   8  -3 341262. 14225.2   1
  -5   8  -3 336959. 14567.4   1
  -5  -3  -3 331646. 15406.8   2
  -3  -5  -3 338430. 14557.3   2
  -8   3   3 362505. 15546.1   2
  -8   5  -3 315904. 11968.2   1
  -8   3   3 349269. 15753.5   1
  -8   5  -4 563319. 23454.4   2
  -5  -3  -4 575847. 20596.1   2
  -8   3  -4 569575. 23611.1   2
  -8   5   4 464044. 20068.4   1
  -8   3   4 542379. 20133.9   2
  -3  -5  -4 550142. 19018.1   2
  -8   5   4 560758. 19078.7   2
  -3   8   4 496893. 16466.9   1
  -8   5  -4 495816. 15627.7   1
   5   3   4 528988. 15793.3   1
   5   3  -4 535884. 22684.3   1
   3   5  -4 571298. 20604.9   1
   3   5   4 506341. 14801.0   1
  -5   8  -4 514477. 18943.9   1
  -3   8  -4 539745. 18641.0   1
  -8   3  -4 473560. 14980.8   1
  -5   8   4 504536. 17385.1   1
  -8   3   4 469511. 20088.9   1
  -8   3  -5 273495. 15875.5   2
  -8   5  -5 239034. 9697.98   1
  -8   5   5 219447. 13359.2   1
  -8   5   5 258538. 12004.6   2
  -8   3   5 252632. 12983.3   2
  -3   8   5 242736. 10304.4   1
  -8   3  -5 230127. 8581.07   1
   5   3  -5 254143. 15651.0   1
   3   5  -5 258006. 13859.0   1
   5   3   5 247725. 9096.22   1
  -3   8  -5 245836. 11731.3   1
   3   5   5 254349. 8671.45   1
  -5   8  -5 243125. 11882.3   1
  -5   8   5 244039. 11136.1   1
  -8   3   5 219153. 13339.5   1
  -8   5  -6 81067.3 9131.11   2
  -8   3  -6 80902.8 8705.47   2
  -8   5  -6 68587.0 4885.27   1
  -8   3  -6 66978.7 3986.80   1
  -8   3   6 78133.6 6881.27   2
  -8   5   6 67888.2 6105.85   2
  -3   8   6 65947.8 5226.37   1
   3   5  -6 80695.5 8174.08   1
  -3   8  -6 68332.3 5917.75   1
   3   5   6 77784.1 4113.43   1
  -5   8  -6 70121.8 5846.36   1
  -8   5   6 58341.6 6720.37   1
  -5   8   6 67811.6 5684.81   1
  -8   3   6 61862.0 6737.42   1
  -8   5   7 44369.3 6650.03   1
  -8   3   7 43320.2 6079.25   1
  -8   5   7 37429.0 4773.71   2
   5   3  -7 42327.4 6871.60   1
  -8   3   7 40101.5 5417.21   2
  -5   8  -7 44113.4 4889.37   1
   3   5   7 45842.2 2985.62   1
  -8   3  -7 42043.5 3166.22   1
  -8   5  -7 40111.8 3966.69   1
  -5   8   7 43177.3 4815.88   1
  -3   8   7 43908.5 4171.78   1
  -5  -3  -7 43387.4 6166.97   2
  -5   8   8 40115.6 5172.98   1
   3   5  -8 47559.7 7536.74   1
  -8   3  -8 33278.3 2549.68   1
  -8   5  -8 33805.8 3443.09   1
  -5   8  -8 32331.3 4221.11   1
  -3  -5  -8 40629.8 5579.24   2
  -8   3  -8 50096.6 8373.28   2
  -5  -3  -8 43585.8 6226.80   2
  -8   3   8 34030.2 5810.38   1
  -8   5   8 41370.9 6379.52   1
  -3   8   8 40826.2 4320.13   1
   3   5  -9 15532.2 5253.07   1
  -8   5   9 11064.0 3420.95   2
  -3   8  -9 9263.98 3211.07   1
  -8   5  -9 7238.12 1785.96   1
  -5   8  -9 9937.42 3148.68   1
  -5   8   9 10986.1 2978.01   1
  -8   3   9 8252.61 3327.10   1
  -8   5   9 9587.85 3861.25   1
  -3   8   9 9713.37 2528.46   1
  -3   8  10-778.963 1513.42   1
  -3   8 -10-1844.55 2477.33   1
  -8   5 -10 3404.26 1917.70   1
  -5   8 -10-22.3582 2096.86   1
  -5  -3 -10 439.921 2471.27   2
  -8   3 -10-4634.44 4135.68   2
  -8   3  10-3848.33 2976.75   1
  -8   5  10-1257.23 2611.10   1
   5   3 -11 2936.00 3923.21   1
  -3   8  11 1320.63 1459.26   1
  -3   8 -11 3311.20 2737.89   1
  -8   5 -11 2792.92 1840.23   1
  -5   8 -11-4325.27 2778.43   1
  -8   3  11 4811.56 2137.34   1
  -8   5  11 2506.75 2427.04   1
  -8   5  12 8801.23 3457.10   1
   5   3 -12 7755.76 5477.33   1
  -5   8  12 10532.8 3276.82   1
  -3   8 -12 4648.69 2643.76   1
  -5   8 -12 3189.93 2753.60   1
  -3   8  12 10111.8 2464.06   1
  -8   3  12 7365.13 3344.25   1
  -8   5  13 18801.2 4701.52   1
  -8   5 -13 16451.8 4276.36   1
  -5   8  13 27445.1 4808.83   1
  -5   8 -13 17478.5 4694.63   1
  -3   8  13 24530.2 4008.05   1
  -8   3  13 27334.0 5444.70   1
   3   5 -14 27167.7 10137.8   1
  -3   8 -14 17828.4 8287.79   1
  -5   8 -14 14126.5 6262.70   1
  -3   8  14 15921.5 3418.86   1
  -8   3  14 13470.7 4123.81   1
  -5   8  14 15770.2 4123.60   1
  -8   5  14 11255.2 3989.81   1
  -3   8  15 14834.6 3692.31   1
  -8   5  15 12092.6 3731.59   1
  -8   3  15 10981.8 3986.28   1
  -5   8  15 14337.4 4011.71   1
  -8   3  16 18913.7 5228.46   1
  -8   5  16 18406.9 4998.75   1
  -5   8  16 20131.4 4855.31   1
  -5  -3  17 20370.0 5649.25   1
  -8   5  17 25705.0 5737.87   1
  -8   3  17 28297.7 6425.97   1
  -5  -3  18 28089.1 7276.01   1
  -8   3  18 28999.1 6919.08   1
  -8   5  18 23978.3 5789.54   1
  -6  -2   0 87988.2 7886.43   2
  -8   2   0 112397. 7921.41   1
  -8   6   0 107983. 7454.64   1
   2   6   0 95233.3 6256.23   1
  -2   8   0 107074. 7619.83   1
  -8   2   0 91753.1 8445.12   2
  -6   8   0 107765. 7017.56   1
  -8   6  -1 16528.6 4157.15   2
  -6   8   1 12787.2 3043.71   2
  -2   8  -1 5487.11 2561.91   1
  -8   6  -1 1163.92 2261.52   1
  -2   8   1 5363.42 2850.37   1
  -6  -2  -1 14595.3 4317.72   2
  -6  -2   1 11190.4 4072.03   2
  -6   8   1 4623.33 2305.71   1
  -6   8  -1 4371.71 2418.37   1
   2   6  -1 3469.49 1712.24   1
   2   6   1 7345.49 1991.24   1
  -8   6   1 2813.88 2528.18   1
  -8   2  -1 1306.60 2603.33   1
  -8   2   1 2452.51 2152.67   1
  -8   6  -2 4780.41 3027.03   2
  -2   8  -2 2138.92 2680.10   1
  -6   8   2 5795.81 2610.93   1
  -8   6  -2 1696.28 2046.91   1
  -8   2  -2 5625.19 3194.37   2
  -8   2   2 3365.75 2986.22   2
  -2  -6  -2 5268.61 2761.50   2
  -6  -2   2 6816.39 4114.22   2
  -8   6   2 4444.78 2513.21   1
   2   6   2 7525.39 2539.86   1
  -2   8   2 4067.80 2548.69   1
  -6   8  -2 2599.65 2341.64   1
  -8   2   2 3391.55 2823.06   1
  -8   2  -2 1711.57 2107.99   1
  -8   2   3 57711.1 6320.53   2
  -2  -6  -3 55066.7 5306.43   2
  -8   6  -3 41135.9 4006.16   1
  -8   2   3 28783.5 5090.21   1
   2   6   3 44420.4 3903.04   1
   2   6  -3 51652.9 5593.94   1
  -2   8  -3 46973.2 4819.05   1
  -6   8   3 38984.3 4246.06   1
  -8   2  -3 37407.8 3729.70   1
  -6   8  -3 47122.8 4925.73   1
  -2   8   3 46048.9 4210.78   1
  -8   6   3 60158.7 5738.63   2
  -6  -2  -3 58380.0 6859.52   2
  -8   6   3 43166.2 5539.38   1
  -8   2   4 31144.5 4808.20   1
  -6   8  -4 39268.3 5743.82   2
  -6   8   4 29285.3 4080.13   1
  -6  -2  -4 35236.7 5079.57   2
  -8   6   4 36490.0 4474.12   2
  -2   8   4 31367.4 3452.90   1
  -6   8  -4 34355.9 4599.37   1
   2  -8  -4 31745.1 3051.22   2
   6   2  -4 29563.4 5499.20   1
  -8   2   4 33848.2 5010.66   2
   2   6  -4 36238.7 4795.55   1
   2   6   4 31404.1 3247.94   1
  -2   8  -4 32887.9 4362.26   1
  -8   6   4 28968.0 4568.07   1
  -8   2  -4 29348.9 3032.64   1
  -8   6  -4 32737.3 3373.63   1
  -8   6  -5 7452.85 4340.04   2
   2   6   5 1045.14 1512.55   1
  -6   8  -5 1015.29 2475.56   1
  -6   8   5 1215.94 2112.35   1
  -8   2  -5 1885.91 1657.71   1
  -2  -6  -5 2092.62 1835.62   2
  -8   2  -5 5091.91 3535.21   2
  -8   6   5 2066.65 2254.85   1
  -2   8   5 2161.16 1584.07   1
   2   6  -5 1408.77 2448.32   1
  -2   8  -5-971.327 2252.67   1
  -8   6  -5 1899.60 1675.66   1
  -8   2   5 3237.11 2829.10   1
  -8   2   6 12871.3 3709.11   1
  -8   2  -6 18371.4 4387.19   2
   2   6   6 16189.6 2376.24   1
  -6   8  -6 14705.2 2944.06   1
  -8   6  -6 14153.3 2684.69   1
  -8   6   6 14370.1 3059.97   2
  -8   2   6 15166.6 3364.62   2
   2   6  -6 16781.8 3954.97   1
  -8   6   6 12512.0 3431.66   1
  -2   8   6 11201.7 2294.61   1
  -8   2  -6 15653.4 1818.50   1
  -2   8   7 28535.3 3424.67   1
  -8   6   7 25376.5 3361.50   2
  -8   2  -7 27987.1 5765.51   2
  -6  -2  -7 25520.9 4809.78   2
   2   6   7 26497.9 2781.55   1
  -8   6  -7 25586.9 3299.22   1
   2   6  -7 32679.7 5551.01   1
  -6   8  -7 29067.9 3774.64   1
  -8   6   7 21218.6 4141.38   1
  -6   8   7 29861.5 4697.22   1
  -8   2   7 22504.5 4411.86   1
  -2   8   8 33924.0 3670.53   1
  -2   8  -8 36983.8 5312.85   1
  -6   8  -8 33852.2 4581.55   1
   2   6  -8 33136.9 6255.69   1
   2   6   8 33048.4 3148.31   1
  -8   6  -8 29538.9 3666.65   1
  -8   6   8 30512.3 5385.82   1
  -6   8   8 30232.4 4856.21   1
  -6  -2  -8 36880.0 6338.04   2
  -2  -6  -8 33650.7 4762.57   2
  -8   2   8 29763.4 5594.07   1
  -8   2   9 22849.4 5142.18   1
  -8   6   9 24036.3 4772.64   1
   6   2  -9 17629.5 7056.55   1
  -8   6   9 17874.5 3580.85   2
  -2   8  -9 19013.9 3830.14   1
  -8   6  -9 21005.5 2860.61   1
   2   6   9 25804.8 2809.87   1
  -6   8   9 21019.0 4060.04   1
  -8   2  -9 23167.4 5979.94   2
  -2   8   9 24657.1 3255.48   1
  -8   2  10-3245.42 2577.47   1
  -8   6  10-144.402 2083.87   2
   6   2 -10 2309.15 4835.90   1
   2   6 -10 8477.37 5264.35   1
  -2   8 -10-2754.10 2362.85   1
  -8   6 -10-2915.28 1741.46   1
  -6   8 -10 221.324 1896.91   1
   2   6  10 262.428 917.730   1
  -8   2 -10-3229.45 4961.23   2
  -6  -2 -10 1172.96 2635.73   2
  -2  -6 -10-1581.06 2171.70   2
  -8   6  10 1669.02 2274.34   1
  -2   8  10 1008.77 1562.48   1
  -8   2  11-1608.14 2882.32   1
   2   6 -11-3791.90 3047.60   1
  -8   6  11-4175.68 2214.51   2
  -2   8 -11 1719.06 2611.29   1
  -6   8 -11-5051.95 2233.81   1
  -8   6 -11-1558.52 1803.52   1
  -8   6  11-2403.79 2265.42   1
   2   6  11-3199.52 1320.42   1
  -6  -2 -11-1095.92 2845.22   2
  -2   8  11-2405.12 1491.41   1
  -8   6  12 1724.67 2151.09   1
  -6   8  12 2019.72 1450.23   2
  -6   8  12 8178.61 2631.04   1
  -2   8 -12 2591.56 3290.70   1
  -8   6 -12 2991.59 2222.10   1
  -6   8 -12 1905.46 2170.82   1
  -2   8  12 2629.89 1332.53   1
  -8   2  12 2585.50 2657.57   1
  -8   6  13 3570.35 2343.90   1
  -8   6 -13 2572.81 3232.23   1
  -6   8  13 3339.51 2304.23   1
  -2   8 -13 6733.55 4419.46   1
  -6   8 -13 4429.13 2936.50   1
  -2   8  13 1995.88 1548.19   1
  -8   2  13 333.426 2107.91   1
  -8   6  14 4928.86 2508.68   1
  -2   8 -14 3586.50 4864.50   1
  -6   8  14 1475.07 2418.81   1
  -6   8 -14 993.630 4820.14   1
  -2   8  14-1742.69 1470.09   1
  -8   2  14-1719.90 2644.60   1
  -2   8 -15-4594.11 10115.6   1
  -2   8  15 2625.74 1656.81   1
  -8   6  15 3035.67 2595.46   1
  -8   2  15-567.158 2885.52   1
  -6  -2  15 1919.69 2519.42   1
  -6   8  15 6707.44 3262.26   1
  -8   6  16 7622.29 3113.09   1
  -6  -2  16 4456.50 2755.50   1
  -8   2  16 1023.76 2786.15   1
  -6   8  16 10476.6 4032.12   1
  -8   6  17 7361.56 3612.37   1
  -8   2  17 5380.12 3846.40   1
  -6  -2  17 6186.89 4417.56   1
  -6   8  17 10208.5 4433.28   1
  -6  -2  18 6635.62 5752.40   1
  -8   2  18 10258.2 4683.68   1
  -8   6  18 7871.28 4221.07   1
  -7  -1   0 561024. 22090.6   2
  -7   8   0 559815. 18379.2   1
  -8   7   0 536922. 18649.6   1
   1   7   0 564847. 18280.5   1
  -1   8   0 580950. 19544.7   1
  -8   7   0 564119. 21185.8   2
  -7   8   0 553822. 20323.4   2
  -8   1   0 588275. 20058.4   1
  -7  -1  -1-1951.86 3260.44   2
  -7  -1   1 2693.14 3525.83   2
  -8   1   1 4641.96 3624.87   2
  -8   1  -1 5052.61 3136.43   1
  -7   8  -1 6656.14 3013.26   1
   1   7  -1 3263.31 2041.78   1
   1   7   1 4066.64 2494.94   1
  -7   8   1 3723.77 2140.54   1
  -8   7  -1 4895.49 2683.39   1
  -8   7   1 6528.99 3640.55   1
  -1   8  -1 4053.37 2373.61   1
  -1   8   1 4451.58 2746.13   1
  -8   1  -1 6733.78 3928.80   2
  -8   7   1 1552.79 2591.24   2
  -8   7  -1 5623.78 3624.73   2
  -7   8   1 700.816 2072.23   2
  -8   1   2 129276. 9852.52   2
  -7  -1   2 127349. 10016.3   2
  -7  -1  -2 126272. 10295.0   2
  -7   8  -2 134951. 8137.46   1
  -8   7  -2 140976. 7760.79   1
   7   1   2 118854. 9071.22   1
   1   7  -2 129980. 8026.42   1
  -1   8   2 135778. 8306.48   1
   1   7   2 133638. 7589.62   1
  -1   8  -2 142366. 8486.95   1
  -7   8   2 131801. 8396.87   1
  -8   7   2 130264. 8833.44   1
  -8   1  -2 148290. 7997.38   1
  -7   8   3 29539.9 3428.79   2
  -8   7  -3 30498.9 5490.34   2
   1   7   3 24478.6 3323.67   1
  -7   8   3 18643.7 3641.81   1
  -8   1  -3 29248.9 5340.16   2
  -7  -1  -3 29016.0 4667.57   2
  -7   8  -3 18368.8 3189.15   1
  -1   8   3 21924.8 3512.31   1
  -1  -7  -3 27721.1 4130.74   2
  -7  -1   3 24209.2 4661.56   2
  -8   7  -3 17069.7 2875.23   1
  -1   8  -3 28802.0 4049.50   1
   1   7  -3 23066.3 3656.48   1
  -8   7   3 18701.6 3926.84   1
  -8   1  -3 16243.8 2608.22   1
  -7   8   4 10366.2 2155.24   2
   1   7   4 6762.41 1946.11   1
  -8   7   4 10922.5 2526.18   2
  -7  -1  -4 11404.7 4021.20   2
  -1  -7  -4 9751.85 2749.20   2
  -8   1   4 11734.0 3972.46   2
   1  -8  -4 9483.58 2293.81   2
  -8   7  -4 6268.30 2044.48   1
  -1   8  -4 6071.32 2525.69   1
   1   7  -4 11173.6 3660.39   1
  -8   7   4 3389.73 2786.19   1
  -8   1  -4 6559.40 2037.08   1
  -1   8   4 3985.27 1819.95   1
  -7   8  -4 6158.09 2122.11   1
  -7  -1  -5 53686.9 3978.93   1
   1   7  -5 67496.8 6460.00   1
  -7   8   5 59878.1 6007.69   1
   1   7   5 64420.3 5106.30   1
  -7   8  -5 60802.4 5922.67   1
  -8   7   5 59499.3 6564.00   1
  -8   1  -5 60483.0 3966.09   1
  -1   8   5 63278.0 5111.29   1
  -8   7  -5 59119.1 5548.91   1
  -8   1   5 68407.7 7185.44   2
  -8   7   5 70689.0 5624.80   2
  -8   7  -5 67721.5 7696.29   2
  -1  -7  -5 70793.5 5636.31   2
   1  -8  -6 224677. 8648.09   2
  -8   1  -6 220599. 14667.8   2
  -1  -7  -6 213368. 10138.8   2
  -8   7  -6 217026. 14756.7   2
  -8   7   6 227303. 10261.7   2
  -1   8   6 223641. 9959.94   1
  -8   7   6 225865. 13213.6   1
  -8   7  -6 222086. 11027.0   1
  -7   8  -6 221430. 11419.4   1
   1   7   6 226501. 9582.70   1
  -8   1  -6 228180. 7366.63   1
   7   1  -6 231422. 17718.9   1
   1   7  -6 229965. 12443.5   1
  -7  -1  -7 205758. 13985.4   2
   1  -8  -7 226868. 8527.95   2
  -8   1  -7 213406. 14979.8   2
  -1   8   7 220578. 9793.27   1
  -8   7   7 232713. 13783.1   1
   7   1  -7 227194. 18276.8   1
   1   7  -7 205952. 12500.9   1
  -1   8  -7 221826. 12306.9   1
  -7   8  -7 212330. 11115.7   1
   1   7   7 225200. 9320.59   1
  -8   7  -7 206276. 10571.0   1
  -7   8   7 232615. 12857.8   1
  -8   7   7 207154. 9787.61   2
   1   7  -8 59106.9 7362.67   1
  -1   8  -8 52415.4 6470.46   1
  -7   8  -8 53308.6 5208.56   1
  -8   7  -8 52172.9 4859.22   1
  -8   7   8 62473.7 7747.07   1
  -7   8   8 54621.6 6431.65   1
  -1   8   8 55855.1 4489.51   1
  -8   7   8 52533.9 5025.55   2
  -1  -7  -8 61819.2 5822.99   2
  -7  -1  -8 56544.0 7653.90   2
   1   7   9 673.531 1388.64   1
  -1   8   9 1440.89 1254.46   1
  -1   8  -9 1385.17 2684.26   1
   1   7  -9-2907.52 2961.34   1
  -8   7  -9-895.863 1451.71   1
  -7   8  -9-2256.58 2248.91   1
  -8   7   9-649.927 1798.58   2
  -8   1   9 1650.34 2304.51   1
  -8   7   9 3428.35 2358.95   1
  -7   8   9-3633.13 2996.92   1
  -8   1  -9-5848.23 4313.00   2
  -1  -7  -9-1418.48 1842.55   2
   1   7  10-1133.90 1276.18   1
  -8   7  10-321.742 1616.24   2
  -7   8  10-1050.33 1406.41   2
  -1   8  10-1546.37 1556.57   1
  -1   8 -10-1095.56 3049.81   1
   1   7 -10-1005.33 3492.96   1
  -7   8 -10-2030.18 1660.08   1
  -8   1  10-618.425 2220.05   1
  -7  -1 -10 1703.54 3327.30   2
  -1  -7 -10-145.667 1995.06   2
  -8   7  10 0.13399 2462.77   1
  -7   8  10-1466.09 2456.18   1
  -7   8  11-1810.28 1597.83   2
  -1   8  11-1973.35 1548.63   1
   1   7 -11-1492.73 3199.13   1
  -7   8 -11-3105.45 2177.06   1
  -8   7 -11 1934.66 2331.76   1
  -1   8 -11 430.763 2958.72   1
  -8   1  11 838.182 2083.21   1
   1   7  11-410.151 1065.63   1
  -7   8  11-1981.52 2434.85   1
  -8   7  11 3127.55 2140.58   1
  -7  -1 -12 9.08987 2702.34   2
  -7   8  12 971.334 1988.48   1
  -8   7  12 2131.10 1708.36   2
   1   7 -12-3610.37 3835.02   1
  -7   8 -12-1591.21 2361.16   1
  -8   7 -12-5571.69 3030.66   1
  -8   1  12-3586.61 2705.50   1
  -7   8  12-1652.74 1811.46   2
   1   7  12 353.697 1102.43   1
  -8   7  12-1562.08 3003.84   1
  -1   8  12-2313.85 1783.35   1
  -8   7  13-1954.88 2806.31   1
  -1   8 -13 5729.02 5183.29   1
  -8   7  13 653.866 2049.42   2
  -7   8  13 65.5373 1445.26   2
  -8   7 -13-156.534 3196.56   1
  -7   8 -13 1815.42 3524.00   1
  -8   1  13-3574.19 2559.82   1
   1   7  13 971.843 1039.22   1
  -7   8  13-7310.25 3461.02   1
  -1   8  13 1182.91 1112.41   1
  -8   7  14-458.823 2464.63   2
  -7   8  14-1326.00 1940.55   2
  -8   1  14 3001.96 2907.02   1
  -7  -1  14 1806.98 1988.82   1
  -8   7  14-2079.85 2605.55   1
  -7   8  14-3427.51 3186.74   1
  -1   8  14 542.484 1206.73   1
  -8   1 -14-2252.20 3413.54   2
  -8   1  15 4926.40 2690.03   1
  -7  -1  15 3401.54 3170.90   1
  -1   8  15 3931.89 1615.00   1
  -8   7  15 3121.03 2152.90   1
  -7   8  15 4028.96 2318.24   2
  -8   7  15 6923.59 2859.41   2
   1   7 -16 2964.04 10137.8   1
  -8   1  16 8732.92 4337.39   1
  -7  -1  16 8929.79 3747.78   1
  -7   8  16 14877.7 4403.24   1
  -8   7  16 12254.4 4165.08   1
  -7  -1  17 16970.2 5530.77   1
  -8   1  17 16140.2 5545.48   1
  -7   8  17 20532.2 5148.60   1
  -8   7  17 21835.4 5263.86   1
  -8   1  18 18885.4 6636.33   1
  -7  -1  18 14601.1 5669.30   1
  -8   1  19 8850.33 5124.56   1
  -7  -1  19 6316.08 4145.55   1
  -8   0   0 356776. 17154.5   2
  -8   8   0 378539. 14567.5   1
  -8   8   1 5921.45 2822.78   2
  -8   8  -1 2930.28 2630.47   2
   0   8   1 6930.54 3085.66   1
  -8   8   1-728.123 2077.53   1
   0   8  -1 5881.90 2996.01   1
  -8   0  -1 7731.87 3499.01   2
  -8   0   1 2056.64 2532.24   2
  -8   8  -1 1538.32 1908.86   1
  -8   8  -2 6597.11 2466.79   1
  -8   8  -2 10757.0 4201.46   2
  -8   8   2 2803.52 2492.64   2
   0   8   2 2638.94 1798.05   1
   0   8  -2 5829.52 2379.28   1
  -8   0   2 4113.48 3194.58   2
  -8   0  -2 1414.31 2945.98   2
  -8   8   2 5513.91 3134.07   1
  -8   8  -3 131619. 8053.02   1
  -8   8   3 127863. 9386.82   1
  -8   8   3 135258. 8383.97   2
  -8   0  -3 135136. 10584.1   2
  -8   0   3 126886. 10140.8   2
  -8   0  -3 134391. 7211.84   1
   0   8   3 131608. 8056.11   1
  -8   8  -4 215599. 10865.9   1
   0   8   4 204437. 10243.0   1
  -8   0  -4 217326. 9257.64   1
  -8   0   4 199189. 12818.4   2
   0  -8  -4 198031. 10020.9   2
   0   8   5 77854.7 5868.92   1
  -8   8   5 79914.0 7636.09   1
  -8   0  -5 77618.2 4861.68   1
  -8   8  -5 76834.3 6646.54   1
  -8   0  -5 70911.1 8240.68   2
  -8   0   5 74940.8 8014.80   2
   0   8  -6 72002.5 6929.77   1
  -8   8  -6 63925.9 5926.03   1
  -8   8   6 63986.7 6821.48   1
  -8   0  -6 69836.8 8046.72   2
  -8   8   6 81729.6 5443.48   2
  -8   0  -6 62840.0 3582.18   1
  -8   8  -7 80839.0 6630.16   1
  -8   8   7 83797.3 8258.24   1
   0   8   7 77933.8 5619.67   1
   0   8  -7 83443.0 7352.52   1
  -8   0  -7 84367.3 9414.10   2
  -8   8   7 88135.7 5595.62   2
  -8   8  -8 48106.7 5130.49   1
  -8   8   8 55798.7 6749.43   1
   0   8   8 50055.2 4400.85   1
  -8   0  -8 46075.7 7604.90   2
   0  -8  -8 54312.1 4882.92   2
   0   8  -8 45636.1 5856.44   1
  -8   8   9 19763.3 4296.47   1
   0   8  -9 20506.7 4350.02   1
  -8   8  -9 23050.9 3463.40   1
  -8   8   9 21556.5 3041.38   2
   0   8   9 18974.5 2668.47   1
   0   8  10 42788.9 3808.25   1
  -8   0 -10 45956.6 7321.10   2
  -8   8 -10 38954.9 4334.34   1
   0   8 -10 42483.9 5932.27   1
  -8   8  10 49243.3 6648.01   1
  -8   8  11 8570.70 2235.09   2
   0   8 -11 7009.53 3253.85   1
   0   8  11 12486.7 2245.10   1
  -8   8  11 9933.29 3406.84   1
  -8   8  12 7047.12 2527.34   1
  -8   8  12 2947.16 1929.02   2
  -8   0  12 2588.83 2104.52   1
  -8   8 -12 6795.99 2772.05   1
   0   8  12 8473.40 1887.00   1
   0   8  13 6053.56 1617.09   1
  -8   8  13 2436.86 1708.85   2
  -8   0  13 5301.01 2855.08   1
  -8   8 -13 4453.85 3694.53   1
  -8   8  13 4213.58 2464.11   1
  -8   8  14 1240.18 1753.58   2
  -8   8 -14-4942.00 5207.32   1
  -8   8  14 2538.51 2688.81   1
  -8   0  14-593.077 2596.25   1
   0   8  14 1687.17 1213.28   1
  -8   8  15 344.337 1928.75   1
  -8   0  15 1939.92 2847.43   1
  -8   8  16 5024.26 2564.41   1
  -8   0  16 1382.39 2754.93   1
  -8   0  17 5526.99 4503.81   1
  -8   0  18 2717.89 4018.53   1
  -8   0  19-4557.64 3288.55   1
   5   4   0 68214.8 6187.57   1
   4   5   0 59386.6 5287.81   1
  -9   4   0 32697.3 4684.87   1
  -9   5   0 35995.1 5094.76   1
  -5   9   0 46646.8 5193.07   1
  -4   9   0 49841.7 5491.00   1
  -5  -4   0 62244.2 7065.48   2
  -9   4   0 54773.5 6899.37   2
  -9   5   1 50799.6 6288.88   2
  -4   9   1 58346.9 5580.45   1
  -5   9  -1 61805.1 6055.07   1
  -4   9  -1 55175.6 5829.66   1
  -5   9   1 55559.0 5345.28   1
  -9   4  -1 58355.8 5951.42   1
  -9   5  -1 66775.4 6198.47   1
  -9   5   1 64390.9 6622.57   1
  -9   4   1 65885.2 6745.84   1
  -4  -5  -1 49507.9 6161.51   2
   5   4   1 58950.5 5511.19   1
   5   4  -1 52263.4 6125.35   1
   4   5  -1 48497.1 5041.26   1
   4   5   1 60653.1 4996.58   1
  -5   9   2 77062.7 5871.93   1
   4   5  -2 64320.4 6362.89   1
   4   5   2 65941.1 5264.92   1
   5   4  -2 68134.1 7007.89   1
   5   4   2 68894.6 5380.44   1
  -9   4   2 81588.7 7665.89   1
  -4   9  -2 75992.3 6779.87   1
  -9   4  -2 73822.5 5857.72   1
  -9   5   2 80514.3 7583.97   1
  -4   9   2 76879.2 6015.48   1
  -9   5  -2 59790.1 7683.48   2
  -9   4  -2 62181.7 7380.19   2
  -9   4   2 63182.6 6621.48   2
  -4  -5  -2 62486.3 6905.53   2
  -5  -4  -2 63616.8 6710.52   2
  -9   5   3 44634.2 5672.77   1
  -9   4   3 37739.8 5051.74   1
  -9   5   3 48919.5 5764.01   2
  -9   5  -3 53320.0 6788.02   2
  -4   9  -3 50237.6 5483.27   1
  -9   4  -3 47948.6 6668.04   2
  -5  -4  -3 45279.7 5249.74   2
  -4  -5  -3 47760.1 5570.09   2
  -9   4   3 48982.8 5269.93   2
   5   4   3 44757.8 4042.94   1
  -9   5  -3 40976.6 4058.78   1
   4   5  -3 53495.4 5645.57   1
   5   4  -3 51304.4 6124.58   1
  -5   9  -3 46411.6 5593.55   1
  -9   4  -3 39916.7 3843.34   1
  -4   9   3 43031.9 4373.58   1
  -5   9   3 42995.7 4546.34   1
  -5  -4  -4 313289. 15428.6   2
  -9   5  -4 317753. 17598.2   2
  -9   4  -4 313636. 17642.3   2
  -9   5   4 311719. 15895.5   1
  -9   5  -4 304967. 11738.3   1
  -4   9   4 307584. 12514.8   1
  -5   9   4 304535. 12889.7   1
   5   4   4 303957. 11295.7   1
   4   5  -4 317605. 15965.7   1
   4   5   4 312291. 11053.6   1
  -9   4  -4 295704. 11361.0   1
  -9   5   4 308704. 14327.1   2
  -9   4   4 317455. 14964.3   2
  -4   9  -4 319814. 14369.5   1
  -5   9  -4 315091. 14477.1   1
  -9   4   4 293656. 15683.2   1
  -9   5  -5 195300. 8657.04   1
  -9   4  -5 195582. 8299.23   1
  -5   9   5 205872. 10156.6   1
  -4   9   5 199603. 9706.38   1
   5   4  -5 200850. 13807.0   1
   4   5  -5 193971. 13147.3   1
   5   4   5 195440. 8160.51   1
  -9   4   5 193855. 12740.4   1
  -5   9  -5 192588. 11053.7   1
  -4   9  -5 191421. 10867.4   1
  -9   5   5 196483. 12933.8   1
  -4  -5  -5 189547. 11262.5   2
  -9   4  -5 194642. 13964.4   2
  -9   5  -5 198033. 14203.6   2
  -9   4   5 205729. 11783.8   2
  -9   5   5 202386. 11296.2   2
  -9   4  -6 24721.1 5506.65   2
  -5   9  -6 21142.0 3807.49   1
  -5   9   6 21990.6 3555.27   1
  -9   5   6 22438.3 4041.34   2
   5   4   6 27139.5 2828.75   1
   5   4  -6 23202.2 5742.44   1
   4   5  -6 20154.0 4279.67   1
  -4   9  -6 23828.1 4156.76   1
  -9   5  -6 21060.8 2726.42   1
  -9   4  -6 22693.3 2542.43   1
  -4   9   6 23747.9 3276.66   1
  -9   5   6 18726.1 4308.51   1
  -9   4   6 21869.8 4599.17   1
  -9   5   7-2082.60 3200.49   1
  -9   4   7 1260.70 2894.72   1
  -9   4  -7-30.4684 1664.47   1
  -9   5  -7-70.4553 1724.92   1
  -9   4   7 3013.03 2411.00   2
   5   4  -7-2121.27 4208.23   1
   4   5   7 6019.68 1507.03   1
   4   5  -7 440.047 3657.03   1
  -5   9  -7 3368.54 2279.54   1
  -4   9  -7 4097.88 2011.64   1
  -9   5  -7 2346.71 3881.68   2
  -5   9   7 3664.35 2344.98   1
  -4   9   7 2524.83 2469.09   1
  -4  -5  -8 12122.3 3619.92   2
  -9   4  -8 15402.9 5863.15   2
  -5  -4  -8 6690.09 3002.73   2
  -9   5  -8 7028.16 1709.83   1
  -9   4  -8 10218.1 2119.88   1
  -9   5   8 12509.1 3948.02   2
  -9   4   8 8022.00 3379.01   2
   4   5  -8 19451.4 6497.26   1
  -5   9   8 8537.17 2745.87   1
  -9   4   8 8873.63 3812.19   1
  -9   5   8 9547.45 4082.90   1
  -4   9   8 8644.14 2478.38   1
  -4   9   9 1313.92 2346.14   1
  -9   4  -9 2688.26 1185.67   1
  -5   9  -9 464.424 2222.66   1
  -9   5  -9 4791.72 1790.80   1
  -5  -4  -9 6704.29 3704.33   2
  -4  -5  -9 1488.22 2401.27   2
  -9   5   9-2181.78 3490.76   1
  -9   4   9-616.706 2333.61   1
  -5   9   9 1391.07 2162.30   1
  -9   4   9 5201.63 2917.86   2
   4   5  -9 2350.60 3640.37   1
  -4   9  10-1707.54 2049.34   1
  -5   9  10 3893.01 1945.00   1
  -4   9 -10 854.480 2401.64   1
  -9   4 -10 2077.73 1205.24   1
  -9   5  10-1093.23 2175.37   1
  -9   5  10-1254.82 2567.21   2
  -4   9  11 290.833 1670.37   1
  -5   9  11-153.683 1839.98   1
  -9   5  11 3319.35 2827.49   2
  -9   5  11 4403.62 2342.58   1
  -9   4  11-2461.82 3055.00   1
  -4   9 -11 3253.80 2153.95   1
  -9   4 -11 1117.11 1381.56   1
  -5   9 -11 1296.69 2316.89   1
  -9   5 -11-1456.70 1575.67   1
  -4   9 -12 5107.19 3519.02   1
  -5   9 -12-6266.25 3832.82   1
  -4   9  12 1197.66 2192.39   1
  -5   9  12-79.2552 1857.99   1
  -9   5 -12-3469.48 2620.76   1
  -5  -4 -12 560.506 2364.32   2
  -9   4  12-4350.14 3441.50   1
  -9   5  12-4501.21 3386.05   1
  -9   5  13-1032.67 2097.41   1
  -4   9 -13 622.101 2749.49   1
  -5   9 -13 4333.43 3041.84   1
  -5   9  13-3299.11 2791.72   1
  -4   9  13-1662.77 2014.47   1
  -9   4 -13-3542.19 3551.46   2
   5   4 -13-3521.63 4792.79   1
  -9   4  13-3145.85 3439.35   1
  -4   9  14 1077.89 1732.69   1
  -9   4  14 1941.92 2221.31   1
   4   5 -14-2897.74 5956.30   1
  -9   5  14-3966.48 3178.46   1
  -5   9  14 1659.23 2409.78   1
  -4   9  15 711.177 2331.51   1
  -4   9 -15-4718.29 8655.07   1
  -5   9  15 3478.03 2588.77   1
  -9   4  15 3013.53 2739.68   1
  -9   5  15 429.679 2506.58   1
  -4   9  16 5159.13 2851.13   1
  -9   4  16 1248.68 3553.84   1
  -9   5  16 1216.66 3246.98   1
  -5   9  16 3645.01 2767.72   1
  -9   5  17 2786.95 2918.46   1
  -9   4  17 4565.59 3873.98   1
  -5  -4  18 54.8753 2939.20   1
  -9   4  18 3844.16 3535.67   1
  -9   5  18 5111.84 3192.73   1
  -5  -4  19 1147.32 4356.72   1
  -6   9   0 89794.6 6829.62   1
   6   3   0 88246.7 7833.31   1
  -9   3   0 98104.2 7478.53   1
  -9   6   0 100687. 7663.52   1
  -3   9   0 94873.2 7448.91   1
  -6  -3   0 81367.6 8344.03   2
  -9   6   1 4268.11 2963.58   1
  -9   3  -1 5615.84 3266.00   1
  -9   3   1 4956.96 3041.89   1
  -6   9  -1 5074.89 2931.22   2
  -3   9  -1 5197.15 2837.28   1
  -9   6  -1 7521.25 2537.33   1
  -9   3  -1 5274.28 3302.20   2
  -6  -3  -1 4370.90 2966.27   2
  -9   3   1 9634.44 4338.83   2
  -6  -3   1 1275.02 2454.25   2
   6   3   1 3823.81 2588.99   1
   6   3  -1 8008.18 3594.22   1
   3   6   1 4424.56 1628.99   1
  -6   9   1 4740.37 2306.35   1
  -6   9  -1 4644.39 2331.50   1
  -3   9   1 2042.06 2400.83   1
  -9   6   2 664.855 2254.10   1
  -9   3  -2 4815.39 2212.45   1
  -9   3   2 3994.64 2905.84   1
  -9   6  -2 759.358 3332.64   2
  -3   9  -2 2489.24 2119.04   1
  -9   6  -2 2332.65 2217.61   1
  -9   6   2 430.061 2302.25   2
  -6  -3  -2 2163.87 2674.12   2
  -9   3   2 1474.91 3068.88   2
  -3  -6  -2 963.553 2214.38   2
   6   3  -2 2847.74 2735.52   1
   6   3   2 3960.38 2495.36   1
   3   6  -2 6307.72 3190.00   1
  -6   9   2 1342.17 1815.61   1
  -6   9  -2 2826.15 2299.27   1
  -3   9   2 118.141 2189.31   1
  -9   3   3 40910.3 5766.74   1
  -6   9   3 24384.0 3043.78   2
  -9   6  -3 31132.5 5824.03   2
  -3   9  -3 33199.7 4820.15   1
  -9   6  -3 33405.0 3638.68   1
  -6   9  -3 35431.5 4787.84   1
  -3   9   3 36116.9 4232.19   1
  -3  -6  -3 23254.4 3495.92   2
  -9   3   3 28183.6 4876.34   2
  -6  -3  -3 27148.6 5189.82   2
   6   3  -3 37099.5 6568.75   1
   6   3   3 29128.0 3848.18   1
   3   6  -3 29626.4 4074.48   1
  -6   9   3 28905.0 3931.41   1
  -9   6   3 33723.7 5196.58   1
  -9   3  -3 33650.5 3562.16   1
  -9   6   4 46759.8 5974.17   1
  -9   3   4 56621.3 6616.60   1
  -9   6   4 49932.9 5627.19   2
  -6   9  -4 47485.0 5028.19   1
  -3   9   4 48071.2 4646.91   1
  -9   3  -4 43470.9 6495.16   2
  -9   3   4 49776.8 5983.91   2
   6   3  -4 45670.9 6419.22   1
   6   3   4 42858.5 4374.60   1
   3   6   4 45972.7 3891.53   1
   3   6  -4 46065.1 5542.79   1
  -3   9  -4 50004.2 5477.44   1
  -9   6  -4 48534.6 4300.42   1
  -6   9   4 44870.0 5008.14   1
  -9   3  -4 47262.8 4164.29   1
  -6  -3  -5 16557.8 4279.06   2
  -3  -6  -5 17295.0 3550.94   2
  -9   3   5 21531.8 4063.73   1
  -3   9   5 21121.1 3023.46   1
  -9   6  -5 19409.1 2871.95   1
   3   6  -5 17568.8 3442.75   1
  -3   9  -5 19619.9 3698.13   1
   3   6   5 20801.1 2471.93   1
  -9   3  -5 22627.9 2810.99   1
  -6   9   5 22948.4 3680.38   1
  -6   9  -5 21059.2 3885.01   1
  -9   6   5 25467.8 5171.56   1
  -9   3  -5 16979.3 4510.94   2
  -9   6   6-6703.00 4014.34   1
  -9   3   6 3.58171 2485.36   1
  -9   6  -6 196.268 3191.32   2
  -9   3  -6-4115.52 3492.60   2
  -6   9  -6-78.3274 2256.70   1
  -6   9   6-2219.73 2394.24   1
  -3  -6  -6 1715.01 2483.33   2
  -9   6   6-92.3658 2076.32   2
  -9   3   6 1624.48 2662.80   2
   3   6  -6 315.186 3134.32   1
   3   6   6-156.942 1210.69   1
  -3   9  -6-3744.33 3012.94   1
  -3   9   6-455.680 1674.33   1
  -9   3  -6-892.355 1059.57   1
  -9   6  -6-2178.34 1985.70   1
  -9   3   7 10217.7 3258.36   1
  -9   3  -7 17521.6 5023.42   2
  -6   9   7 13260.5 3078.37   1
  -3  -6  -7 12401.5 3084.03   2
  -9   6   7 10848.2 4027.57   1
  -9   3   7 12773.9 3647.95   2
   3   6  -7 12926.8 4322.33   1
  -6   9  -7 12213.7 3341.71   1
   3   6   7 15630.4 2109.15   1
  -3   9   7 11025.8 2379.60   1
  -9   6  -7 12193.5 2865.99   1
  -9   3  -7 13442.8 1845.56   1
  -6  -3  -8 17054.5 4751.20   2
  -3  -6  -8 23878.7 4482.03   2
  -9   6  -8 22194.4 3238.63   1
  -9   3  -8 18623.5 2182.90   1
  -9   6   8 25513.1 5409.36   1
  -9   6   8 15693.0 3601.53   2
  -9   3   8 21002.7 4687.90   2
   3   6   8 25167.5 2660.93   1
  -6   9  -8 22042.1 4109.54   1
  -9   3   8 18738.9 4933.10   1
  -6   9   8 24049.1 4083.49   1
  -3   9   8 26229.2 3609.34   1
  -9   6   9 4287.59 2184.12   2
  -3   9   9 5392.61 2298.58   1
   3   6  -9 178.507 3965.20   1
   3   6   9 254.727 1191.65   1
  -6   9  -9-418.888 2387.04   1
  -9   6  -9 943.780 1395.56   1
  -3   9  -9 2341.78 2765.18   1
  -6   9   9 47.1440 1879.75   1
  -9   3  -9 9220.97 4135.14   2
  -3  -6  -9 3738.47 2365.43   2
  -6  -3  -9 1767.80 2552.37   2
  -9   6   9 1309.12 2580.74   1
  -9   3   9-2898.02 3402.82   1
  -9   6  10-56.2974 2054.38   2
   3   6 -10-2088.66 3968.14   1
  -3   9 -10 167.715 2557.19   1
  -9   3  10 0.14707 2363.32   1
  -3  -6 -10 2069.09 2155.48   2
  -6   9  10 1352.79 2157.55   1
  -9   6  10-448.800 2241.17   1
  -3   9  10-1047.56 1671.46   1
  -9   6  11-976.281 1962.20   2
   6   3 -11 5602.58 4043.69   1
  -3   9 -11-4254.69 3222.82   1
  -6   9 -11 3278.39 2178.47   1
  -9   3  11 2069.52 2503.98   1
  -9   3 -11 103.699 2845.92   2
  -6  -3 -11 5284.49 3518.85   2
  -6   9  11 7417.66 3344.81   1
  -9   6  11-2217.85 3252.37   1
  -3   9  11 1684.95 1493.00   1
  -6   9 -12 3926.43 2062.84   1
  -9   6 -12 8176.31 2762.31   1
  -3   9 -12 10033.0 3895.71   1
  -6   9  12 12287.4 3674.09   1
  -9   3  12 4898.26 3019.91   1
   3   6 -12 13355.8 5150.92   1
  -9   6  12 9798.26 3476.01   2
  -9   6  12 9486.21 3390.63   1
  -3   9  12 8391.35 2656.75   1
  -3   9 -13 14640.9 4747.53   1
  -6   9 -13 9024.29 3440.15   1
  -6   9  13 11732.3 3635.61   1
  -9   3  13 12214.7 3887.97   1
  -9   6  13 6441.46 2581.48   2
  -9   6  13 5868.33 3240.26   1
  -3   9  13 7591.99 2592.49   1
  -9   6  14 5365.24 3230.45   1
  -6   9 -14 348.877 4147.12   1
  -9   6  14 3987.67 2906.87   2
  -9   3  14 4339.38 3142.68   1
  -3   9  14 4359.01 2113.84   1
  -6   9  14 2349.54 1964.51   1
  -6   9  14-268.486 1034.94   2
  -9   6  15-563.676 2160.66   2
  -6   9 -15 482.125 6693.40   1
  -3   9 -15-11773.4 8451.52   1
   3   6 -15 13264.3 10508.0   1
  -6   9  15 3873.57 2927.06   1
  -3   9  15 797.383 1778.97   1
  -9   6  15 1746.69 2779.31   1
  -9   3  15-4755.75 3887.33   1
  -9   3  16-1730.60 3350.12   1
  -9   6  16-1587.96 2944.91   2
  -6   9  16 1883.99 2319.93   1
  -9   6  16 4339.06 3108.80   1
  -6  -3  17-1436.66 2723.04   1
  -9   3  17 5322.18 3476.52   1
  -9   6  17-5522.62 3737.79   1
  -6  -3  18 487.538 2935.26   1
  -9   6  18 1655.49 2538.20   1
  -9   3  18 488.517 3190.08   1
  -6  -3  19-905.152 4285.15   1
  -7   9   0 528908. 19855.8   2
  -9   7   0 544483. 22002.9   2
  -7   9   0 551582. 18735.0   1
   7   2   0 522085. 21452.8   1
   2   7   0 542541. 18260.8   1
  -2   9   0 546415. 19988.6   1
  -7  -2   0 521444. 21704.9   2
  -9   2   0 546865. 22203.4   2
  -9   7   0 540125. 19353.3   1
  -9   2   0 577523. 20076.3   1
  -9   7  -1 95277.4 8886.75   2
  -9   2  -1 116731. 9700.95   2
  -9   7   1 75292.5 6753.12   1
  -7  -2   1 111752. 9309.24   2
  -7  -2  -1 113119. 9436.09   2
  -7   9  -1 91980.9 6804.42   1
  -7   9   1 82975.5 6568.77   1
   7   2   1 120514. 8734.57   1
   7   2  -1 106204. 9404.24   1
   2   7   1 106091. 6722.00   1
  -2   9   1 103786. 7747.38   1
  -2   9  -1 99679.2 7705.52   1
  -9   7  -1 86083.5 6567.43   1
  -9   2  -1 80225.0 6645.42   1
  -9   2   1 84015.4 7420.72   1
  -7   9   2 19880.8 3104.30   2
  -9   7  -2 21393.7 4952.99   2
  -9   2  -2 21686.4 4770.47   2
  -9   2   2 21938.9 4668.72   2
   7   2  -2 17380.2 3817.28   1
  -2  -7  -2 23603.9 4003.62   2
  -7  -2   2 17348.3 4448.43   2
  -9   7   2 31567.7 5059.48   1
   2   7   2 30156.7 3772.52   1
  -9   2  -2 32792.0 3797.09   1
  -9   2   2 34003.6 4698.95   1
  -9   7  -2 35420.5 4197.00   1
  -7   9   2 29962.5 3924.03   1
  -2   9  -2 27348.2 4215.62   1
  -7   9  -2 28941.9 3885.63   1
  -2   9   2 30997.1 4102.67   1
  -2   9  -3 3827.05 2433.18   1
  -7  -2  -3 8218.32 4349.54   2
  -9   2   3 994.184 2707.91   1
  -7  -2   3 3522.83 2768.54   2
  -2  -7  -3 6040.42 2312.15   2
  -9   7  -3 4054.87 1899.76   1
   2   7   3 4138.42 1734.41   1
  -7   9   3 6939.29 2606.32   1
  -2   9   3 3617.73 2250.95   1
  -7   9  -3 4027.74 2366.36   1
  -9   2  -3 1918.58 1819.11   1
  -9   7   3-1176.09 2417.38   1
  -2   9   4 1760.52 1670.35   1
  -7   9  -4-435.160 2279.78   1
  -2  -7  -4 5353.88 2757.55   2
  -9   2  -4 1687.92 1647.47   1
  -9   7   4-498.596 2915.80   1
  -9   7  -4 742.907 1628.56   1
   2   7  -4 2475.76 2578.90   1
  -2   9  -4-1476.22 1920.25   1
   2   7   4-3079.94 2024.25   1
  -7   9   4-695.945 2251.48   1
  -9   2   4-454.525 2364.40   1
  -7   9   4 5811.14 2002.52   2
  -9   2   5 30566.5 5240.77   1
  -9   7  -5 42543.6 6881.60   2
  -7   9  -5 38450.6 6268.08   2
  -9   7   5 41843.0 5002.61   2
  -2   9   5 38401.7 4435.26   1
  -7   9  -5 32873.3 4676.67   1
  -9   2  -5 27269.7 2774.11   1
  -7   9   5 31696.6 4451.53   1
   2  -9  -5 39750.0 3439.39   2
  -2  -7  -5 36851.9 4557.53   2
  -9   2   5 40784.0 5453.17   2
  -2   9  -5 40247.2 4946.14   1
   2   7  -5 40092.0 5017.74   1
   2   7   5 33841.1 3538.14   1
  -9   7   5 28048.1 4968.47   1
  -9   7  -5 30702.0 3993.98   1
  -7  -2  -6 122591. 10676.4   2
  -9   2  -6 140701. 11900.0   2
  -2   9   6 140611. 7871.68   1
  -9   7  -6 132146. 8055.99   1
  -9   7   6 130470. 10590.1   1
  -9   2   6 144251. 10570.5   2
  -9   7   6 132171. 8402.61   2
  -9   2   6 131758. 10233.7   1
   2   7  -6 140558. 9965.39   1
  -2   9  -6 134981. 8922.24   1
  -7   9  -6 139500. 9115.43   1
   2   7   6 137814. 7165.61   1
  -7   9   6 135608. 9244.51   1
  -9   2  -6 131335. 5871.55   1
  -9   2   7 145645. 11319.7   2
   2   7  -7 151641. 11310.5   1
  -2   9  -7 149950. 10055.3   1
   2   7   7 152493. 7531.78   1
  -9   7  -7 158489. 9010.83   1
  -7   9  -7 146881. 9345.80   1
  -9   7   7 161795. 11907.1   1
  -9   2  -7 161067. 6065.81   1
  -2   9   7 155041. 8468.12   1
  -9   2  -7 151640. 13039.0   2
  -7  -2  -7 141122. 11538.1   2
  -9   2   7 159103. 11653.2   1
  -9   7   8 42994.0 5142.56   2
  -9   2   8 47812.0 6637.68   1
   2   7  -8 52819.4 7183.19   1
  -7   9  -8 44831.9 5225.27   1
   2   7   8 48420.6 4011.48   1
  -9   7  -8 43886.1 4480.86   1
  -9   7   8 52332.9 7124.74   1
  -2   9   8 51167.8 4755.36   1
  -7   9   8 55989.0 6714.03   1
  -7  -2  -8 47437.2 7329.48   2
  -2  -7  -8 50654.9 5911.25   2
  -2  -7  -9 3181.44 2175.96   2
  -7  -2  -9 6090.90 4111.41   2
   2   7   9-1096.73 1496.00   1
  -7   9   9 8472.09 3687.18   1
  -9   7   9 2580.85 2697.11   1
  -9   7   9 2216.87 1826.85   2
   7   2  -9 8896.33 5177.63   1
   2   7  -9-8857.86 3348.16   1
  -2   9  -9 2348.60 2005.47   1
  -9   7  -9-1887.54 1511.39   1
  -7   9  -9-1352.82 1787.80   1
  -2   9   9-1790.31 1776.19   1
  -9   2   9 1983.83 3358.24   1
  -9   7  10 10958.4 3040.44   1
  -9   2  10 14805.9 4022.88   1
   7   2 -10 15284.5 6478.83   1
  -2   9 -10 11743.4 3242.12   1
  -9   7 -10 10522.8 2098.86   1
  -7   9  10 15045.4 3913.63   1
   2   7  10 13076.7 2167.04   1
  -2  -7 -10 15974.9 3446.68   2
  -2   9  10 11927.8 2553.79   1
  -9   7  11 25680.0 4970.17   1
  -9   7  11 19009.4 3558.82   2
  -2   9  11 24353.2 3248.47   1
   2   7 -11 34677.3 6711.50   1
  -2   9 -11 29310.2 5588.76   1
  -7   9 -11 31095.1 4513.85   1
   2   7  11 24397.4 2534.43   1
  -9   2 -11 22072.9 5289.90   2
  -7  -2 -11 24353.0 5791.78   2
  -2  -7 -11 24125.2 4243.28   2
  -7   9  11 28699.9 4887.56   1
  -9   2  11 22868.6 4728.77   1
  -2   9  12 30730.5 3772.19   1
  -9   2  12 31561.9 5776.54   1
  -9   7  12 21177.8 3810.40   2
  -9   7 -12 30777.0 4217.66   1
  -7   9 -12 28929.6 4534.05   1
  -2   9 -12 38015.0 6983.68   1
  -9   7  12 30735.9 5863.99   1
   2   7  12 21230.5 1987.88   1
  -7   9  12 38045.2 5723.81   1
  -7  -2 -12 28115.2 6348.90   2
  -7   9  13 14972.5 4074.33   1
  -9   7 -13 17923.4 4598.70   1
  -7   9 -13 11646.7 3744.57   1
  -9   2  13 15175.6 3720.83   1
  -2   9  13 15885.3 2789.41   1
  -9   7  13 15891.8 4315.35   1
   2   7 -13 7218.94 4686.70   1
  -9   7  14-760.146 2741.21   1
  -2   9 -14 1765.88 5617.05   1
  -9   7  14 1897.88 2296.07   2
  -9   2  14-1966.74 3316.10   1
  -7   9  14 7473.21 3190.67   1
  -7   9 -14-2621.79 3884.12   1
  -2   9  14 769.283 1550.73   1
  -9   7  15-2001.12 2734.54   2
  -9   7  15 6983.66 2670.35   1
  -7  -2  15 2532.67 1889.53   1
  -9   2  15-692.864 2445.03   1
  -2   9  15 3164.95 1870.34   1
   2   7 -16 11741.1 13475.3   1
  -9   2  16 7836.99 3679.75   1
  -7  -2  16 7209.75 3457.34   1
  -7   9  16 18582.4 5236.71   1
  -9   7  16 5152.81 3600.19   1
  -7  -2  17 12918.3 5073.39   1
  -9   2  17 14296.2 4762.38   1
  -7   9  17 12394.7 4462.07   1
  -9   7  17 14464.0 4302.74   1
  -9   2  18 8175.13 4303.40   1
  -7  -2  18 10922.1 5045.76   1
  -9   7  18 9235.03 3840.15   1
  -7  -2  19-1837.17 3362.90   1
  -9   2  19 8658.81 5568.86   1
  -9   1   0 7864.55 3280.62   1
  -8   9   0 2272.51 1868.82   1
   1   8   0 4754.38 2599.41   1
  -9   8   0 5525.02 2896.17   1
  -1   9   0 4403.70 2694.68   1
  -9   8   0 1207.48 3206.41   2
  -8   9   0 2959.29 2983.02   2
  -8  -1   0 4182.08 3542.02   2
  -9   1  -1 50579.4 5498.21   1
  -9   1   1 33944.9 6008.98   2
  -8  -1   1 41653.1 5833.86   2
  -8  -1  -1 46492.5 6156.78   2
   8   1   1 49222.5 6086.45   1
   1   8  -1 48636.1 5054.75   1
  -1   9  -1 50721.0 5323.65   1
  -1   9   1 48613.5 5481.39   1
   1   8   1 49556.5 4890.76   1
  -8   9  -1 51182.5 5012.17   1
  -9   1  -1 47032.5 6616.31   2
  -9   8  -1 49483.7 5139.83   1
  -9   8   1 46783.1 5406.59   1
  -8   9   1 44869.8 4812.70   1
  -9   8   1 46247.8 5873.27   2
  -8   9   1 46471.6 5581.83   2
  -9   8  -1 43870.8 5949.44   2
  -9   1   2 155964. 11201.7   2
  -8  -1   2 136139. 10610.0   2
  -8  -1  -2 152651. 11237.5   2
  -9   8  -2 167927. 9067.71   1
  -8   9  -2 161007. 9033.13   1
   8   1   2 147673. 10311.9   1
   1   8  -2 155914. 9208.34   1
   1   8   2 157218. 8494.52   1
  -1   9  -2 159964. 9537.35   1
  -1   9   2 161865. 9352.22   1
  -9   8   2 151065. 10217.3   1
  -8   9   2 156826. 9436.30   1
  -9   1  -2 159756. 8936.63   1
  -8   9  -3 4566.37 3136.34   2
  -9   8  -3 2753.65 3131.14   2
  -8   9   3 1418.30 1961.60   2
   1   8   3 1769.83 1780.15   1
  -8   9   3 2170.66 2013.04   1
  -9   8   3-878.803 3100.62   1
  -9   1  -3 2270.47 2911.69   2
  -9   1   3 189.575 2704.71   2
  -8  -1   3 3198.50 3012.34   2
  -1  -8  -3 1849.35 2385.75   2
  -9   8  -3 4364.95 2101.90   1
  -1   9  -3 2537.17 2268.74   1
  -9   1  -3 632.411 2187.79   1
  -8   9  -3 197.761 2004.05   1
  -1   9   3 706.019 2032.44   1
  -8   9   4 34243.5 3869.80   2
   1   8   4 36806.6 3842.05   1
  -9   8  -4 36756.7 4392.94   1
  -9   1  -4 38609.5 3944.46   1
  -8  -1  -4 30948.2 5658.19   2
  -1  -8  -4 34046.8 4552.15   2
   1  -9  -4 33912.7 4007.00   2
  -9   1   4 33555.3 5385.27   2
  -8  -1   4 36011.8 5797.22   2
  -8   9   4 40904.2 5387.98   1
  -1   9  -4 34876.3 4629.69   1
  -9   8   4 39169.2 5733.36   1
  -8   9  -4 36010.8 4840.64   1
  -1   9   4 37591.7 4526.36   1
  -9   8   5 23088.8 3779.56   2
  -1   9   5 19024.2 3006.60   1
  -9   8  -5 20158.3 3355.87   1
  -9   1   5 16758.0 3754.34   2
   8   1  -5 24846.9 7223.66   1
  -8  -1  -5 18136.8 2703.26   1
   1   8  -5 18516.9 4084.33   1
  -1   9  -5 16210.3 2948.62   1
  -8   9   5 23326.8 4330.56   1
   1   8   5 18371.9 3067.98   1
  -9   8  -5 16456.9 4138.58   2
  -8   9   5 21421.2 2896.28   2
  -9   8   5 21470.1 4562.26   1
  -9   1  -5 17926.0 2600.72   1
  -1   9   6 36389.5 4030.76   1
  -9   8  -6 33829.7 4386.15   1
   8   1  -6 44591.2 8851.27   1
  -9   1   6 47458.3 6542.79   2
   1   8  -6 43121.8 5391.85   1
   1   8   6 41228.7 4332.02   1
  -1   9  -6 37022.0 4795.66   1
  -8   9   6 35192.8 5018.15   1
  -8   9  -6 40585.6 5053.38   1
   1  -9  -6 45902.1 3944.69   2
  -1  -8  -6 42762.9 4884.78   2
  -9   8   6 34379.1 5042.81   1
  -8  -1  -6 29231.6 2649.69   1
  -9   1  -7 55597.0 3197.84   1
   1   8  -7 55557.6 6603.69   1
   8   1  -7 76570.4 10958.2   1
  -1   9  -7 61044.5 6695.02   1
   1   8   7 59970.9 4969.10   1
  -9   8  -7 53667.5 6030.65   1
  -8   9  -7 55418.1 5978.03   1
  -9   8   7 58310.2 6848.91   1
  -1   9   7 56578.5 5047.86   1
  -8  -1  -7 58249.3 8218.32   2
  -9   1  -7 61216.9 8421.56   2
  -9   8   7 66664.6 5708.02   2
  -8   9  -7 67740.5 8618.66   2
  -8   9   8 73880.5 7470.70   1
  -9   8  -8 72573.4 6095.57   1
   1   8   8 83935.9 5735.02   1
  -8   9  -8 73905.4 6606.38   1
  -9   8   8 81332.3 8455.12   1
  -1   9   8 78785.7 5767.46   1
   1  -9  -8 83423.7 5138.48   2
  -8  -1  -8 75565.2 9022.01   2
  -9   1  -8 79206.9 10462.1   2
  -1  -8  -8 78331.3 6488.66   2
  -1   9  -8 81955.8 7485.26   1
   1   8  -8 75983.8 7749.30   1
  -9   8   9 33254.2 4158.53   2
  -9   8   9 44612.7 6024.60   1
  -1   9  -9 35659.1 5346.26   1
   1   8  -9 33626.3 5923.14   1
  -8   9  -9 37370.8 4611.66   1
  -9   8  -9 37826.2 4386.68   1
   1   8   9 35672.1 3725.13   1
  -8   9   9 40182.8 5742.53   1
  -1   9   9 41976.2 4014.55   1
  -1  -8  -9 32655.1 4367.90   2
  -8  -1  -9 29863.4 5656.47   2
  -9   1   9 36979.3 5601.89   1
  -1   9  10 1445.58 1530.99   1
  -9   8  10 44.5700 1720.29   2
  -9   8  10-711.998 2402.24   1
   1   8 -10-67.8907 2937.37   1
  -1   9 -10-530.325 2645.08   1
  -9   8 -10-1916.41 1913.05   1
  -8   9  10-5131.36 3203.16   1
   1   8  10-239.689 1255.70   1
  -9   1 -10-3326.14 3834.26   2
  -9   1  10 463.636 1970.72   1
  -1   9  11 15169.6 2550.73   1
  -9   8  11 13177.4 3072.42   2
  -9   8  11 16446.0 4067.72   1
  -1   9 -11 23142.2 5144.07   1
  -8   9 -11 14276.0 3133.04   1
  -8   9  11 20681.5 3925.58   1
   1   8  11 16861.8 2604.72   1
  -8  -1 -11 17347.3 4992.71   2
  -9   1  11 22167.9 4701.24   1
  -9   8  12 4048.71 2236.16   2
  -8   9  12 1722.83 1275.48   2
  -9   8  12 12089.0 3995.25   1
  -8   9 -12 8259.69 3310.91   1
  -9   8 -12 8187.58 2937.16   1
   1   8 -12 9543.92 4820.82   1
  -1   9 -12 11899.0 3952.23   1
  -8   9  12 6688.67 2873.88   1
   1   8  12 9414.52 2052.87   1
  -9   1  12 5393.86 2987.74   1
  -1   9  12 7434.41 2141.58   1
  -8  -1 -12 5406.38 3779.12   2
   1   8  13 2082.00 1222.91   1
  -9   8 -13-1174.30 2661.12   1
  -8   9 -13 2750.12 2567.75   1
  -8   9  13-1547.53 1445.62   2
  -1   9  13 723.042 1125.41   1
   1   8 -13 2825.95 3394.98   1
  -9   1  13 2211.79 1964.22   1
  -9   8  13-805.066 2441.66   1
   1   8  14 1427.79 1090.82   1
  -8   9  14 771.860 1324.04   2
  -9   8  14-2081.13 1939.68   2
  -8   9 -14 4028.07 4051.48   1
  -9   8  14 3349.67 2413.31   1
  -1   9  14 923.963 1191.42   1
  -9   1  14-5032.69 2765.45   1
  -8  -1  14 2119.58 2382.69   1
  -9   1  15 373.494 2190.19   1
  -8  -1  15-2073.19 2277.47   1
  -9   1 -15-4409.86 3086.43   2
  -8  -1 -15-5618.84 4396.89   2
  -8   9  15-2265.65 2466.06   1
  -9   8  15 945.290 2398.69   2
  -9   8  15 2328.34 2336.05   1
  -1   9  15 817.061 1317.70   1
  -9   1  16 4341.19 4234.28   1
  -8  -1  16-768.992 2523.23   1
  -8   9  16 9858.13 4312.23   1
  -9   8  16 3374.29 2248.60   1
  -9   1  17 5214.04 4088.47   1
  -8  -1  17 2561.63 2717.27   1
  -9   8  17-2749.43 3746.22   1
  -9   1  18 2238.33 3490.64   1
  -8  -1  18 46.7249 2813.66   1
  -9   8  18 809.904 2615.19   1
  -9   1  19 248.642 3438.82   1
  -8  -1  19 1431.09 4027.21   1
  -9   9   0 176544. 10112.0   1
   0   9   0 209658. 10883.3   1
  -9   9  -1 39572.3 4631.86   1
   0   9  -1 47128.0 5339.57   1
   0   9   1 46584.3 5210.72   1
  -9   9   1 36434.4 4745.37   1
  -9   0   1 51866.6 6760.24   2
  -9   0  -1 53006.7 6968.14   2
  -9   9  -1 60813.4 6955.30   2
  -9   9   1 55764.3 6190.40   2
  -9   0  -2 24544.5 5205.16   2
  -9   9  -2 24584.1 3988.47   1
   0   9  -2 22065.3 3995.39   1
  -9   9   2 19252.6 3805.73   1
   0   9   2 19827.5 3305.13   1
  -9   9  -2 25429.6 5196.12   2
  -9   9   2 25133.0 4539.82   2
  -9   0   2 25235.2 5035.58   2
  -9   0   3 3886.63 3333.95   2
  -9   9  -3-3805.20 2485.81   1
   0   9  -3-1773.31 2346.04   1
   0   9   3 2197.43 2168.17   1
  -9   0  -3 1397.43 1974.07   1
  -9   9   3-922.909 2101.00   2
  -9   9  -4 17095.0 2729.61   1
  -9   0   4 16876.6 4624.49   2
  -9   0  -4 19599.0 3168.82   1
   0   9  -4 13848.8 2737.46   1
  -9   9   4 19492.2 4200.98   1
   0   9   4 17051.8 3222.06   1
  -9   0  -4 11818.3 4107.69   2
  -9   9   4 15895.8 3149.32   2
   0  -9  -5-1892.66 2503.23   2
  -9   0   5 2254.99 2408.53   2
  -9   9  -5 863.239 2477.21   1
   0   9  -5-4227.05 2629.54   1
   0   9   5 2371.68 1781.61   1
  -9   0  -5-2504.95 2025.57   1
  -9   9  -5-971.697 3669.95   2
   0   9   6 84999.6 6448.03   1
  -9   0  -6 86699.1 4964.87   1
  -9   9   6 87817.6 7956.78   1
  -9   9  -6 86713.3 7340.81   1
   0  -9  -6 85496.4 6375.06   2
   0   9  -6 99493.5 8149.93   1
   0   9   7 182108. 9508.15   1
  -9   9  -7 179181. 10978.7   1
  -9   9   7 192803. 12762.6   1
  -9   0  -7 180224. 14350.1   2
  -9   9   7 188964. 9149.85   2
   0  -9  -7 180708. 9095.05   2
   0   9  -7 190546. 11904.0   1
  -9   9  -8 115957. 8289.12   1
  -9   9   8 133239. 10472.3   1
   0   9   8 117866. 7464.38   1
   0  -9  -8 115751. 7229.87   2
  -9   0  -8 120015. 11816.7   2
   0   9  -8 114245. 9103.28   1
   0   9   9-287.043 1596.41   1
  -9   9   9 282.622 2183.05   1
   0   9  -9-4226.59 3127.20   1
  -9   9  -9 2392.52 2035.88   1
  -9   9   9 1213.60 1690.83   2
  -9   9  10 100036. 9236.04   1
   0   9 -10 84735.4 8958.17   1
   0   9  10 81383.8 5721.14   1
  -9   9 -10 83444.8 6613.87   1
  -9   9  11 160715. 11951.9   1
  -9   0 -11 134223. 12870.7   2
   0   9  11 133226. 7424.20   1
   0   9 -11 144407. 12299.8   1
  -9   9 -12 67051.8 6714.92   1
   0   9  12 62685.4 4813.18   1
  -9   9  12 75139.8 8357.62   1
  -9   0  12 63164.8 7485.55   1
   0   9 -13 18282.8 5070.09   1
  -9   9 -13 20523.4 4603.06   1
  -9   0  13 17309.8 4153.72   1
  -9   0 -13 14613.1 4991.94   2
   0   9  13 16397.2 2708.20   1
  -9   9  13 19973.3 4209.87   1
  -9   9  13 11541.6 2504.59   2
  -9   9 -14 2333.75 3097.26   1
  -9   9  14 6574.98 2619.29   1
  -9   0  14 3095.36 2317.39   1
   0   9  14 6075.86 1873.66   1
  -9   9  14 730.494 1636.58   2
  -9   0  15-16.8034 2304.12   1
  -9   9  15-3417.49 2791.99   1
  -9   0  16 10080.5 4235.37   1
  -9   0  17 11536.7 4305.43   1
  -9   9  17 11244.0 4768.38   1
  -9   0  18 16537.0 6098.79   1
  -9   0  19 3088.21 3423.03   1
  -5  10   0 27307.2 4360.35   1
  -5  -5   0 19826.8 4478.97   2
 -10   5   0 13495.2 3869.42   2
   5   5   0 17018.0 3430.23   1
  -5  10   1 26456.0 4111.69   1
  -5  10  -1 28949.9 4604.25   1
  -5  -5  -1 30629.7 4919.69   2
   5   5  -1 36737.0 4861.98   1
   5   5   1 35372.0 4048.25   1
 -10   5  -1 22848.8 3752.25   1
 -10   5   1 18675.7 3738.27   1
 -10   5   1 28339.8 5360.70   2
 -10   5   2 4723.95 3405.06   2
  -5  -5  -2-3067.10 3297.78   2
   5   5   2 488.619 2255.96   1
   5   5  -2 2619.23 2599.55   1
  -5  10  -2 2400.81 2657.68   1
  -5  10   2 153.116 1889.13   1
 -10   5   2 9507.55 3723.89   1
 -10   5  -2 6665.37 2835.38   1
  -5  10   3 40193.7 4580.47   1
   5   5   3 48270.6 4378.45   1
   5   5  -3 62580.6 7185.23   1
 -10   5  -3 41897.9 4522.40   1
  -5  10  -3 52980.1 6526.35   1
 -10   5  -3 64688.6 8291.65   2
 -10   5   3 65799.9 7406.36   2
  -5  -5  -3 57165.0 6832.40   2
 -10   5   3 33902.0 5327.85   1
   5   5   4 493120. 15859.3   1
   5   5  -4 498111. 22186.6   1
 -10   5  -4 466734. 16417.2   1
  -5  10  -4 505774. 20114.1   1
 -10   5   4 510668. 20222.2   2
 -10   5   4 488657. 21310.9   1
  -5  10   4 488783. 17662.8   1
 -10   5  -4 496430. 23886.1   2
   5   5  -5 460418. 21578.0   1
   5   5   5 458893. 14560.8   1
 -10   5   5 458210. 20558.6   1
  -5  10  -5 453468. 18758.8   1
 -10   5   5 465650. 19302.7   2
  -5  10   5 458653. 16904.2   1
 -10   5  -5 440916. 15179.6   1
 -10   5  -5 456866. 23440.5   2
  -5  -5  -5 432633. 19352.3   2
   5   5   6 50992.0 3837.57   1
 -10   5   6 44731.5 6572.08   1
  -5  10  -6 46822.8 5301.47   1
 -10   5   6 47222.6 5700.84   2
  -5  -5  -6 47513.5 6149.12   2
 -10   5  -6 45506.6 3940.58   1
  -5  10   6 47910.9 4797.55   1
  -5  10   7 51981.6 5477.70   1
   5   5   7 53372.2 3919.62   1
  -5  10  -7 50120.1 5683.55   1
   5   5  -7 61666.8 8950.02   1
 -10   5  -7 51917.5 4393.87   1
 -10   5   7 43947.0 6329.08   1
 -10   5   7 55101.4 6474.63   2
   5   5  -8 84354.3 10701.9   1
  -5  10  -8 75890.0 6863.99   1
 -10   5  -8 77021.8 5676.22   1
 -10   5   8 76032.3 8780.60   1
  -5  -5  -8 81649.4 8580.06   2
 -10   5  -8 82901.0 10458.6   2
  -5  10   8 88581.4 6953.92   1
 -10   5   9 11465.3 3628.40   2
  -5  10   9 13641.4 3381.52   1
 -10   5  -9 13491.5 2262.36   1
  -5  -5  -9 19598.2 4621.81   2
 -10   5   9 10517.8 4112.57   1
 -10   5 -10 5843.08 1430.83   1
 -10   5  10 11275.1 3769.21   1
   5   5 -10 4990.18 3856.80   1
  -5  -5 -10 3725.53 2780.47   2
  -5  10  10 10442.7 2919.52   1
  -5  10  11 4291.91 2299.44   1
 -10   5  11-1043.31 2719.06   2
 -10   5  11 0.15912 2636.90   1
  -5  10 -11 3552.56 1896.69   1
  -5  -5 -11 2841.84 2910.51   2
  -5  10  12 1136.29 1875.71   1
 -10   5  12 3046.74 2485.11   1
  -5  -5 -12 2957.66 2496.20   2
 -10   5  12-932.633 2863.64   2
  -5  10 -12-2484.11 2814.99   1
 -10   5 -12 1632.49 1702.83   1
  -5  10 -13 18709.2 4934.79   1
 -10   5  13 13374.9 4250.50   2
  -5  10  13 22733.4 4303.72   1
 -10   5  13 19032.4 4668.25   1
  -5  10 -14 37155.8 7615.74   1
   5   5 -14 34109.8 11866.5   1
 -10   5  14 21490.0 5450.11   2
  -5  10  14 33694.1 5200.76   1
 -10   5  14 25562.2 5940.73   1
  -5  10 -15 8865.66 6738.26   1
  -5  10  15 10121.8 3310.26   1
 -10   5  15 12694.2 3907.17   1
 -10   5  15 10737.6 4485.23   2
 -10   5  16 6134.04 3483.06   1
 -10   5  16 2535.20 2501.73   2
 -10   5  17 10343.7 4489.83   1
 -10   5  18 8991.50 4137.47   1
  -5  -5  19 5750.13 3725.24   1
  -6  10   0 109460. 7911.58   1
  -4  10   0 118406. 8824.23   1
 -10   4   0 94864.4 8053.88   1
 -10   6   0 96381.3 8121.81   1
  -6  -4   0 154145. 11060.8   2
   4   6   0 146485. 8633.99   1
   6   4   0 153348. 9756.90   1
 -10   4  -1 110503. 9655.30   2
 -10   4   1 110529. 9279.08   2
  -6  10  -1 115126. 8214.32   1
  -4  10   1 103808. 8062.92   1
 -10   4  -1 100922. 7761.51   1
 -10   6   1 110098. 8706.72   1
 -10   6  -1 108160. 8027.65   1
  -6  -4  -1 112807. 9201.87   2
  -4  -6  -1 109539. 8881.77   2
  -6  -4   1 110058. 9582.95   2
   6   4  -1 114292. 8767.48   1
   6   4   1 116288. 7966.87   1
   4   6  -1 112739. 8125.69   1
   4   6   1 113314. 7128.93   1
  -4  10  -1 111259. 8466.87   1
 -10   4   1 107183. 8523.72   1
  -6  10   1 108853. 7624.76   1
 -10   6   2 155771. 10753.9   2
 -10   6  -2 162961. 11954.5   2
  -4  10   2 152697. 9315.36   1
  -6  10  -2 166108. 10034.3   1
 -10   6   2 151933. 10510.2   1
 -10   4  -2 143146. 8909.13   1
  -6  -4  -2 160303. 11109.3   2
  -4  -6  -2 153225. 10605.8   2
 -10   4   2 159856. 11238.5   2
 -10   4   2 159987. 10445.6   1
   6   4   2 153374. 9106.77   1
   4   6  -2 151386. 9503.85   1
   4   6   2 165820. 8577.03   1
  -4  10  -2 162082. 10109.6   1
  -6  10   2 145872. 8937.20   1
 -10   6  -2 144984. 9092.45   1
 -10   6  -3 9234.89 3182.20   2
  -4  10  -3 12870.3 3536.43   1
 -10   6  -3 7945.85 2610.82   1
  -6  10  -3 11395.3 3665.38   1
  -4  10   3 10109.8 2465.34   1
  -6  -4  -3 8008.95 2492.50   2
 -10   4   3 12072.1 3175.06   2
  -6  10   3 7976.95 2225.38   1
   6   4   3 12869.2 2947.35   1
   4   6  -3 11115.3 3059.47   1
 -10   4   3 7838.54 3698.87   1
 -10   4  -3 8714.96 2042.68   1
 -10   6   3 5579.49 2597.12   1
 -10   6  -4-1341.20 2792.44   2
  -6  10  -4 8479.57 3597.60   1
  -4  10  -4 7610.86 3453.07   1
 -10   4  -4 7164.62 1973.53   1
 -10   6  -4 5468.14 2261.70   1
 -10   6   4 6388.50 3331.97   2
 -10   4  -4 3618.22 3128.18   2
  -6  -4  -4 7595.49 4211.85   2
 -10   4   4 3906.97 2724.42   2
  -4  10   4 4896.85 1771.58   1
  -6  10   4 5703.12 2277.83   1
   6   4  -4 3529.49 3168.85   1
   6   4   4 4347.33 1929.15   1
   4   6  -4 4162.74 3269.87   1
   4   6   4 21.1475 1337.37   1
 -10   4   4 7821.38 3352.08   1
 -10   6   4 9697.94 3936.81   1
  -4  -6  -5 2313.70 2978.48   2
 -10   6   5 4262.99 2763.16   1
  -4  10   5 2462.34 1590.16   1
 -10   6  -5 1057.72 1512.13   1
  -6  10   5 3160.00 2171.74   1
   6   4  -5 6397.07 4528.75   1
   4   6  -5 2715.73 2767.28   1
   4   6   5 941.578 1249.35   1
 -10   4  -5 2010.23 1544.60   1
  -4  10  -5-341.934 1983.70   1
  -6  10  -5-825.558 2447.30   1
 -10   4   5 1829.75 3034.00   1
 -10   4  -5 3915.93 3032.71   2
 -10   4   6 943.930 2873.46   1
 -10   4  -6-4302.05 4054.30   2
  -6  10  -6 654.275 2846.34   1
  -6  10   6 889.080 1750.78   1
  -6  -4  -6 639.348 2351.73   2
  -4  -6  -6 738.164 2305.10   2
 -10   4   6-444.012 2809.86   2
 -10   6   6-4732.28 3185.16   2
   6   4   6 3835.17 2214.31   1
   6   4  -6-1107.43 3650.09   1
   4   6  -6 169.177 3204.30   1
   4   6   6-2142.29 1505.49   1
  -4  10  -6 479.136 1980.64   1
 -10   4  -6-543.671 1618.24   1
  -4  10   6-1204.47 2135.77   1
 -10   6  -6-1326.98 1677.06   1
 -10   6   6-1402.56 3206.30   1
 -10   6   7 27194.1 5728.25   1
 -10   4   7 24930.6 5368.91   1
 -10   6  -7 27436.9 6501.33   2
  -6  10   7 20775.5 3777.77   1
  -6  -4  -7 19860.1 5283.41   2
 -10   6   7 20701.8 4124.53   2
 -10   4   7 21507.4 4595.69   2
   4   6  -7 16134.8 3850.96   1
 -10   4  -7 20384.1 2830.26   1
 -10   6  -7 19022.8 3321.76   1
   4   6   7 21689.6 2663.77   1
  -4  10  -7 22949.4 3984.65   1
  -6  10  -7 25942.3 4743.56   1
  -4  10   7 19971.7 3411.46   1
 -10   4  -8 26694.3 3104.93   1
  -4  10   8 36102.0 4672.29   1
 -10   6   8 27682.7 4645.77   2
 -10   4   8 26019.5 5016.84   2
   6   4  -8 27070.5 7132.20   1
   4   6   8 31532.5 2843.78   1
 -10   6   8 37932.9 6429.82   1
  -6  10  -8 34435.0 4987.29   1
 -10   4   8 34562.0 6202.99   1
 -10   6  -8 26969.3 3760.29   1
  -6  10   8 35529.9 4997.17   1
 -10   6   9 15045.0 3828.83   1
 -10   4   9 20239.0 4813.33   1
 -10   4   9 12775.0 4233.46   2
   4   6  -9 15939.0 5646.92   1
  -6  10   9 20199.3 4132.55   1
 -10   4  -9 12591.8 2009.84   1
 -10   6  -9 14142.5 2501.57   1
  -4  -6  -9 17633.0 4192.24   2
  -6  -4  -9 10759.9 3594.83   2
 -10   4  -9 16033.4 5721.11   2
  -4  10   9 16716.5 3124.71   1
 -10   6  10 2841.22 2663.87   2
 -10   4  10 489.985 2566.86   2
   4   6 -10-2335.94 4521.39   1
  -4  10  10 4726.87 1775.65   1
 -10   6 -10 3632.83 1838.32   1
  -4  10 -10 3441.61 2391.72   1
  -6  10 -10 1507.19 2118.21   1
 -10   6  10 1517.99 2596.03   1
  -6  10  10 6077.17 2675.66   1
  -6  -4 -10 2472.50 2481.80   2
 -10   4  10 3464.46 2450.92   1
 -10   4  11 2192.59 2217.58   1
 -10   4  11 8786.40 3005.76   2
 -10   6  11 6189.84 3003.53   2
  -4  10 -11 5266.39 3056.62   1
 -10   6 -11 6077.16 2071.69   1
  -6  10  11 7347.03 2677.22   1
  -6  -4 -11 6265.14 3436.87   2
  -4  -6 -11 1793.14 2161.67   2
  -4  10  11 7834.06 2485.54   1
 -10   6  11 11159.7 3977.11   1
 -10   4  12 4571.27 2220.05   1
 -10   6  12 8627.54 2996.35   1
  -4  10 -12-136.626 2470.73   1
 -10   6 -12 4376.46 1977.71   1
  -6  10 -12 3291.49 2271.38   1
   6   4 -12 13314.5 7569.96   1
 -10   4  12 5689.25 2505.04   2
  -6  10  12 11352.0 3404.92   1
  -4  10  12 7512.35 2558.96   1
 -10   4  13 4601.30 2833.59   1
  -4  10 -13 8141.20 3688.75   1
  -6  10 -13 4468.05 3537.19   1
 -10   6  13 8902.09 3667.65   1
 -10   6  13 6905.10 2802.74   2
   6   4 -13 18764.9 8097.30   1
  -6  10  13 5851.65 2649.47   1
  -4  10  13 8290.84 2800.18   1
 -10   4  14 9066.00 4353.35   1
  -4  10 -14 2728.66 3370.74   1
  -6  10 -14 8767.89 5862.53   1
 -10   6  14 9235.52 3838.03   1
 -10   6  14 7331.21 3509.58   2
  -6  10  14 13812.5 3769.55   1
 -10   4 -14 8250.63 4533.28   2
  -4  10  14 7354.85 2727.57   1
 -10   4  15 7806.15 4487.16   1
 -10   6  15 3879.07 3447.62   2
   4   6 -15 13974.0 11084.8   1
 -10   6  15 3604.54 3186.40   1
  -4  10 -15-1663.93 6501.32   1
  -6  10  15 1802.84 2375.67   1
  -4  10  15 2069.79 2010.01   1
 -10   6  16-603.012 2437.21   1
 -10   4  16-1222.32 2467.05   1
  -4  10  16 4754.73 2304.71   1
 -10   6  16-3621.23 3158.11   2
  -6  10  16 6116.55 3348.93   1
 -10   6  17 1943.78 3020.17   1
 -10   4  17 7208.93 4014.84   1
 -10   4  18 1033.72 2836.27   1
 -10   6  18-885.494 2999.10   1
  -6  -4  18-2181.02 2458.75   1
 -10   4  19-731.077 4167.81   1
  -6  -4  19-2099.57 2903.55   1
  -7  10   0 70326.0 5975.64   1
   7   3   0 62212.5 7032.84   1
   3   7   0 66798.9 5736.50   1
  -3  10   0 69016.2 6768.25   1
 -10   7   0 69870.9 6275.50   1
 -10   3   0 60367.4 7512.48   2
 -10   3   0 76766.0 7195.41   1
 -10   3   1 51711.8 5901.31   1
 -10   7   1 57250.5 6700.82   2
  -7  10  -1 55172.3 5412.80   1
  -3  10   1 52345.1 5613.80   1
 -10   7  -1 38088.5 6420.83   2
  -7  -3   1 54720.8 6904.73   2
 -10   3   1 55587.1 7408.33   2
 -10   3  -1 50494.9 6870.20   2
  -7  -3  -1 51306.1 6432.24   2
   7   3  -1 48232.0 6428.03   1
   7   3   1 53931.8 6266.69   1
 -10   7  -1 49792.5 5764.97   1
  -3  10  -1 53143.8 5928.49   1
 -10   7   1 51276.8 5759.63   1
 -10   3  -1 47646.6 5203.27   1
  -7  10   1 49274.7 5111.84   1
 -10   3  -2 34475.3 4422.33   1
 -10   7   2 35500.0 5176.35   1
 -10   3   2 36227.4 5035.45   1
 -10   7  -2 43983.3 6855.93   2
  -7  10  -2 33829.5 5251.59   2
  -3  10  -2 35567.2 4857.92   1
 -10   7  -2 36247.5 4329.56   1
 -10   3  -2 40830.3 6692.61   2
  -7  -3  -2 35630.1 5877.65   2
 -10   3   2 31379.4 5061.04   2
  -7  -3   2 40185.9 6152.68   2
   7   3  -2 34512.5 5351.23   1
   7   3   2 35403.7 4867.94   1
  -3  -7  -2 35894.0 5309.23   2
   3   7  -2 38939.6 5244.48   1
   3   7   2 32680.4 3546.49   1
  -7  10   2 31267.6 4301.16   1
  -7  10  -2 39424.0 5109.67   1
  -3  10   2 35634.1 4570.02   1
 -10   7  -3 124082. 11218.4   2
 -10   7   3 120993. 9072.11   2
  -7  10  -3 118669. 8766.34   1
  -3  10   3 118424. 7982.22   1
 -10   3  -3 107609. 7488.69   1
 -10   7   3 116814. 9837.97   1
  -7  -3  -3 123747. 10012.0   2
 -10   3   3 118397. 9907.52   2
  -7  10   3 112835. 7986.25   1
   3   7  -3 124136. 8891.75   1
   3   7   3 120100. 6915.50   1
  -3  10  -3 115703. 8828.78   1
 -10   7  -3 117667. 7710.37   1
 -10   3   3 124283. 9737.11   1
  -3  -7  -4 134118. 9814.34   2
 -10   3   4 138211. 10386.0   2
 -10   7  -4 122146. 7661.65   1
  -7  10   4 119777. 8485.47   1
   3   7  -4 126845. 9392.69   1
   3   7   4 132698. 7245.36   1
  -3  10  -4 131883. 9222.68   1
 -10   7   4 123068. 10112.2   1
 -10   3  -4 122163. 7534.01   1
  -3  10   4 126490. 8138.51   1
  -7  10  -4 124381. 9351.77   1
  -7  -3  -4 139174. 10715.7   2
 -10   3   4 125653. 10074.2   1
  -7  -3  -5 170960. 12469.9   2
 -10   3  -5 171854. 13807.2   2
 -10   7   5 182727. 10990.7   2
  -3  10   5 175013. 9508.30   1
 -10   7   5 164692. 12158.3   1
   3 -10  -5 149586. 7611.74   2
 -10   3   5 181509. 11913.7   2
 -10   7  -5 168361. 8932.56   1
   3   7  -5 178639. 11427.6   1
   3   7   5 178775. 8247.75   1
  -3  10  -5 179533. 10790.9   1
  -7  10  -5 174560. 10947.5   1
  -7  10   5 174292. 10322.3   1
 -10   3  -5 166539. 8165.96   1
 -10   3   5 179502. 12162.1   1
 -10   7  -6 126492. 12162.6   2
 -10   3  -6 122153. 11421.2   2
  -3  -7  -6 117425. 8721.28   2
  -3  10   6 122800. 7685.46   1
 -10   7  -6 122930. 7741.98   1
 -10   7   6 126393. 10427.7   1
 -10   3   6 122184. 9889.17   2
 -10   3  -6 124234. 6348.52   1
   3   7  -6 127260. 9965.87   1
   3   7   6 129781. 6788.59   1
  -3  10  -6 121209. 8611.90   1
  -7  10  -6 124162. 8904.04   1
  -7  10   6 126668. 8942.40   1
 -10   3   6 120052. 9914.04   1
 -10   3  -7 113487. 11863.1   2
  -3  10   7 104790. 7096.00   1
 -10   7  -7 102459. 7255.88   1
 -10   7   7 103701. 10091.6   1
 -10   3   7 108276. 9975.79   2
 -10   3  -7 105228. 5385.35   1
   3   7  -7 108508. 10045.0   1
  -3  10  -7 101022. 8047.21   1
   3   7   7 107186. 5994.51   1
  -7  10  -7 104518. 8351.97   1
 -10   3   7 92853.4 9467.55   1
  -7  10   7 106972. 8452.03   1
 -10   7   8 57675.7 6198.87   2
 -10   3   8 55670.4 7267.41   2
 -10   3   8 52092.8 7125.38   1
  -7  10   8 62745.6 6704.18   1
  -7  10  -8 58912.6 6153.82   1
   3   7   8 57725.9 4170.96   1
  -3  10  -8 55148.3 6346.53   1
   3   7  -8 58903.8 7675.28   1
 -10   7  -8 55880.9 5326.35   1
 -10   7   8 56675.2 7650.41   1
 -10   3  -8 53384.2 3874.58   1
  -7  -3  -8 64893.5 7938.04   2
  -3  10   8 59509.7 5435.71   1
 -10   7   9 28223.9 5469.35   1
 -10   3   9 24646.6 5147.63   1
 -10   3   9 24065.9 5380.70   2
 -10   3  -9 24366.1 2280.05   1
   3   7   9 29540.3 3007.01   1
  -7  10  -9 27148.1 4139.85   1
  -7  10   9 26957.2 4445.89   1
 -10   7  -9 21851.3 3467.99   1
  -3  10   9 26085.0 3661.28   1
  -7  -3  -9 26529.2 6125.33   2
  -3  -7  -9 21061.5 4099.65   2
 -10   7  10 2988.64 2420.98   1
 -10   7  10 1784.39 2181.46   2
 -10   3  10 2260.32 2580.75   2
   3   7 -10 2384.71 3287.00   1
  -3  10 -10 1533.27 2592.69   1
 -10   7 -10 2355.40 1439.86   1
  -7  10 -10-3008.20 2625.62   1
   3   7  10 1768.95 1104.13   1
 -10   3  10 2870.27 2607.23   1
  -7  10  10 2555.71 1899.36   1
  -3  10  10 469.446 1431.26   1
  -7  -3 -10 6347.74 3380.04   2
 -10   3 -10 2945.65 3690.42   2
  -7  -3 -11-7340.04 4188.41   2
  -3  -7 -11-324.795 2249.21   2
 -10   3 -11-6266.85 4610.53   2
  -7  10  11 3375.28 2369.61   1
 -10   3  11 1593.32 2537.02   1
   7   3 -11 3872.05 4657.82   1
   3   7 -11-1149.33 3474.56   1
  -3  10 -11-1468.37 2448.69   1
 -10   7 -11-4141.06 2087.31   1
 -10   7  11-4172.52 3588.00   1
  -3  10  11 2394.71 1700.17   1
  -3  10  12-754.246 1345.54   1
  -3  10 -12 2685.03 2725.62   1
  -7  10 -12-1127.40 1965.52   1
 -10   7 -12 391.108 1881.65   1
 -10   3  12 4035.72 2336.41   1
 -10   7  12-278.827 2221.47   2
  -7  10  12 4378.67 2752.91   1
 -10   3 -12-4916.06 4125.16   2
 -10   7 -12 1827.60 3466.04   2
  -3  -7 -12-944.473 2265.57   2
 -10   7  12 3861.35 3056.12   1
 -10   7  13 974.704 2418.39   1
 -10   7  13 4676.71 2939.83   2
   3   7 -13 5525.14 5649.76   1
  -7  10  13 2137.10 2297.61   1
 -10   7 -13 4035.55 2258.37   1
  -7  10 -13 7804.54 3385.79   1
  -3  10 -13 4961.92 4312.48   1
  -3  10  13 2595.31 1573.93   1
 -10   3  13-382.516 2357.73   1
 -10   7  14 11195.6 3983.28   1
 -10   7  14 12020.0 4015.95   2
  -7  10  14 11010.2 3745.54   1
  -7  10 -14 16069.5 5254.19   1
 -10   3  14 10915.9 4356.82   1
  -3  10  14 12810.6 2958.38   1
 -10   7  15 1660.46 2161.14   2
  -3  10 -15 13415.6 7245.31   1
  -7  10  15 12316.4 3818.39   1
  -3  10  15 10635.7 2824.67   1
 -10   3  15 3251.89 3553.49   1
 -10   7  15 7146.63 3784.16   1
  -7  10  16 19174.5 4900.09   1
 -10   7  16 11094.7 4464.68   1
 -10   3  16 15586.1 5653.46   1
  -7  10  17 14911.5 4633.83   1
 -10   7  17 19576.5 6188.99   1
 -10   3  17 14677.2 5169.92   1
  -7  -3  17 10027.9 4162.08   1
 -10   7  18 8307.16 4292.44   1
 -10   3  18 4980.31 3561.55   1
  -7  -3  18 6211.54 4302.48   1
 -10   3  19 5152.85 4811.77   1
  -7  -3  19 2404.02 2772.20   1
  -8  10   0 140102. 8712.70   1
 -10   2   0 155529. 9854.43   1
 -10   8   0 150000. 9491.99   1
  -2  10   0 136607. 9368.37   1
 -10   8   0 113848. 9659.48   2
 -10   2   0 123916. 10905.9   2
  -8  -2   0 125953. 10377.9   2
  -8  -2  -1 26307.8 5312.96   2
 -10   2  -1 22621.3 3667.12   1
 -10   2   1 24452.6 4636.18   1
  -8  10  -1 19487.2 3274.87   1
  -8  10   1 21919.4 3717.26   1
   2   8   1 26256.3 4014.87   1
 -10   8   1 22913.8 4097.07   1
 -10   8  -1 24052.8 3987.78   1
  -2  10  -1 24730.5 4116.39   1
  -2  10   1 25417.9 4714.27   1
 -10   8  -1 21584.3 4667.41   2
 -10   2  -1 27963.9 5272.03   2
 -10   2  -2-415.098 2459.72   1
 -10   2   2-974.604 2485.47   1
 -10   8  -2-2300.75 3472.06   2
 -10   2  -2 2039.67 3736.30   2
 -10   2   2 962.940 2823.81   2
  -8  -2   2 969.255 3114.15   2
  -8  10  -2-1081.20 2715.93   1
   2   8  -2-3810.31 2678.45   1
   2   8   2 2926.18 1681.15   1
  -2  10  -2 124.219 2342.48   1
  -8  10   2 1160.89 2000.11   1
 -10   8  -2 2771.09 2226.29   1
 -10   8   2-2512.82 3131.79   1
  -2  10   2 3175.34 2254.72   1
 -10   2  -3 5345.18 2328.87   1
 -10   2   3 4395.88 3287.95   1
  -2  10  -3 3123.19 2419.87   1
  -8  -2  -3 7196.03 3556.84   2
 -10   2   3 4277.10 2885.01   2
  -8  -2   3 1634.31 2735.29   2
 -10   8  -3-636.337 2036.83   1
 -10   8   3 4687.87 3279.90   1
   2   8   3 4898.23 2224.64   1
  -8  10   3 3412.20 2259.43   1
  -8  10  -3 3367.26 2622.80   1
 -10   8  -4 37468.5 6556.70   2
  -8  10   4 36213.9 3906.98   2
  -8  10   4 35242.6 5047.90   1
 -10   8   4 36117.5 5224.93   2
 -10   2   4 33216.8 5945.14   2
  -2  -8  -4 32830.2 4907.47   2
   8   2   4 32333.2 4762.43   1
 -10   2   4 42395.9 6100.35   1
  -2  10  -4 32170.9 4817.19   1
   2   8  -4 30813.6 5041.29   1
   2   8   4 36824.1 4088.17   1
 -10   8   4 36243.0 5716.19   1
 -10   2  -4 34974.0 3978.96   1
  -2  10   4 35160.7 4562.20   1
 -10   8  -4 35095.9 4465.53   1
  -8  10  -4 35162.9 5195.60   1
 -10   2   5 66111.4 7290.21   2
   2 -10  -5 59714.5 5254.57   2
 -10   2   5 58612.7 6965.08   1
   2   8  -5 66415.0 6784.87   1
  -2  10  -5 60450.3 6240.46   1
  -8  10  -5 63630.2 6710.71   1
   2   8   5 64655.1 5284.59   1
 -10   2  -5 61507.4 4954.66   1
 -10   8   5 61393.3 7305.16   1
  -2  10   5 64311.2 5737.47   1
 -10   8  -5 60424.2 5632.18   1
  -8  10   5 61685.8 6433.76   1
  -8  -2  -5 59265.8 7489.29   2
 -10   8  -5 76643.3 9357.86   2
  -8  10   5 71491.1 4861.17   2
 -10   8   5 64922.6 6427.12   2
 -10   8   6 51721.2 5567.80   2
  -2  -8  -6 54412.7 5830.62   2
 -10   8  -6 44362.1 4856.97   1
  -2  10   6 47905.6 4926.26   1
 -10   2  -6 55541.3 7892.85   2
   2 -10  -6 51635.8 4012.97   2
 -10   8   6 48530.4 6653.60   1
 -10   2   6 49718.2 6483.38   2
   2   8  -6 44922.1 5527.98   1
  -2  10  -6 45509.2 5283.86   1
  -8  10  -6 52379.8 6086.89   1
   2   8   6 48218.6 4596.31   1
  -8  10   6 46763.5 5693.84   1
 -10   2  -6 48985.5 3906.12   1
 -10   2   6 42644.1 6354.97   1
 -10   8   7 63730.5 6271.24   2
  -2  -8  -7 62187.5 6060.01   2
 -10   2  -7 57643.4 9086.45   2
  -2  10   7 53922.1 5341.13   1
 -10   8   7 55657.3 7361.41   1
  -8  -2  -7 43262.5 3083.57   1
 -10   2   7 57983.8 8004.76   2
 -10   2   7 45632.0 6541.28   1
   2   8  -7 52448.8 6852.33   1
  -2  10  -7 51782.1 5969.24   1
   2   8   7 53555.9 4795.52   1
  -8  10  -7 50920.6 6071.20   1
  -8  10   7 52513.3 6659.80   1
 -10   2  -7 51164.4 3599.15   1
 -10   2   8 67475.6 8223.05   2
   2   8  -8 74013.8 8408.62   1
   8   2  -8 82692.9 12510.5   1
  -2  10  -8 75467.7 7498.94   1
  -8  10  -8 63366.6 6340.53   1
 -10   8  -8 69497.4 6226.95   1
   2   8   8 65498.3 5011.21   1
 -10   8   8 75743.9 8198.76   1
 -10   2  -8 63817.6 3540.45   1
  -2  10   8 76772.8 6072.13   1
 -10   2   8 64911.7 7909.48   1
  -8  -2  -8 68524.4 9030.78   2
 -10   2  -8 75043.9 9441.84   2
 -10   8   9 37559.5 4813.17   2
  -2  10  -9 44972.1 5919.20   1
   8   2  -9 42479.9 9307.60   1
  -8  10  -9 41234.1 4991.11   1
   2   8  -9 44437.5 7043.21   1
   2   8   9 39960.7 3873.25   1
 -10   8  -9 37812.0 4638.48   1
 -10   8   9 54613.0 7086.37   1
  -2  10   9 40867.2 4512.58   1
  -2  -8  -9 34870.5 4833.53   2
  -8  -2  -9 39126.5 7112.95   2
 -10   2   9 40678.7 6065.41   1
  -2  10  10 14517.9 2756.45   1
 -10   8  10 13624.8 3183.32   2
 -10   8  10 10810.9 3403.45   1
  -2  10 -10 7915.07 2507.08   1
   2   8 -10 15452.7 4777.95   1
 -10   8 -10 13951.1 2449.60   1
  -8  10 -10 10570.4 2344.16   1
  -8  10  10 20694.4 4558.25   1
   2   8  10 12553.6 2316.59   1
 -10   2 -10 11937.1 4258.33   2
  -8  -2 -10 15114.3 4781.86   2
 -10   2  10 15781.9 3975.92   1
 -10   2  11 7664.29 3534.66   1
 -10   8  11 5653.71 2591.56   1
   2   8 -11 12468.1 4583.45   1
  -2  10 -11 9068.30 3634.13   1
  -8  10 -11 5947.07 1804.46   1
  -8  10  11 16216.0 4122.51   1
   2   8  11 8364.75 1831.86   1
 -10   8 -11 1973.91 2854.82   2
  -2  10  11 9296.03 2349.15   1
  -2  10  12 12327.8 2595.78   1
  -2  10 -12 10063.1 3589.97   1
   2   8  12 8909.45 1790.43   1
   2   8 -12 8699.36 4065.29   1
 -10   8  12 5716.52 1884.68   2
 -10   2  12 12664.9 3792.63   1
 -10   8  12 10031.6 3438.46   1
 -10   8  13 4016.07 2494.15   1
  -8  10 -13 1416.49 2603.29   1
  -2  10 -13 2508.29 3206.86   1
 -10   8 -13 2730.59 2507.86   1
   2   8  13 980.333 1054.28   1
 -10   8  13 7498.94 2656.58   2
 -10   2  13 12249.6 4082.63   1
  -2  10  13 6174.41 2176.61   1
  -2  10  14 4341.01 1762.74   1
   2   8 -14 1958.22 6318.12   1
  -8  10  14 10135.4 3774.53   1
  -8  10 -14 1574.80 3087.36   1
 -10   2  14 5696.28 3104.61   1
 -10   8  14 800.958 2563.46   1
  -2  10 -15 3987.12 6356.69   1
  -8  10  15 3328.02 3244.45   1
 -10   2  15 1300.23 2267.38   1
  -8  -2  15-1003.89 1983.90   1
  -2  10  15-513.423 1445.59   1
 -10   8  15-1269.97 2849.71   1
 -10   8  16 2850.37 2563.99   1
  -8  -2  16 3430.63 3549.86   1
 -10   2  16 5882.47 3427.18   1
  -8  10  16 4508.16 3119.18   1
 -10   2  17 2033.71 2928.35   1
  -8  -2  17 488.827 3419.95   1
  -8  10  17-2206.79 2811.92   1
 -10   8  17 6272.75 4214.19   1
 -10   8  18-3244.26 3511.08   1
  -8  -2  18 2356.46 3460.73   1
 -10   2  18-2861.97 3062.57   1
  -8  -2  19-1670.56 2951.96   1
 -10   2  19 6270.23 4732.42   1
  -9  10   0 425470. 18700.3   2
 -10   9   0 405104. 19362.4   2
  -9  -1   0 443661. 20501.7   2
  -9  10   0 434960. 16626.4   1
   9   1   0 412660. 20483.9   1
   1   9   0 425618. 16407.1   1
  -1  10   0 409902. 16852.5   1
 -10   9   0 419042. 16768.4   1
 -10   1   0 434747. 17652.1   1
 -10   1  -1 8260.52 4616.52   2
 -10   1   1 4545.22 3458.15   2
  -9  -1   1-1737.79 3207.80   2
  -9  -1  -1-1086.55 3829.04   2
   9   1  -1 5109.50 4615.52   1
   9   1   1 4567.62 4199.62   1
  -9  10  -1-1367.68 2137.32   1
   1   9   1 3285.51 2438.77   1
   1   9  -1 917.213 2255.31   1
 -10   9  -1 2215.98 2222.26   1
 -10   9   1-2367.91 2693.12   1
  -9  10   1 2743.99 2218.55   1
  -1  10  -1 3701.73 2526.37   1
  -1  10   1 2133.80 2326.59   1
 -10   9   1 7131.97 3507.15   2
  -9  10   1 7925.12 3089.99   2
 -10   1  -1 597.225 2411.70   1
  -9  10  -2 100891. 7123.81   1
 -10   9  -2 105082. 7454.47   1
 -10   1  -2 107408. 7479.98   1
  -9  10   2 95437.3 7463.86   1
 -10   9   2 112343. 8904.16   1
  -1  10   2 99642.2 7885.89   1
  -1  10  -2 95313.7 7502.80   1
   1   9   2 89592.9 6873.81   1
 -10   1   2 89833.8 8970.82   2
  -9  -1  -2 88790.4 9412.19   2
 -10   1  -2 80048.9 8541.68   2
 -10   9   2 81831.2 8117.57   2
 -10   9   3 25801.5 4504.32   2
 -10   1  -3 30800.9 5798.57   2
  -9  -1  -3 28074.2 5715.84   2
 -10   1   3 23451.8 4974.54   2
  -1  -9  -3 26939.8 3989.01   2
  -9  -1   3 30147.8 5689.71   2
   9   1  -3 32012.9 7458.23   1
 -10   9  -3 26671.7 4007.39   1
  -9  10  -3 28501.7 4437.22   1
  -1  10  -3 27456.8 4332.84   1
  -9  10   3 27426.3 4431.44   1
 -10   9   3 27076.4 4825.95   1
  -1  10   3 26913.2 4325.45   1
   1   9   3 28638.9 3710.91   1
 -10   1  -3 23458.0 3754.15   1
 -10   9  -3 28624.8 5583.05   2
  -9  10  -3 28489.3 5347.84   2
  -9  -1  -4 2835.12 3104.23   2
 -10   1  -4 2985.29 1550.26   1
   9   1  -4 3157.85 4848.79   1
  -9  -1   4 2169.98 2470.80   2
  -1  -9  -4 876.662 2652.07   2
 -10   9  -4 4178.16 2168.64   1
   1   9  -4 799.319 2224.03   1
  -1  10  -4 3053.50 1952.94   1
 -10   9   4-930.642 3363.67   1
  -9  10   4-1847.24 2159.81   1
   1   9   4 3166.75 1755.98   1
  -1  10   4-1558.57 2763.79   1
  -9  10  -4 1096.16 2045.18   1
  -9  10   4 4545.52 2348.24   2
 -10   9  -5 14517.7 3506.88   1
  -1  10   5 20161.9 3564.76   1
  -9  10  -5 18993.5 4027.03   1
  -1  -9  -5 18313.8 3716.67   2
  -9  -1   5 23259.3 5200.48   2
 -10   1   5 21435.3 4392.03   2
   9   1  -5 23048.7 7099.30   1
  -9  10   5 21070.5 3140.64   2
   1   9   5 19359.2 3148.74   1
  -9  10   5 23407.7 4737.94   1
   1   9  -5 25153.5 4880.23   1
  -1  10  -5 13845.8 3173.81   1
  -9  -1  -5 19346.1 2918.85   1
 -10   9   5 18072.5 3820.14   1
 -10   1  -5 20085.6 2738.91   1
 -10   9   6 102803. 7656.13   2
  -9  10   6 98832.7 5979.48   2
  -1  10   6 93052.8 6963.94   1
 -10   9  -6 98294.9 7802.81   1
  -9  -1  -6 85827.8 5214.55   1
 -10   9   6 103134. 9711.61   1
 -10   1  -6 101489. 5806.37   1
   9   1  -6 118363. 13695.7   1
   1   9  -6 104904. 8552.77   1
  -1  10  -6 95628.6 7814.44   1
  -9  10  -6 96459.2 8088.60   1
   1   9   6 100086. 7056.36   1
  -9  10   6 106793. 9197.62   1
 -10   1   6 96260.8 9544.78   2
   1 -10  -6 94159.7 6441.55   2
  -1  -9  -6 96805.3 7240.70   2
   9   1  -7 213197. 18671.0   1
   1   9  -7 190946. 12351.5   1
  -9  10   7 200949. 12915.4   1
 -10   1  -7 190761. 7412.39   1
  -9  10  -7 186598. 11361.4   1
 -10   9  -7 184563. 11094.5   1
   1   9   7 186569. 9761.11   1
 -10   9   7 206396. 14021.1   1
  -9  -1  -7 181497. 7100.71   1
  -1  10   7 194245. 10197.0   1
 -10   1   7 177206. 13802.2   2
  -9  10   7 187863. 8141.17   2
 -10   1  -7 189528. 14739.6   2
   1 -10  -7 191838. 8987.20   2
  -1  -9  -7 189400. 10365.1   2
  -9  10   8 85444.2 8392.18   1
  -9  10  -8 78996.3 7285.41   1
 -10   9  -8 72569.9 6866.18   1
   1   9   8 78799.6 6082.50   1
 -10   9   8 91889.6 9305.30   1
  -1  10   8 85481.2 6317.01   1
 -10   1  -8 74097.4 9356.33   2
 -10   9   8 78699.5 6623.76   2
  -9  -1  -8 78557.9 9493.51   2
  -1  10  -8 81742.2 7749.45   1
   1   9  -8 80725.7 7854.84   1
 -10   9   9 240.315 1956.04   2
 -10   9   9-1489.74 2663.19   1
 -10   1   9-1461.14 2261.64   1
   1   9  -9 549.943 3112.81   1
  -1  10  -9 1532.18 2327.68   1
  -9  10  -9 1109.30 2101.37   1
  -9  10   9 828.996 2226.56   1
 -10   9  -9 359.857 1735.68   1
   1   9   9 2436.68 1826.15   1
  -1  10   9-1124.37 1744.56   1
  -9  -1  -9 1814.49 3562.73   2
  -1  -9  -9 607.674 2216.34   2
 -10   1  -9-4629.58 4589.80   2
 -10   9  10-3303.93 2902.19   1
  -1  10 -10-2749.50 2810.67   1
   1   9 -10 7978.52 4008.89   1
  -9  10 -10 3353.34 2120.33   1
 -10   9 -10 312.060 1742.54   1
 -10   1  10 350.084 2367.69   1
   1   9  10-318.847 1297.34   1
  -1  10  10-1789.58 1740.01   1
 -10   9 -10-629.833 4292.50   2
  -9  -1 -10-3167.51 3676.65   2
 -10   9  11 5399.43 2462.66   1
 -10   1  11 7713.49 3806.42   1
   1   9 -11 6887.09 3767.58   1
  -1  10 -11 6387.77 2534.78   1
 -10   9 -11 739.293 1914.09   1
  -9  10 -11 2263.17 1530.57   1
   1   9  11 3919.85 1351.87   1
 -10   1 -11 3278.55 3495.76   2
  -1  10  11 7580.50 1987.02   1
  -1  10  12 3534.01 1601.08   1
 -10   9  12 1792.12 1623.65   2
 -10   1  12 4319.63 2353.67   1
  -1  10 -12 1720.32 2592.85   1
 -10   9 -12 3591.11 2246.30   1
  -9  10  12 6751.70 3139.07   1
   1   9  12 4599.50 1788.70   1
 -10   9  12 3571.85 2375.74   1
   1   9  13 1203.25 1516.00   1
   1   9 -13-8479.58 4838.78   1
  -9  10 -13 1588.31 2844.23   1
 -10   9 -13-635.768 2206.57   1
  -1  10 -13-6274.66 5045.90   1
  -9  10  13 623.405 2273.58   1
 -10   9  13-802.423 1775.72   2
  -1  10  13-425.574 1333.54   1
 -10   9  13 3504.91 2590.60   1
 -10   1  13 1767.78 2658.81   1
 -10   1  14 3115.23 2944.49   1
  -9  -1  14 335.273 1810.89   1
  -1  10 -14-9.60405 4554.61   1
  -9  10 -14-252.907 3610.69   1
  -9  10  14 4419.91 2573.65   1
   1   9  14-670.549 996.321   1
 -10   9  14-2544.99 2015.46   2
  -1  10  14 614.396 1448.16   1
 -10   9  14 1107.36 2712.20   1
  -9  -1  15 2309.24 1984.01   1
 -10   1  15 1461.64 2777.11   1
 -10   9  15 2600.69 2094.92   1
  -1  10 -15-1652.84 5385.24   1
   1   9 -15-1220.80 6214.66   1
  -9  10  15 6570.54 2966.43   1
 -10   9  16 9932.21 3236.78   1
  -9  -1 -16 3053.99 3953.29   2
 -10   1  16 8172.89 3997.25   1
  -9  -1  16 4961.51 3439.21   1
 -10   9  17 8657.85 3768.45   1
  -9  10  17 11958.9 4894.09   1
  -9  -1  17 10686.7 4345.83   1
 -10   1  17 9635.89 4201.41   1
 -10   9  18 2538.38 2938.21   1
  -9  -1  18 5699.38 4919.59   1
 -10   1  18 12165.8 5902.26   1
  -9  -1  19-49.1198 3330.57   1
 -10   1  19-2904.68 4148.40   1
 -10  10   0 14653.7 3651.06   1
   0  10   0 14454.3 2958.07   1
 -10  10  -1 14760.9 4279.19   2
   0  10   1 13489.0 3348.70   1
 -10  10   1 14398.7 3308.95   1
   0  10  -1 16855.0 3689.98   1
 -10   0  -1 12595.7 4486.52   2
 -10   0   1 10321.5 4310.82   2
 -10  10  -1 15514.9 3196.05   1
 -10  10  -2 26388.5 3980.72   1
 -10  10  -2 18998.4 4723.45   2
 -10  10   2 23424.4 4288.79   2
   0  10   2 26141.1 4114.87   1
 -10  10   2 22308.5 4147.75   1
   0  10  -2 28060.8 4387.76   1
 -10   0  -2 22556.1 4974.22   2
 -10   0   2 20323.1 4437.08   2
 -10   0  -3 27666.9 4247.63   1
   0  10  -3 26191.7 4240.16   1
 -10  10   3 28602.2 4924.34   1
   0  10   3 29078.2 3909.53   1
 -10  10  -3 27122.3 3880.12   1
 -10  10   3 27159.3 4493.88   2
 -10   0  -4 63210.1 5494.66   1
   0  10  -4 53316.0 6076.14   1
   0  10   4 61193.8 6066.15   1
 -10  10   4 67950.5 7518.18   1
 -10  10  -4 60743.3 6235.98   1
 -10   0   4 59954.2 7847.23   2
 -10   0  -4 53794.9 7910.50   2
   0 -10  -4 54404.3 5948.39   2
 -10  10   4 54137.3 5638.36   2
 -10   0  -5 95522.7 6467.89   1
 -10  10   5 105794. 9127.53   1
   0  10  -5 104871. 8331.97   1
   0  10   5 108364. 7807.42   1
 -10  10  -5 109284. 8602.26   1
   0 -10  -5 98670.2 7671.82   2
 -10   0   5 108536. 10357.9   2
 -10  10  -5 102125. 10280.3   2
   0 -10  -6 64394.9 5939.57   2
   0  10   6 60085.3 5675.73   1
 -10   0  -6 59062.7 4628.94   1
 -10  10  -6 60735.9 6684.60   1
 -10   0   6 61966.7 8063.26   2
   0  10  -7 98148.7 8636.10   1
 -10  10  -7 91444.0 8167.08   1
   0  10   7 92250.0 7121.42   1
 -10   0  -7 100880. 11027.4   2
   0 -10  -7 100199. 7145.01   2
 -10   0   7 94362.2 10222.4   2
 -10  10   7 93110.7 8809.93   1
 -10   0  -7 90670.3 5131.68   1
   0  10   8 66723.3 5905.93   1
 -10  10  -8 67808.0 6821.99   1
   0  10  -8 65619.7 7143.68   1
 -10   0  -8 54233.4 8447.60   2
 -10  10   8 66854.0 7544.48   1
   0  10   9 76516.7 6231.62   1
 -10  10  -9 78391.9 7044.09   1
 -10  10   9 85466.5 8576.45   1
   0  10  -9 72426.2 7782.87   1
 -10  10   9 76559.6 5715.79   2
 -10  10  -9 72352.9 9932.56   2
 -10   0  -9 77136.1 9749.68   2
   0 -10  -9 64648.4 5687.81   2
 -10  10 -10 34856.9 4479.29   1
 -10   0 -10 32378.6 6485.06   2
   0 -10 -10 28139.4 3626.42   2
 -10  10  10 32413.8 5063.92   1
   0  10  10 30629.7 3695.99   1
   0  10 -10 33974.8 5884.04   1
   0  10 -11 20853.9 4887.66   1
 -10  10 -11 16214.0 3009.31   1
 -10  10  11 16030.7 2649.44   2
 -10  10  11 28582.3 4854.65   1
   0  10  11 20458.0 2745.15   1
   0  10  12 2972.06 1476.22   1
 -10   0  12 3231.48 1824.45   1
   0  10 -12 5080.82 3362.77   1
 -10  10  12 42.1752 2362.75   1
 -10  10  12 3433.36 1451.84   2
 -10   0 -12 7314.55 4541.53   2
 -10  10 -13 4082.86 2726.23   1
   0  10  13 912.673 1550.18   1
 -10   0  13 3643.74 2656.56   1
 -10  10  13-3689.63 3572.55   1
 -10   0 -13 4615.10 3634.34   2
 -10  10 -14 9504.59 3456.96   1
 -10  10  14 5371.04 2506.93   1
   0  10  14 4784.35 1726.04   1
   0  10 -14 13605.1 6740.49   1
 -10   0  14 9982.22 3770.45   1
 -10   0  15-1692.02 2865.96   1
 -10  10  16 4847.37 3769.78   1
   0  10 -16 3344.44 7215.50   1
 -10   0  16 1830.30 2377.46   1
 -10  10  17 8383.79 4226.21   1
 -10   0  17 2225.05 3476.28   1
 -10   0  18 2442.36 4114.61   1
 -10   0  19-3714.39 4639.18   1
 -11   5   0 78739.4 8674.52   2
 -11   6   0 103485. 8606.25   1
 -11   5   0 105255. 8354.25   1
  -6  11   0 101068. 7863.83   1
  -5  11   0 98276.1 7866.30   1
  -6  -5   0 85783.8 8469.24   2
  -5  -6   0 78842.2 8138.05   2
   6   5   0 82973.0 7683.48   1
   5   6   0 75054.9 6595.19   1
  -6  -5  -1-652.363 2532.62   2
  -6  -5   1-2442.96 3018.64   2
  -6  11   1-85.9434 2542.26   1
  -6  11  -1-707.309 2180.35   1
  -5  11   1 1049.97 2028.06   1
 -11   6  -1 42.9856 3045.71   2
 -11   6   1 22.7825 2896.74   2
   6   5  -1 1810.68 2773.99   1
   5   6  -1 1400.66 2234.47   1
   6   5   1-1719.72 2693.93   1
   5   6   1-1972.20 2787.28   1
 -11   5   1 4286.37 3394.62   1
 -11   5  -1-1647.66 2831.27   1
 -11   6  -1 243.120 2435.06   1
 -11   6   1 707.527 2581.76   1
 -11   5   2 8111.01 3342.70   1
  -6  -5  -2 4060.97 2782.05   2
  -6  11   2 8793.04 2526.72   1
   5   6   2 5789.38 2327.24   1
   5   6  -2 1954.70 2782.69   1
   6   5   2 2360.04 2325.26   1
   6   5  -2 3921.52 2884.47   1
 -11   6  -2 6316.54 2190.43   1
 -11   5  -2-1427.59 3334.10   2
 -11   5   2 6649.14 3226.81   2
 -11   5  -2 3116.42 3070.26   1
 -11   6   2 4755.83 2752.41   1
  -5  11   2 7674.28 2686.80   1
  -5  11  -2 6837.57 3140.98   1
  -5  11  -3 2979.30 3642.48   1
 -11   5   3-1518.24 3294.16   1
 -11   6  -3 3177.28 4465.93   2
 -11   6   3 1269.81 2785.01   2
  -5  -6  -3-2735.32 3038.91   2
  -6  -5  -3 402.464 3262.59   2
 -11   5   3 233.269 2761.55   2
  -5  11   3 1120.51 1789.43   1
  -6  11   3-2702.87 2245.40   1
   6   5   3 866.814 1860.84   1
   5   6   3 4234.17 2676.69   1
   6   5  -3 689.446 2770.90   1
   5   6  -3-709.183 2613.31   1
 -11   6  -3 658.295 2939.04   1
 -11   6   3 913.759 2548.35   1
 -11   5  -3-1244.36 2765.65   1
  -6  11  -3-2199.86 2962.38   1
 -11   5   4 54847.1 6583.90   1
 -11   6  -4 39411.4 6667.03   2
  -6  11  -4 47144.5 5820.55   1
  -5  11  -4 46884.9 5804.50   1
 -11   5  -4 44404.3 7507.89   2
 -11   6   4 44960.2 6089.59   2
 -11   5   4 42463.0 5280.66   2
   6   5   4 48418.0 4734.49   1
   5   6   4 48474.1 4366.30   1
   5   6  -4 44696.1 6595.47   1
 -11   6   4 54464.2 6843.48   1
 -11   6  -4 48775.1 4838.50   1
 -11   5  -4 48952.5 5046.28   1
  -6  11   4 46952.4 5149.19   1
  -5  11   4 48663.4 5249.08   1
  -5  11   5 66314.3 5891.48   1
  -6  11   5 62703.4 6104.85   1
 -11   6  -5 62210.1 5296.58   1
 -11   5   5 49311.5 6308.15   2
   5   6  -5 59312.4 7446.47   1
   6   5   5 59763.6 5062.93   1
   5   6   5 58454.3 4747.59   1
   6   5  -5 61534.9 8219.15   1
 -11   5   5 66206.2 7514.01   1
  -5  11  -5 63403.3 6630.05   1
  -6  11  -5 57327.7 6598.73   1
  -6  -5  -5 52207.4 6746.32   2
  -5  -6  -5 51835.3 6722.17   2
 -11   6  -5 52028.3 7979.84   2
 -11   5  -5 54528.1 7947.16   2
 -11   6   5 69647.5 7700.47   1
 -11   5  -5 60222.4 5103.85   1
 -11   5   6 16322.7 3850.62   2
 -11   6   6 18867.1 4290.49   2
 -11   6  -6 22211.9 3232.59   1
  -6  11   6 20296.5 3448.98   1
  -5  11   6 20580.6 3615.70   1
 -11   5  -6 20209.5 2887.12   1
   6   5  -6 18996.9 5626.01   1
   6   5   6 20545.3 3192.57   1
   5   6  -6 17115.1 4326.94   1
   5   6   6 21207.3 2843.56   1
 -11   5  -6 20104.4 5697.31   2
  -6  11  -6 17935.2 3948.16   1
  -5  11  -6 22112.0 4327.00   1
  -6  -5  -6 19199.8 4292.08   2
 -11   6   6 26352.0 5349.36   1
 -11   5   6 19858.1 4019.28   1
 -11   6  -7 5555.92 1746.46   1
   6   5  -7 15334.3 5818.42   1
   5   6   7 6963.99 1829.97   1
  -6  11  -7 5836.88 2739.67   1
  -5  11  -7 4666.56 3452.66   1
  -5  11   7 8325.99 3038.26   1
 -11   5  -7 5879.06 1925.59   1
  -6  11   7 4758.87 2589.71   1
 -11   6   7 11844.6 3604.22   2
 -11   5   7 5464.87 2863.70   2
 -11   5   7 4272.43 2741.15   1
 -11   6   7 9196.53 4392.47   1
 -11   5   8 2115.18 2455.12   2
 -11   6   8 885.463 2476.73   2
  -5  11   8 2111.14 1843.72   1
  -6  11   8 1610.23 2030.15   1
   5   6   8 3307.96 1759.68   1
   5   6  -8 6703.16 4786.69   1
 -11   6   8 3771.76 4025.20   1
 -11   5   8 4840.51 3003.31   1
  -6  11  -8 3781.11 2594.80   1
  -5  11  -8-2952.65 2733.79   1
 -11   6  -8 1894.27 1709.34   1
 -11   5  -8-81.5887 1783.90   1
 -11   6  -8-3030.40 3411.33   2
  -5  -6  -9 1533.21 2557.45   2
 -11   6   9-1946.26 2275.54   2
 -11   5   9-4177.06 2897.51   2
   5   6  -9-2080.77 4256.34   1
  -5  11   9-661.437 1933.62   1
  -6  11   9-2045.67 2176.67   1
 -11   6  -9 1050.28 1780.94   1
 -11   5  -9 2440.84 1726.06   1
  -6  -5  -9-2780.00 3391.46   2
 -11   5  -9-1481.77 3854.33   2
 -11   6   9 4047.74 3512.11   1
 -11   5   9-5517.38 3761.75   1
  -5  11  10-370.486 1894.28   1
 -11   5 -10 669.441 1087.74   1
 -11   6 -10-3216.47 1685.83   1
  -5  -6 -10 608.070 2476.38   2
  -6  -5 -10-3294.11 2848.32   2
  -6  11  10 1523.86 2001.19   1
 -11   5  10-1014.24 2323.78   2
 -11   6  10 4266.79 2864.16   1
 -11   5  10-3268.17 2963.44   1
 -11   6  11-3226.66 2834.35   2
   5   6 -11-6.00469 4848.71   1
 -11   5  11 1925.38 2669.18   2
  -5  11  11 2529.36 2106.00   1
  -5  11 -11-1017.42 2109.31   1
  -6  11 -11 241.473 1790.99   1
 -11   6  11-378.653 3102.63   1
  -6  11  11-2730.58 2416.42   1
 -11   5  11-674.877 2787.63   1
 -11   5  12 123.490 2582.08   1
  -6  11 -12-371.032 2029.44   1
  -5  11 -12-2368.62 2179.58   1
 -11   5 -12-1493.52 1466.35   1
 -11   6 -12 898.061 1801.22   1
 -11   6  12-2917.69 2184.62   1
 -11   6  12 115.335 2202.95   2
 -11   5  12 487.072 2840.50   2
  -6  11  12-938.106 1751.08   1
  -5  11  12 87.5539 1854.26   1
  -5  -6 -12-1147.75 2217.34   2
  -6  -5 -12 4443.00 3004.56   2
  -5  11 -13-1910.83 3139.21   1
  -6  11 -13-1963.22 3298.31   1
 -11   5  13 6111.61 3632.80   1
  -6  11  13 968.790 2220.13   1
  -5  11  13 3326.06 2651.27   1
 -11   6  13 2944.47 2290.95   1
 -11   5  13 205.810 3109.08   2
 -11   6  13-1567.96 3071.29   2
 -11   6  14 673.445 2279.50   1
 -11   5  14 7126.20 3976.91   1
 -11   5  14 1061.59 3538.10   2
 -11   6  14 1226.62 2941.30   2
  -5  11 -14 3355.05 3723.76   1
  -6  11 -14-4293.40 4230.23   1
  -6  11  14 5968.65 2913.33   1
  -5  11  14 1295.71 2112.79   1
 -11   5  15-185.524 2551.32   1
 -11   6  15 144.704 2355.32   1
 -11   5  15-1156.47 2896.46   2
  -6  11 -15-3483.76 7472.80   1
  -5  11 -15-6445.75 6282.12   1
  -5  11  15 2872.70 2441.77   1
  -6  11  15-2177.00 2506.70   1
  -6  11  16 392.372 2664.66   1
  -5  11  16 3675.54 3103.82   1
 -11   5  16 897.706 2601.13   2
 -11   5  16 975.601 3256.59   1
 -11   6  16 755.725 2938.81   1
 -11   6  17 404.178 2892.05   1
 -11   5  17 4411.51 2706.12   1
 -11   5  18-919.261 2708.38   1
 -11   6  18 2343.98 3118.00   1
  -6  -5  19 2468.01 3558.98   1
 -11   5  19 3683.95 4025.75   1
  -4  11   0 18647.1 4158.12   1
  -7  -4   0 33056.0 5496.19   2
  -7  11   0 15000.9 3407.86   1
   4   7   0 25563.4 4022.06   1
 -11   7   0 12755.1 3132.08   1
 -11   4   0 9110.52 2915.71   1
 -11   4   1 158560. 10285.0   1
 -11   4  -1 163984. 12243.1   2
 -11   7  -1 137850. 11283.8   2
 -11   4   1 162194. 11917.1   2
  -7  11  -1 166963. 10358.9   1
  -4  11   1 160600. 10372.2   1
 -11   4  -1 148113. 10010.5   1
 -11   7   1 154615. 10694.6   1
  -7  -4   1 163710. 11969.5   2
  -7  -4  -1 165227. 11990.4   2
  -4  -7  -1 160570. 11456.3   2
   7   4  -1 160841. 11504.6   1
   4   7  -1 171430. 9970.80   1
   4   7   1 173532. 9498.07   1
  -4  11  -1 162280. 10679.6   1
 -11   7  -1 141992. 9631.68   1
  -7  11   1 160182. 9698.95   1
  -7  -4  -2 56458.5 7983.16   2
 -11   4   2 63868.1 7826.22   2
  -4  -7  -2 55879.0 6932.51   2
  -7  11   2 56050.8 5824.51   1
   4   7  -2 56871.3 6027.12   1
  -7  -4   2 56720.1 7339.62   2
   7   4  -2 59212.0 7417.56   1
  -4  11  -2 56163.7 6341.71   1
 -11   7   2 62045.9 6895.59   1
 -11   4  -2 56112.4 5722.82   1
  -4  11   2 55767.4 6002.87   1
  -7  11  -2 63059.8 6607.38   1
 -11   4   2 59640.8 6785.50   1
 -11   7  -2 58530.5 8027.73   2
 -11   7   2 55144.0 6920.48   2
 -11   4   3-1668.88 2549.85   1
 -11   7  -3 8694.66 4961.01   2
  -4  11  -3 884.264 2214.65   1
 -11   7  -3 1032.34 2039.54   1
 -11   4  -3-382.417 3521.03   2
 -11   7   3-1759.86 2778.96   2
  -4  -7  -3-638.853 3206.04   2
 -11   4   3-2687.45 2435.47   2
  -7  -4  -3-6969.46 4272.59   2
  -7  11   3 2819.33 1975.64   1
   7   4  -3 4896.48 3516.28   1
   4   7  -3-70.9431 2138.46   1
   4   7   3 45.0435 1708.86   1
  -7  11  -3-2750.32 3152.80   1
  -4  11   3 2796.27 2467.75   1
 -11   7   3 955.120 2573.44   1
 -11   4  -3-336.969 2157.40   1
 -11   7  -4 39247.1 6759.60   2
  -4  11  -4 41113.6 5333.91   1
  -4  11   4 35744.3 4903.92   1
 -11   7  -4 33111.5 4008.91   1
  -7  11   4 35424.3 4913.47   1
  -7  11  -4 36157.3 5395.27   1
 -11   4   4 40046.0 5967.75   2
  -7  -4  -4 41306.5 6435.31   2
  -4  -7  -4 43760.2 6063.52   2
   7   4  -4 37543.8 6708.90   1
   7   4   4 44480.5 5015.92   1
   4   7  -4 39785.2 5784.44   1
 -11   4   4 37033.7 6170.89   1
 -11   4  -4 34098.8 4056.80   1
 -11   7   4 35517.2 5743.72   1
  -7  11   5 85681.5 7276.52   1
 -11   7  -5 82050.0 6172.80   1
   4   7  -5 99215.1 8930.75   1
   7   4   5 89063.7 6624.79   1
   7   4  -5 89263.1 9916.71   1
 -11   4  -5 88263.8 10250.7   2
 -11   7   5 94035.0 8386.87   2
  -7  -4  -5 84442.9 8345.88   2
  -4  11   5 86632.7 6907.73   1
 -11   7   5 88754.3 8747.47   1
  -7  11  -5 90821.8 8198.05   1
  -4  11  -5 93516.0 8132.35   1
 -11   4   5 93986.4 8682.80   2
 -11   4   5 85606.3 8756.95   1
 -11   4   6 63470.2 7430.48   2
 -11   4  -6 60457.4 4667.52   1
  -7  11   6 60485.1 6145.70   1
   4   7  -6 67771.7 8032.76   1
  -4  11  -6 63942.1 6568.20   1
  -7  11  -6 60627.9 6383.36   1
 -11   7   6 58390.3 7546.43   1
 -11   7  -6 60668.7 5349.99   1
  -4  11   6 60619.9 5737.89   1
 -11   4   6 55487.2 7358.50   1
  -7  -4  -6 60428.2 7558.89   2
 -11   4  -6 56436.2 7996.07   2
  -4  -7  -6 60821.7 6573.75   2
 -11   4   7 53515.7 7877.25   1
 -11   4  -7 53901.7 4161.26   1
  -4  11   7 56219.1 5561.86   1
   4   7  -7 70338.9 8455.16   1
  -4  11  -7 53630.5 6067.33   1
  -7  11  -7 57691.5 6616.60   1
 -11   7   7 60393.3 7965.89   1
 -11   7  -7 59192.0 5390.30   1
  -7  11   7 61726.2 6525.36   1
 -11   4  -7 66633.0 9281.14   2
 -11   7  -7 65589.2 9326.87   2
  -4  -7  -7 56325.3 6700.95   2
 -11   7   8 27444.6 5679.49   1
 -11   4   8 24109.9 5202.68   1
  -7  11   8 30836.7 4840.41   1
  -4  -7  -8 22296.8 4479.42   2
 -11   7   8 24499.9 4477.28   2
 -11   4   8 27614.6 5273.20   2
   4   7  -8 23694.2 5038.89   1
  -4  11  -8 19895.5 3503.59   1
  -7  11  -8 27116.6 4913.01   1
  -4  11   8 25935.0 3681.92   1
 -11   4  -8 24026.4 2914.69   1
 -11   4   9-2415.25 2833.13   1
  -7  -4  -9-3770.29 3568.70   2
 -11   7  -9 1174.56 1946.64   1
 -11   4  -9 872.694 1325.43   1
  -7  11   9-94.6630 2019.85   1
  -4  -7  -9-1445.58 2671.79   2
 -11   7   9-4194.45 2779.55   2
 -11   4   9-2569.00 2832.11   2
   4   7  -9-2632.19 3197.08   1
  -4  11  -9 128.847 2443.65   1
   4   7   9 2751.78 1484.50   1
  -7  11  -9 2104.30 2275.05   1
  -4  11   9-1449.69 1968.32   1
 -11   7   9 1586.39 2876.56   1
 -11   7  10 15590.8 4281.62   1
 -11   7  10 10935.6 3203.08   2
 -11   4  10 10653.0 3844.51   2
   4   7 -10 11813.9 4466.89   1
   4   7  10 9710.64 1211.30   1
 -11   4 -10 12909.9 1818.10   1
 -11   7 -10 7153.28 1922.22   1
  -7  11 -10 7433.64 2066.15   1
 -11   4  10 10980.1 3218.99   1
  -7  11  10 15776.9 3592.32   1
  -4  11  10 14222.4 3058.35   1
  -7  -4 -10 11001.3 4605.28   2
 -11   4 -10 21324.7 5812.95   2
  -4  -7 -10 9587.59 3318.54   2
 -11   7  11 13715.1 3939.98   1
 -11   7  11 14798.4 3668.94   2
 -11   4  11 17776.4 5131.22   2
   4   7 -11 12097.5 4700.64   1
  -4  11 -11 10785.6 3402.45   1
  -7  11 -11 11827.7 3312.91   1
 -11   7 -11 11744.4 2293.98   1
 -11   4  11 16032.5 4599.09   1
  -7  11  11 14911.5 3829.16   1
  -4  11  11 15391.8 3092.19   1
 -11   4 -11 10768.6 4474.04   2
 -11   4 -12 9079.53 4505.54   2
  -7  -4 -12 21332.6 7192.39   2
  -7  11  12 13203.0 3290.50   1
 -11   4  12 8784.53 3198.34   1
 -11   4  12 16516.9 4901.90   2
   7   4 -12 14682.6 7007.44   1
  -4  11 -12 13348.1 3747.95   1
  -7  11 -12 12990.1 3713.76   1
  -4  11  12 14217.2 3190.23   1
 -11   7  12 13268.2 3906.49   1
 -11   7  13 6228.02 3131.90   1
   7   4 -13 11651.2 6994.61   1
 -11   4  13 8589.60 3421.77   2
  -4  11 -13 8859.47 4416.21   1
  -7  11 -13 5131.57 2755.33   1
 -11   4  13 6643.62 3125.62   1
 -11   7  13 7788.01 3551.29   2
  -7  11  13 13082.4 3788.22   1
  -7  -4 -13 12213.4 3868.04   2
 -11   7 -13 11349.9 5621.05   2
  -4  11  13 14151.2 3081.65   1
 -11   7  14 48.2131 2124.17   1
 -11   4  14 2273.84 2639.93   2
  -4  11 -14 6443.10 4836.22   1
  -7  11 -14-603.896 2790.34   1
 -11   4  14-2118.83 2684.76   1
 -11   7  14 764.940 2347.86   2
  -7  11  14 2149.28 2336.86   1
  -4  11  14 119.549 1628.08   1
 -11   7  15-1497.03 2254.18   1
 -11   4  15-6395.34 4535.33   2
  -7  11 -15-7954.45 6225.60   1
 -11   4  15 2791.33 2837.62   1
 -11   7  15-1794.63 2375.06   2
  -7  11  15 2730.81 2653.32   1
  -4  11  15 4561.60 2078.88   1
 -11   4 -15 2237.87 3579.37   2
 -11   4  16 6729.76 3725.58   1
  -4  11 -16 16570.3 12833.1   1
 -11   4  16 5252.37 4007.46   2
 -11   7  16 5072.13 4102.48   1
  -7  11  16 3335.39 3119.90   1
 -11   7  17 2693.75 2963.41   1
 -11   4  17 7686.03 4001.24   1
 -11   4  17-4025.28 3413.67   2
  -7  -4  18 5149.53 3864.07   1
 -11   4  18 2073.93 3642.62   1
 -11   7  18 3490.68 3106.25   1
  -7  -4  19 2864.79 3305.79   1
 -11   4  19-996.170 3227.89   1
  -8  -3   0 77717.8 8814.77   2
 -11   3   0 71905.2 7044.11   1
 -11   8   0 73276.0 6984.72   1
   3   8   0 79823.4 6369.74   1
  -3  11   0 80380.9 7789.06   1
  -8  11   0 76629.4 6768.46   1
 -11   3   0 80687.7 8557.02   2
 -11   8  -1-837.624 2800.71   2
  -3  11  -1 3427.24 2891.01   1
 -11   8  -1 1196.06 2329.85   1
  -3  11   1 2564.27 2184.80   1
  -8  -3  -1 2173.76 3196.27   2
 -11   3   1-1766.03 3208.15   2
  -8  -3   1-1534.28 2794.11   2
  -8  11  -1 1242.53 2050.98   1
  -8  11   1 5466.53 2749.21   1
 -11   8   1-3937.97 3111.40   1
 -11   3  -1 1197.34 2293.47   1
 -11   3   1 6792.53 3077.12   1
 -11   3   2 18350.1 4219.57   1
 -11   3  -2 15485.9 3362.94   1
 -11   8  -2 20206.8 4994.18   2
  -3  11  -2 18545.0 4115.28   1
 -11   8  -2 18822.8 3581.90   1
 -11   3  -2 25250.0 5959.57   2
  -8  -3  -2 20651.2 5027.31   2
 -11   3   2 18831.5 4302.60   2
  -3  -8  -2 23164.3 4378.78   2
  -8  -3   2 21602.3 4888.49   2
  -8  11   2 15157.8 3029.92   1
   3   8  -2 31233.4 5024.27   1
 -11   8   2 21818.6 4584.11   1
  -8  11  -2 23376.8 4658.58   1
 -11   8  -3 74291.7 9108.35   2
  -8  11  -3 73797.2 8012.96   2
  -8  11  -3 83354.0 7508.01   1
  -3  11   3 77034.6 7103.78   1
 -11   8   3 86001.5 8246.22   1
 -11   3  -3 76121.8 6614.35   1
 -11   3   3 77443.4 8772.54   2
  -8  -3  -3 72310.2 8177.06   2
  -3  -8  -3 70944.0 7336.54   2
  -8  -3   3 67672.9 8151.00   2
   8   3   3 67087.9 6550.53   1
   3   8  -3 80529.9 7584.12   1
   3   8   3 76306.4 5765.52   1
  -3  11  -3 78003.4 7456.19   1
 -11   3   3 81933.6 8432.33   1
 -11   8  -3 85798.0 6726.88   1
  -8  11   3 81607.5 7183.10   1
 -11   3  -4 15109.1 2945.96   1
 -11   8   4 13640.1 3295.01   1
  -3  11  -4 13990.3 3703.87   1
 -11   8   4 8966.78 3073.31   2
  -8  -3  -4 9583.91 3876.63   2
 -11   3   4 10093.3 3924.67   2
  -3  -8  -4 9106.89 3020.50   2
   8   3  -4 10949.5 3572.77   1
   3   8  -4 11928.3 3567.26   1
   3   8   4 11923.2 2603.19   1
 -11   3   4 18507.2 4558.92   1
  -3  11   4 13398.9 3150.02   1
  -8  11  -4 13131.2 3354.55   1
  -8  11   4 8816.04 2808.36   1
 -11   8  -4 13629.4 2769.10   1
 -11   3  -5-1421.02 2241.84   1
  -8  11   5 2505.15 2278.36   1
  -8  11  -5 499.832 2377.30   1
  -3  11   5-141.579 1845.36   1
 -11   3   5-2949.05 3435.86   2
 -11   8  -5-3532.13 2229.19   1
   3   8  -5-3553.50 2974.71   1
  -3  11  -5-101.990 2030.88   1
   3   8   5 59.8779 1538.95   1
 -11   3   5 1378.20 2478.15   1
 -11   8   5 603.123 2666.87   1
  -3  -8  -6 12256.0 4134.40   2
 -11   8   6 5217.13 2569.75   2
 -11   3  -6 10263.8 4141.03   2
  -3  11   6 2427.59 2138.15   1
 -11   8  -6 1917.22 2374.15   1
 -11   8   6 3654.54 2805.37   1
   3   8  -6 1580.75 2335.80   1
   3   8   6 7584.77 2689.14   1
  -3  11  -6 6223.98 2077.89   1
 -11   3  -6 4507.65 1915.69   1
  -8  11   6 4867.74 2456.30   1
  -8  11  -6 3679.41 2697.49   1
 -11   8  -6 7592.74 4256.05   2
 -11   3   6 2939.01 2838.48   1
 -11   3  -7 33999.4 7071.44   2
  -8  11  -7 25426.0 5038.72   1
  -8  11   7 27677.8 4732.08   1
 -11   8   7 32408.2 5209.29   2
  -3  -8  -7 30834.7 4841.86   2
 -11   3  -7 28460.1 3264.11   1
  -3  11   7 26643.5 3994.21   1
 -11   8  -7 26499.9 4517.95   1
 -11   3   7 26853.5 5395.42   2
   3   8  -7 31995.1 6015.78   1
   3   8   7 30893.8 3770.67   1
  -3  11  -7 25432.7 4424.64   1
 -11   8   7 34713.5 6529.73   1
 -11   3   7 26751.8 5914.56   1
 -11   3   8 23198.8 5292.40   1
  -3  11   8 20625.9 3526.83   1
 -11   3  -8 18699.4 2400.90   1
 -11   8  -8 16970.4 3515.35   1
 -11   3   8 14491.2 4512.54   2
   3   8  -8 12446.8 3720.21   1
   3   8   8 18455.7 2739.87   1
  -3  11  -8 11685.0 3508.30   1
  -8  11   8 19330.1 4232.97   1
  -8  11  -8 15317.3 3776.21   1
 -11   3  -8 16845.5 5802.07   2
 -11   8   8 23205.2 5454.77   1
 -11   3   9-605.408 2549.83   1
  -8  -3  -9 39.4301 2923.38   2
 -11   3  -9 1871.69 1162.33   1
 -11   8  -9-473.909 1575.49   1
  -8  11   9-338.029 1983.18   1
  -3  -8  -9 2968.17 2549.17   2
 -11   8   9 2656.32 2191.74   2
 -11   3   9-3227.37 3605.91   2
   3   8  -9 1702.97 2674.09   1
  -8  11  -9 2243.95 2547.07   1
   3   8   9 666.725 1253.99   1
  -3  11  -9 6037.87 3336.17   1
  -3  11   9-58.7991 1610.80   1
 -11   8   9-369.396 2802.53   1
 -11   8  10 1101.31 2282.96   1
 -11   8  10 1673.45 1935.88   2
   8   3 -10 1446.29 4925.84   1
 -11   3  10 108.359 2372.04   2
  -3  11  10-223.729 1636.40   1
  -3  11 -10-275.977 2296.37   1
  -8  11 -10-1311.50 2075.16   1
   3   8  10 1973.81 1519.48   1
  -8  11  10-1327.98 2891.94   1
 -11   8 -10-3553.44 1988.81   1
 -11   3  10 911.771 2697.41   1
  -8  -3 -10 6600.75 3923.51   2
  -3  -8 -10 2485.84 2669.31   2
 -11   3 -10-4753.40 4071.11   2
 -11   8  11 3479.20 2427.22   1
 -11   8  11 1092.83 2038.98   2
 -11   3  11 5373.88 3323.74   2
   8   3 -11 8791.53 6512.86   1
  -3  11 -11-3452.65 3103.54   1
   3   8 -11 16021.2 6217.09   1
 -11   8 -11 5417.08 1867.84   1
   3   8  11 7166.00 1708.77   1
 -11   3  11 5049.98 2885.27   1
  -3  11  11 8025.64 2274.30   1
  -8  11  11 8554.46 3261.12   1
 -11   8  12 14471.9 4661.07   1
 -11   8  12 5241.55 2585.79   2
   3   8 -12 12093.2 5538.17   1
 -11   3  12 7043.59 3453.69   2
  -3  11 -12 5278.77 3115.28   1
  -8  11 -12 14911.1 4128.37   1
 -11   8 -12 7384.68 1972.90   1
 -11   3  12 8656.85 3642.89   1
  -8  11  12 15706.3 4109.63   1
  -3  11  12 10266.9 2823.64   1
  -3  -8 -12 12873.2 3708.32   2
 -11   8 -12 9582.38 5547.95   2
 -11   8  13 3586.41 1902.93   2
 -11   3  13 1433.69 2876.81   2
  -3  11  13 6303.89 2284.57   1
 -11   3  13 5828.37 2838.59   1
  -8  11  13 5665.68 2645.78   1
 -11   8 -13 3585.42 2517.60   1
  -8  11 -13 6228.17 3169.04   1
  -3  11 -13 5532.86 3259.52   1
 -11   8  13 9385.75 3392.34   1
 -11   8  14 2235.71 2551.00   1
  -3  11 -14 3440.51 4939.37   1
  -8  11 -14 2320.06 3330.06   1
 -11   3  14 5097.87 3401.00   1
 -11   8  14 1942.67 2446.40   2
  -8  11  14 1950.37 2679.26   1
  -8  -3 -14 5856.27 3667.65   2
  -3  11  14 1599.69 1738.12   1
  -3  11 -15-0.36297 4588.03   1
  -8  11  15 4791.47 3108.30   1
 -11   3  15-1075.84 3066.73   1
 -11   8  15-365.892 2143.38   1
  -3  11  15 4486.12 2176.21   1
 -11   8  15 116.317 2088.89   2
 -11   3  16-242.381 2407.54   1
  -3  11 -16 9930.14 9235.91   1
 -11   8  16 2021.88 2963.63   1
  -8  11  16-352.040 2399.48   1
  -8  -3  17 2134.91 3361.31   1
 -11   3  17-1651.29 3144.45   1
 -11   8  17-44.0504 3434.24   1
  -8  11  17-1451.34 2429.64   1
  -8  -3  18 5351.38 4030.55   1
 -11   8  18 1253.16 2590.82   1
 -11   3  18 1093.95 3832.95   1
  -8  -3  19 1085.42 4242.11   1
 -11   3  19 1320.04 3527.33   1
 -11   2   0 635715. 26725.5   2
  -9  -2   0 671806. 27192.6   2
   2   9   0 665937. 22234.1   1
  -2  11   0 618092. 23007.7   1
 -11   9   0 672548. 23393.1   1
  -9  11   0 659453. 22700.7   1
 -11   9   0 662167. 26522.7   2
 -11   2   0 702194. 23983.3   1
  -9  -2  -1 233407. 15350.6   2
  -9  -2   1 231209. 14789.8   2
 -11   2   1 203007. 12324.8   1
 -11   2  -1 200610. 11541.1   1
 -11   9   1 190431. 12140.5   1
 -11   9  -1 194247. 11247.8   1
   2   9   1 222889. 11200.3   1
   2   9  -1 219605. 11464.9   1
  -2  11   1 209882. 12430.9   1
  -2  11  -1 220416. 12233.0   1
  -9  11   1 206926. 11378.5   1
  -9  11  -1 206546. 11319.6   1
  -9  11   1 245792. 13169.9   2
 -11   9  -1 235450. 15057.4   2
 -11   2  -1 235990. 15275.2   2
 -11   9   1 227105. 14464.5   2
 -11   2   2 10310.3 3481.25   2
  -9  -2   2 6976.73 3177.54   2
  -9  11  -2 7640.30 2921.52   1
   2   9   2 11078.1 2864.01   1
  -9  11   2 7223.20 2644.25   1
 -11   9  -2 8621.30 2921.64   1
  -2  11   2 7084.22 3160.23   1
  -2  11  -2 6747.57 2884.96   1
 -11   9  -2 11639.1 4113.61   2
 -11   2   2 6106.90 3682.11   1
 -11   2  -2 3678.41 2293.13   1
 -11   2   3 6826.88 3418.83   1
 -11   2  -3 4610.07 2247.34   1
  -9  -2  -3 9951.95 4765.16   2
 -11   2  -3 1384.22 3078.47   2
 -11   2   3 9286.60 3936.45   2
  -2  -9  -3 4582.24 2673.34   2
   9   2   3 5292.77 2756.24   1
 -11   9  -3 4260.32 2717.85   1
   2   9   3 6475.50 2516.31   1
  -2  11  -3 4068.52 2587.59   1
  -9  11   3 6038.01 2978.98   1
 -11   9   3 1357.99 2349.41   1
  -9  11  -3 9579.16 3579.70   1
  -2  11   3 5165.08 2627.46   1
 -11   2   4 4068.50 3508.27   1
 -11   9  -4-155.394 3127.44   2
  -9  11   4 8523.66 2802.47   2
  -9  11   4 2522.23 2001.40   1
  -9  -2  -4 2533.71 2751.88   2
 -11   2   4 4608.33 3138.05   2
  -9  -2   4 1901.43 3118.46   2
 -11   9  -4 5939.04 2187.52   1
   2   9   4 6459.75 2361.28   1
  -2  11  -4 4245.57 2499.21   1
 -11   9   4 5700.88 3702.53   1
 -11   2  -4 5710.34 2705.97   1
  -9  11  -4 2638.60 2363.57   1
 -11   2   5 3271.52 3327.85   1
 -11   9  -5 10522.9 4399.26   2
  -9  11   5 4868.77 2002.44   2
   2   9   5 2666.65 1672.08   1
  -9  11   5-448.898 2328.89   1
  -9  -2  -5 1101.38 2803.91   2
 -11   9   5 1453.25 2533.75   2
  -2  -9  -5 1499.31 2382.43   2
   2 -11  -5 4063.09 2014.27   2
 -11   9  -5 782.691 2330.59   1
   2   9  -5 5801.94 3223.21   1
  -2  11  -5 693.914 1984.90   1
 -11   2  -5 3945.05 1919.73   1
 -11   9   5 3553.63 2752.48   1
  -2  11   5 1609.77 2071.64   1
 -11   2   6 19824.0 4826.43   1
  -9  -2  -6 16328.7 2885.14   1
  -9  11  -6 31928.6 5923.42   2
  -9  11   6 31621.3 3420.94   2
   2   9   6 23347.1 3661.21   1
  -9  11  -6 22082.0 3972.99   1
  -9  11   6 17862.5 3599.32   1
 -11   2  -6 17656.9 2530.40   1
 -11   2  -6 25787.6 5769.37   2
 -11   9   6 26395.9 4444.79   2
  -2  -9  -6 27913.3 4681.27   2
   2 -11  -6 21287.1 3282.63   2
 -11   2   6 26385.6 5684.45   2
   2   9  -6 23087.7 3776.99   1
  -2  11  -6 23086.0 3997.96   1
 -11   9   6 21170.0 4945.95   1
 -11   9  -6 25048.9 3951.98   1
  -2  11   6 23992.0 3739.99   1
 -11   2   7 101024. 10045.3   1
   2   9  -7 114995. 9714.43   1
  -9  11   7 113035. 9634.96   1
 -11   2  -7 107915. 5854.16   1
   2   9   7 101958. 7017.91   1
  -9  11  -7 105188. 9153.71   1
  -9  -2  -7 91812.6 5437.07   1
 -11   9   7 114669. 10388.0   1
  -2  11   7 108740. 7937.21   1
 -11   9  -7 106403. 7939.51   1
   2 -11  -7 104927. 6083.95   2
 -11   9   7 106546. 8356.64   2
 -11   2  -7 105959. 11471.4   2
 -11   2   7 99989.4 10240.0   2
   2 -11  -8 35592.8 3186.31   2
 -11   2  -8 39160.5 7562.10   2
 -11   9   8 44424.7 5405.66   2
  -9  11  -8 38149.3 5126.40   1
  -2  11   8 43600.0 4780.80   1
 -11   9  -8 39442.0 5120.40   1
  -9  11   8 41974.6 6083.61   1
  -9  -2  -8 42887.1 7961.42   2
 -11   2  -8 45933.0 3200.06   1
   9   2  -8 47268.9 9880.70   1
 -11   2   8 45007.0 7051.77   2
   2   9  -8 44488.6 6805.51   1
   2   9   8 39345.2 4333.45   1
 -11   9   8 42079.6 6694.08   1
 -11   2   8 39351.0 6686.62   1
 -11   2  -9 1138.61 4303.02   2
  -9  -2  -9 7441.15 4127.31   2
   2   9   9 4044.66 1578.13   1
 -11   9  -9 4981.48 2151.16   1
  -9  11   9 5794.41 3058.39   1
 -11   9   9 7490.34 2882.09   2
 -11   9   9 3833.80 2782.09   1
   9   2  -9 9613.70 7174.95   1
 -11   2   9 3944.57 3513.87   2
   2   9  -9 8072.68 3873.75   1
  -9  11  -9 3608.78 1920.64   1
  -2  11  -9 1892.58 2139.03   1
 -11   2   9 5545.02 2879.91   1
  -2  11   9 7292.17 2443.74   1
 -11   2  10 65077.1 7992.68   1
 -11   2  10 63249.3 8357.74   2
   2   9 -10 67802.4 8573.65   1
  -2  11 -10 63997.7 7365.32   1
  -9  11 -10 62900.0 6469.41   1
   2   9  10 64464.9 4969.15   1
 -11   9 -10 66560.2 5956.66   1
 -11   9  10 72290.4 8304.08   1
  -2  11  10 67200.5 5964.43   1
  -9  11  10 80768.3 8207.49   1
  -9  -2 -10 61252.5 8690.72   2
  -2  -9 -10 57359.7 6454.50   2
 -11   2  11 113166. 10510.3   1
  -2  11 -11 102697. 9555.17   1
 -11   9 -11 104023. 7356.59   1
   2   9  11 104142. 6243.60   1
  -2  11  11 109207. 7649.52   1
 -11   2 -11 97982.6 11961.0   2
  -2  -9 -11 93398.0 7887.83   2
 -11   9  11 129061. 11473.4   1
  -9  11  11 134221. 10839.8   1
 -11   9  12 54488.6 6037.08   2
 -11   2  12 76911.3 8643.78   1
  -2  11 -12 70004.3 8834.66   1
  -9  11 -12 70684.7 7428.05   1
   2   9  12 62271.9 4513.02   1
   2   9 -12 66845.4 9663.60   1
 -11   9  12 77180.8 9100.50   1
  -2  11  12 69489.7 6104.87   1
  -9  -2 -12 64863.0 9817.93   2
  -9  11  12 89003.0 9014.54   1
  -9  11  13 27541.8 5076.28   1
   2   9 -13 29686.2 8099.32   1
  -2  11 -13 30454.2 6694.49   1
  -9  11 -13 27723.1 5396.66   1
   2   9  13 20153.6 2503.26   1
 -11   9  13 16547.8 3372.30   2
 -11   9  13 30591.4 6012.36   1
 -11   2  13 26657.8 5527.31   1
  -2  11  13 22749.5 3536.95   1
 -11   2  14 7974.62 3730.83   1
  -2  11  14 5047.69 2221.50   1
 -11   9  14 1081.04 1898.75   2
  -9  11  14 9222.64 3924.64   1
 -11   9  14 5768.20 2852.68   1
  -9  11 -14 4532.98 2771.11   1
  -2  11 -15 3177.25 4975.85   1
  -9  11  15 454.352 2394.72   1
 -11   9  15-3903.64 3634.45   1
  -2  11  15 1033.94 1562.63   1
 -11   2  15 379.959 3000.11   1
  -9  -2  15-1351.19 2277.42   1
 -11   9  16 7035.53 3761.90   1
  -9  11  16 3486.08 2775.71   1
 -11   2 -16 4234.13 4159.53   2
 -11   2  16 3925.84 3498.60   1
  -9  -2  16 7457.10 3075.87   1
  -9  -2  17 13440.3 4825.50   1
 -11   2  17 16892.0 5536.31   1
  -9  11  17 18557.6 5052.86   1
 -11   9  17 15961.2 4250.54   1
  -9  -2  18 10664.7 5453.14   1
 -11   2  18 13031.8 5429.40   1
 -11   9  18 12623.5 4801.37   1
  -9  -2  19 320.077 3427.47   1
 -11   2  19 1796.68 3607.37   1
 -10  -1   0 12839.6 4641.23   2
  10   1   0 18093.0 5719.30   1
 -10  11   0 7753.90 2667.65   1
   1  10   0 12366.1 3082.06   1
 -11  10   0 10520.1 3508.80   1
  -1  11   0 9443.62 3068.00   1
 -10  11   0 21245.1 5143.25   2
 -11  10   0 16090.0 4340.31   2
 -11   1   0 6098.65 2649.67   1
 -11  10   1 160202. 11838.4   2
 -10  11   1 178348. 11676.0   2
  10   1  -1 170804. 14224.0   1
   1  10  -1 176103. 10237.1   1
   1  10   1 172883. 10240.9   1
  -1  11   1 162673. 10307.0   1
  -1  11  -1 171460. 10685.9   1
 -11   1  -1 172735. 10705.1   1
 -10  11  -1 164281. 9917.21   1
 -10  11   1 171748. 10545.6   1
 -11   1  -1 168068. 13366.8   2
 -11   1   1 144395. 12015.3   2
 -10  -1  -1 165349. 12826.2   2
 -11  10   1 169926. 10652.6   1
 -11  10  -1 171781. 10369.2   1
 -10  -1  -2 81656.6 9523.50   2
 -11   1   2 81934.4 9069.32   2
 -10  -1   2 74676.3 8442.66   2
 -11  10  -2 82968.1 6884.79   1
 -10  11  -2 79755.6 6969.26   1
  10   1  -2 83073.2 10838.8   1
 -10  11   2 80249.2 7306.49   1
 -11  10   2 82080.1 8070.29   1
   1  10   2 80387.5 6672.54   1
  -1  11  -2 85371.1 7492.82   1
  -1  11   2 84046.4 7471.61   1
 -11   1  -2 82427.9 7124.56   1
 -11  10   2 73141.8 7740.96   2
 -10  11  -2 75089.6 8596.74   2
 -11  10   3 2100.45 2500.53   2
 -10  -1  -3-336.819 3150.81   2
 -11   1  -3-729.348 2759.29   2
 -11   1   3-3610.66 3798.06   2
 -10  -1   3 2237.14 2847.96   2
  10   1  -3 2166.64 5060.58   1
 -11  10  -3-1307.95 1907.86   1
 -10  11  -3-3224.59 2651.86   1
  -1  11  -3 2295.71 2638.38   1
 -11  10   3 2419.13 3380.30   1
 -10  11   3 459.668 2617.07   1
  -1  11   3 2119.90 2319.12   1
   1  10   3 90.3321 2034.78   1
 -11   1  -3 1436.34 2209.36   1
 -11  10  -3 536.362 3372.93   2
   1  10   4 13185.0 2871.04   1
  -1  11   4 17183.8 3513.16   1
 -10  11   4 12374.3 3002.53   1
 -11   1  -4 9840.58 4382.48   2
 -11   1   4 11561.9 4235.16   2
  -1 -10  -4 13300.4 3356.09   2
  10   1  -4 16235.5 6396.33   1
 -10  -1   4 13651.1 4443.08   2
 -11  10  -4 15364.8 3355.59   1
   1  10  -4 14316.7 3230.51   1
  -1  11  -4 11085.9 3358.57   1
 -11   1  -4 16329.7 2753.27   1
 -10  11  -4 13806.2 3807.88   1
 -10  11   5 20663.3 3282.12   2
   1  10   5 24845.9 3887.54   1
 -11  10   5 25322.4 4505.33   1
 -10  11   5 27822.6 4570.74   1
 -10  -1  -5 21192.5 4595.97   2
  -1 -10  -5 25204.2 4463.91   2
  10   1  -5 26536.2 7861.79   1
   1 -11  -5 22994.2 4016.04   2
 -11   1   5 18606.8 4891.55   2
 -10  -1   5 19790.5 4404.70   2
 -11   1  -5 27329.2 3708.15   1
  -1  11  -5 22737.0 3806.78   1
 -10  -1  -5 25140.6 3483.50   1
  -1  11   5 21847.2 3603.03   1
 -11  10  -5 24847.3 3873.34   1
 -10  11  -5 23465.8 4138.85   1
  -1  11   6 15205.3 3412.47   1
 -11  10  -6 16323.8 3373.16   1
   1 -11  -6 16600.4 3424.33   2
  -1 -10  -6 17125.8 3699.30   2
 -10  -1   6 8324.83 3811.18   2
 -11   1   6 18150.8 5422.01   2
  10   1  -6 21883.4 7262.11   1
 -10  -1  -6 13574.0 2750.45   1
   1  10  -6 18359.9 4448.64   1
 -10  11   6 17788.2 4617.40   1
   1  10   6 14327.5 3450.25   1
 -11  10   6 11223.2 3211.35   1
 -11   1  -6 15002.7 2774.96   1
 -10  11   6 17864.1 3223.05   2
   1  10  -7 60359.2 7000.29   1
 -11   1  -7 46504.2 3842.23   1
   1  10   7 54629.3 5623.42   1
 -10  11  -7 60200.7 6826.25   1
 -11  10   7 59684.5 8213.75   1
 -10  -1  -7 49479.3 4026.60   1
 -11   1   7 59744.6 8441.51   2
  -1 -10  -7 66706.7 6442.28   2
 -10  11   7 58011.8 4751.47   2
   1 -11  -7 62599.8 5466.65   2
 -10  -1  -8 49908.0 7733.35   2
 -11   1  -8 52555.3 3442.44   1
 -11   1   8 48384.2 7524.01   2
   1  10  -8 49861.2 6541.86   1
  -1  11  -8 58111.6 7155.03   1
   1  10   8 49415.3 4960.47   1
 -10  11  -8 52391.4 6117.05   1
 -11  10  -8 47752.7 5715.81   1
  -1  11   8 48609.9 5166.52   1
 -11  10   8 48960.2 5489.78   2
 -10  11   8 45282.1 3630.05   2
 -11   1  -8 57444.5 8265.35   2
 -10  11  -8 49344.6 8129.67   2
 -11  10   8 55299.2 7591.73   1
 -10  11   8 58956.4 7796.90   1
 -10  -1  -8 44628.5 3008.32   1
 -10  -1  -9 12108.1 4021.48   2
 -11   1  -9 4002.01 3732.94   2
   1 -11  -9 10328.0 2370.07   2
 -11  10  -9 14908.0 3251.14   1
   1  10   9 19403.0 3134.20   1
 -10  11  -9 12263.1 3256.75   1
 -10  11   9 23876.4 4961.29   1
  -1 -10  -9 14508.4 3144.63   2
  -1  11   9 17143.7 2958.59   1
 -11   1   9 7887.23 3109.18   2
  -1  11  -9 17056.6 4280.12   1
   1  10  -9 16625.1 4444.70   1
 -11  10   9 17782.1 4555.37   1
 -11   1   9 16452.1 4209.44   1
 -11  10  10 17720.6 3523.39   2
  -1  11  10 13690.9 2462.22   1
 -11   1  10 16229.7 3780.02   1
   1  10 -10 22033.9 5527.60   1
  -1  11 -10 14469.0 4025.67   1
 -10  11 -10 17065.5 3643.01   1
 -10  11  10 22555.7 4576.98   1
   1  10  10 17189.9 3164.71   1
 -11  10 -10 15728.1 3237.73   1
 -10  -1 -10 14812.3 4505.84   2
  -1 -10 -10 15847.1 3266.97   2
 -11  10  10 22668.9 5393.16   1
 -11  10  11 23061.3 3587.04   2
  -1  11  11 26750.8 3951.00   1
 -11   1  11 30055.7 5354.71   1
   1  10 -11 31596.4 6597.08   1
  -1  11 -11 24490.8 5235.68   1
 -10  11 -11 30069.9 4720.23   1
 -11  10 -11 28041.9 4325.87   1
 -10  11  11 40607.8 6204.38   1
   1  10  11 29236.7 3671.80   1
  -1 -10 -11 26285.6 3981.35   2
 -11  10  11 37228.5 6463.28   1
 -11  10  12 13120.6 2978.08   2
  -1  11  12 12871.3 2681.37   1
 -11   1  12 16221.1 3984.75   1
   1  10 -12 12630.3 4319.66   1
  -1  11 -12 13220.6 3830.40   1
 -11  10 -12 11033.3 2467.12   1
 -10  11  12 19210.9 4692.44   1
   1  10  12 13414.6 2622.87   1
 -11  10  12 15465.6 4215.61   1
 -10  -1 -12 9770.31 4230.69   2
 -11   1 -12 16762.8 5572.75   2
  -1  11  13 5735.51 2038.00   1
 -11   1  13 6159.09 3241.82   1
   1  10 -13 2163.86 4355.50   1
  -1  11 -13 2033.51 3047.06   1
 -10  11 -13 9618.31 3590.90   1
   1  10  13 7511.33 2143.60   1
 -11   1 -13 9407.82 4954.52   2
 -10  11  13 13661.8 4051.16   1
 -11  10  13 7984.90 3111.77   1
  -1  11  14-3142.93 2043.85   1
   1  10 -14-2245.61 4184.99   1
 -11  10  14 1381.04 2655.39   1
 -10  11  14 7509.56 3823.06   1
 -10  11 -14-237.728 3203.53   1
   1  10  14-1471.86 1339.59   1
 -11   1  14-5486.14 3456.84   1
 -10  -1  14 2064.20 2172.59   1
 -11   1 -14 7929.06 4847.42   2
 -10  -1  15 497.662 2008.04   1
 -11   1  15-921.654 2215.73   1
 -11  10  16-3901.66 3319.19   1
 -10  11  16 4104.51 3257.16   1
 -11   1  16-1653.89 2710.86   1
 -10  -1  16 368.568 2561.43   1
 -10  11  17-6133.90 3619.58   1
 -10  -1  17 5107.36 3592.02   1
 -11   1  17 3079.98 2826.23   1
  -1  11 -17-6882.18 12636.8   1
 -11  10  18 925.472 3491.32   1
 -10  -1  18 2999.05 3983.74   1
 -11   1  18-282.809 3009.78   1
 -10  -1  19-2010.77 4360.22   1
 -11   1  19-1099.09 3539.20   1
 -11  11   0 382416. 17052.3   1
 -11   0   0 425595. 21877.3   2
   0  11   0 420095. 17330.7   1
 -11  11  -1 321190. 15007.1   1
   0  11   1 336289. 15387.6   1
   0  11  -1 343230. 15607.5   1
 -11  11   1 320820. 15641.9   1
 -11   0   1 349065. 19373.0   2
 -11   0  -1 327327. 19003.3   2
 -11  11  -1 360200. 18724.9   2
 -11  11   2 65323.6 6692.11   1
   0  11  -2 67926.4 6896.69   1
   0  11   2 64416.7 6373.21   1
 -11   0  -2 60917.6 8479.94   2
 -11  11   2 58991.0 6699.58   2
 -11  11  -2 57949.5 7448.12   2
 -11  11  -2 66513.3 6435.55   1
 -11   0   3 8296.25 2871.15   2
 -11   0  -3 5779.17 2587.65   1
 -11  11  -3 4611.71 2201.78   1
   0  11  -3 5077.94 2495.99   1
 -11  11   3 7567.95 3332.88   1
   0  11   3 6016.35 2599.26   1
 -11   0  -3 6388.73 3451.64   2
 -11  11   3 4191.95 2438.98   2
 -11  11   4-2887.09 2960.94   2
   0  11   4-3471.59 2731.16   1
 -11  11   4 2401.18 3096.02   1
 -11   0   4 4801.15 3678.44   2
   0 -11  -4 557.560 2363.86   2
 -11  11  -4-838.003 2654.52   1
   0  11  -4-2225.35 3128.63   1
 -11   0  -4 1808.59 3119.81   2
 -11   0  -4-853.881 2340.45   1
 -11   0   5 3169.07 3157.60   2
 -11   0  -5 4453.11 2087.07   1
 -11  11   5 10469.7 3681.78   1
   0 -11  -5 992.803 2304.95   2
   0  11   5 3741.55 1984.98   1
 -11  11  -5 4505.14 2477.55   1
 -11  11   5-409.181 2034.19   2
 -11  11  -5 7750.18 3892.87   2
   0 -11  -6 19460.9 4264.69   2
 -11   0   6 19218.5 5429.00   2
 -11   0  -6 19177.9 3233.54   1
 -11  11   6 17275.9 4572.33   1
   0  11   6 13678.7 3167.75   1
 -11  11  -6 16289.5 3736.05   1
 -11  11   6 17661.8 3631.61   2
 -11  11   7 110919. 10126.8   1
   0  11   7 110512. 8270.24   1
 -11  11  -7 108226. 8906.43   1
   0 -11  -7 123181. 8587.80   2
 -11   0   7 115009. 11571.0   2
 -11   0  -7 109571. 6349.88   1
 -11   0   8 23953.9 5674.20   2
   0  11  -8 20766.4 4395.54   1
 -11   0  -8 22712.3 2340.64   1
   0 -11  -8 22461.2 3689.16   2
 -11   0  -8 27244.4 6119.89   2
   0  11   8 20121.8 3456.62   1
 -11  11  -8 20480.0 4415.04   1
 -11  11   9 30053.3 5484.24   1
 -11  11  -9 29284.8 4597.26   1
   0  11   9 30564.9 4329.69   1
 -11   0  -9 33307.4 7067.69   2
   0  11  -9 32535.4 5193.80   1
   0 -11 -10 168809. 9239.34   2
 -11   0 -10 189081. 15902.9   2
   0  11 -10 200050. 14074.2   1
 -11  11 -10 195606. 11444.6   1
   0  11  10 200027. 10717.7   1
   0  11  11 175845. 9741.77   1
 -11  11 -11 173032. 10577.2   1
   0  11 -11 189780. 14153.5   1
   0  11  12 74919.5 5822.90   1
   0  11 -12 81741.6 10191.4   1
 -11   0 -12 65334.1 9818.14   2
 -11  11  12 44997.7 3911.38   2
 -11   0  12 69020.4 8007.43   1
 -11  11 -13 25725.3 4766.18   1
   0  11  13 20604.1 3169.91   1
 -11   0  13 29841.4 5314.57   1
   0  11 -13 17331.0 4755.99   1
   0  11  14 2228.08 1694.56   1
 -11   0  14 2851.18 2217.45   1
   0  11 -14 5072.11 5333.09   1
 -11  11 -14 3557.73 3184.17   1
 -11  11  14 532.614 2151.05   1
 -11  11  15 4576.62 2996.95   1
 -11   0  15 1340.55 3041.67   1
 -11   0  16 2186.24 2152.92   1
 -11  11  16 4921.51 3582.91   1
 -11   0  17 22602.2 5922.37   1
 -11   0 -17 9518.87 4297.79   2
 -11  11  18 13288.9 5471.56   1
 -11   0  18 15026.8 5809.79   1
 -11   0  19 733.195 2989.79   1
 -11   0  20 7997.95 4277.19   1
 -12   6   0 122405. 9589.73   1
  -6  -6   0 94377.1 9573.69   2
   6   6   0 102465. 8158.31   1
  -6  12   0 117094. 8826.86   1
  -6  -6  -1 26566.2 5495.66   2
 -12   6   1 27542.2 5847.90   2
 -12   6  -1 20468.5 4151.71   1
 -12   6   1 22546.7 4567.87   1
   6   6   1 24982.7 3918.44   1
   6   6  -1 26515.9 4578.65   1
  -6  12  -1 22194.7 4262.72   1
  -6  12   1 25326.2 4391.01   1
   6   6   2 20480.5 3307.22   1
   6   6  -2 24693.2 4858.36   1
  -6  12  -2 19125.7 4878.57   1
  -6  12   2 19136.2 3863.40   1
 -12   6   2 17104.9 3647.57   1
 -12   6  -2 16348.6 3597.03   1
  -6  -6  -2 21201.0 4590.61   2
   6   6   3 55078.1 5144.47   1
   6   6  -3 55399.2 6891.50   1
  -6  12  -3 55524.2 6662.51   1
 -12   6   3 58819.1 7190.23   1
  -6  -6  -3 53502.9 7169.60   2
  -6  12   3 56473.3 5798.19   1
 -12   6   3 52146.2 6894.64   2
 -12   6  -3 51149.7 8076.98   2
 -12   6  -4 21730.5 5897.78   2
  -6  12   4 25322.3 4091.80   1
   6   6  -4 31578.9 6084.52   1
   6   6   4 27178.3 3540.94   1
 -12   6  -4 28949.3 4248.15   1
 -12   6   4 30690.9 5726.47   2
  -6  -6  -4 24681.8 4735.16   2
  -6  12  -4 28714.8 5359.02   1
 -12   6   4 28822.6 5693.90   1
  -6  12   5 6917.14 2375.50   1
   6   6  -5 3633.66 3086.01   1
   6   6   5 5813.39 2094.92   1
 -12   6  -5 7187.18 2613.78   1
  -6  12  -5 387.524 3185.33   1
  -6  -6  -5 6820.13 3635.43   2
 -12   6  -5 1453.49 3819.35   2
 -12   6   5 6966.39 3073.40   1
 -12   6   6 2198.44 3245.67   2
 -12   6  -6 10823.0 2702.53   1
  -6  12   6 12341.5 3298.67   1
   6   6   6 6456.70 1866.26   1
 -12   6  -6 6647.24 4579.31   2
  -6  12  -6 9780.13 3493.84   1
  -6  -6  -6 12209.4 4101.28   2
 -12   6   6 15685.1 4840.50   1
   6   6  -7 18661.1 6453.27   1
   6   6   7 17516.9 2885.41   1
  -6  12  -7 22583.3 4675.74   1
 -12   6   7 18286.8 4650.86   2
  -6  -6  -7 16785.4 5187.55   2
 -12   6   7 17075.6 4868.08   1
  -6  12   7 18587.0 4052.24   1
 -12   6  -7 19621.5 3397.31   1
 -12   6   8 10957.2 4007.56   2
   6   6  -8 13307.6 5469.10   1
  -6  12   8 16244.0 3595.20   1
   6   6   8 13750.6 2619.89   1
 -12   6  -8 13225.8 2652.22   1
  -6  12  -8 15414.6 3822.17   1
 -12   6   8 16475.4 4605.36   1
 -12   6  -9 2294.56 4660.29   2
 -12   6   9 61.8542 2380.89   2
   6   6   9-6263.55 2418.84   1
 -12   6   9-2623.14 3454.69   1
  -6  12  -9-4867.51 2730.87   1
  -6  12   9 1797.07 1820.86   1
 -12   6  -9-2191.00 1867.15   1
  -6  -6  -9 1511.91 2853.69   2
  -6  -6 -10 11206.8 3866.58   2
 -12   6 -10 15004.9 2743.64   1
 -12   6  10 24833.7 5334.45   1
 -12   6  10 21094.2 4708.99   2
  -6  12  10 24197.8 4274.84   1
 -12   6  11 50957.3 7492.70   1
  -6  12  11 53650.5 5921.61   1
  -6  -6 -11 39225.4 6811.17   2
 -12   6 -11 36366.1 3343.83   1
  -6  12  12 54457.3 6302.52   1
  -6  12 -12 40592.2 5922.05   1
 -12   6  12 33274.6 6074.87   2
 -12   6  12 51193.9 7478.49   1
  -6  12 -13 8987.71 3749.01   1
 -12   6  13 11090.9 4256.78   1
 -12   6  13 4707.95 3295.23   2
  -6  12  13 13805.9 3726.68   1
  -6  12 -14-1444.87 2658.57   1
  -6  -6 -14 5955.08 3713.99   2
  -6  12  14-382.286 2032.29   1
 -12   6  14 1970.98 2673.91   1
 -12   6  14-553.955 2886.79   2
 -12   6  15 1438.34 2736.52   1
  -6  12 -15 9800.38 5542.87   1
  -6  12  15 1257.18 2071.13   1
   6   6 -15 9371.70 9491.87   1
 -12   6  15-4012.75 3258.69   2
 -12   6  16 165.130 2568.70   2
 -12   6  16-1205.80 2863.32   1
  -6  12  16 1816.82 2475.39   1
 -12   6  17 6192.77 4355.46   1
 -12   6  18-1701.67 3986.33   1
 -12   6  19-2021.59 3852.51   1
  -7  12   0 1664.03 2393.48   1
  -5  12   0 4970.80 2729.74   1
 -12   5   0 6261.71 3535.48   2
 -12   7   0 2906.35 2773.37   1
 -12   5   0 6839.19 3382.17   1
   7   5   0 6794.90 3665.81   1
   5   7   0 2213.64 2037.08   1
  -7  -5   0 2240.67 3313.50   2
  -7  12  -1 2952.79 2833.65   1
  -5  12  -1-3458.17 2923.91   1
  -5  12   1-3576.27 2589.28   1
  -5  -7  -1-2003.23 3150.90   2
  -7  -5   1-1163.77 2746.08   2
  -7  12   1-2011.55 2205.73   1
   7   5  -1-4786.10 4138.04   1
   5   7  -1-1069.79 2435.10   1
   7   5   1 2131.41 2840.51   1
   5   7   1 1689.85 2428.50   1
 -12   5   1 817.856 2993.60   1
 -12   5  -1 1077.36 2690.22   1
 -12   7   1 884.063 3130.60   1
 -12   7  -1-978.710 3110.46   1
  -5  12  -2 2152.71 3175.77   1
 -12   5   2 1768.00 2298.59   1
 -12   5   2 2368.65 3164.40   2
 -12   7   2 6710.19 3613.56   2
  -5  12   2 2288.89 2633.96   1
  -7  12  -2 2416.25 3582.42   1
  -5  -7  -2 385.336 3222.19   2
   5   7  -2 5354.90 2402.03   1
   7   5   2 4574.25 2954.49   1
   5   7   2 4899.56 2587.57   1
 -12   5  -2 3237.00 3056.56   1
 -12   7   2-976.194 2723.76   1
  -7  12   2 2538.23 2131.03   1
 -12   5   3 10678.1 2801.95   1
  -5  12  -3 18809.7 4380.73   1
 -12   7  -3 13269.8 3628.49   1
 -12   7  -3 19834.6 5333.10   2
 -12   5   3 22396.8 5117.55   2
  -7  -5  -3 20498.9 5297.42   2
  -5  -7  -3 18415.5 4545.18   2
  -7  12   3 13426.6 3128.89   1
   5   7  -3 18221.9 4272.30   1
   7   5   3 21591.7 4034.43   1
   5   7   3 18715.5 3360.40   1
 -12   7   3 13813.2 4563.37   1
 -12   5  -3 13344.2 3118.03   1
  -5  12   3 13776.9 3460.04   1
  -7  12  -3 15691.1 4085.19   1
  -5  -7  -4 88201.7 8745.79   2
  -7  12   4 94490.3 7640.10   1
   5   7  -4 90219.3 8757.36   1
   7   5   4 88775.2 7258.41   1
   7   5  -4 91641.1 9955.75   1
 -12   5  -4 86119.9 6743.65   1
 -12   7  -4 93781.7 7264.85   1
  -7  12  -4 92953.4 8509.80   1
  -5  12  -4 90545.3 8392.32   1
 -12   7   4 101610. 9799.38   1
  -5  12   4 91725.6 7539.88   1
 -12   7   4 86237.5 8529.08   2
 -12   5  -4 82754.2 10578.1   2
 -12   7  -4 86537.1 10241.6   2
 -12   5   4 93979.8 9255.50   1
 -12   5   5 74925.2 8332.51   2
  -7  12   5 76028.1 6757.75   1
 -12   7  -5 80493.5 6371.74   1
   5   7  -5 82107.1 8707.86   1
   7   5  -5 82636.4 10251.0   1
   7   5   5 70967.8 6202.95   1
 -12   5  -5 78159.7 6044.06   1
  -7  12  -5 81179.2 8252.41   1
  -5  12  -5 74631.9 7468.10   1
 -12   7   5 75400.6 8267.17   1
  -5  12   5 78100.9 6938.81   1
 -12   7   5 75857.8 8030.20   2
 -12   7  -5 76079.4 9411.10   2
 -12   5  -5 65241.9 9134.08   2
  -7  -5  -5 72569.4 8198.42   2
 -12   5   5 77313.6 8671.99   1
 -12   5  -6 101736. 6638.70   1
 -12   7  -6 104342. 7046.34   1
  -7  12   6 105234. 8288.57   1
  -5  12   6 97867.7 7674.65   1
   7   5  -6 101506. 11496.0   1
   7   5   6 94417.4 7079.16   1
   5   7  -6 109296. 10451.2   1
 -12   5   6 101296. 10073.3   1
  -7  12  -6 104010. 9151.59   1
  -5  12  -6 107927. 8993.75   1
 -12   7   6 96317.1 10182.1   1
 -12   5   6 95988.5 9438.74   2
  -5  -7  -6 88738.2 8576.36   2
 -12   5  -6 99630.5 10999.8   2
 -12   7   7 61997.9 6899.66   2
  -7  12   7 64300.2 6702.27   1
  -5  12   7 65701.1 6347.29   1
 -12   5  -7 70851.3 5246.06   1
   7   5   7 62410.4 5543.40   1
   5   7   7 66994.6 5079.53   1
  -5  12  -7 69207.8 7458.79   1
   5   7  -7 57575.8 7725.50   1
  -7  12  -7 65712.6 7151.41   1
 -12   7   7 62779.1 8557.84   1
 -12   7  -7 66696.8 5783.28   1
 -12   5   7 61280.7 8158.93   1
  -5  -7  -7 62157.0 7327.88   2
 -12   5  -7 66000.1 9644.17   2
 -12   7  -8 10719.0 5640.73   2
 -12   5   8 13576.3 3549.31   1
  -7  -5  -8 14721.2 4640.21   2
 -12   7   8 16548.5 4476.52   2
 -12   5   8 13231.7 3786.98   2
  -7  12   8 10433.7 2779.21   1
  -5  12   8 13399.2 2955.89   1
   5   7   8 16586.6 2630.76   1
  -5  12  -8 11383.6 3405.47   1
  -7  12  -8 16305.0 3996.84   1
 -12   5  -8 9931.14 2013.76   1
 -12   7  -8 9412.27 2636.74   1
 -12   7   8 14696.2 4308.01   1
 -12   5   9-6054.30 3686.65   1
 -12   5  -9 360.482 1491.43   1
 -12   7   9-1631.05 2217.96   2
   7   5  -9-9486.50 5520.08   1
   5   7  -9 6991.32 4606.60   1
   5   7   9 1757.53 1388.32   1
  -5  12  -9-4780.26 3096.56   1
  -7  12  -9-426.587 2018.15   1
 -12   5  -9-2055.84 3571.90   2
 -12   7  -9-1607.58 1541.93   1
  -5  12   9-1965.39 1854.86   1
  -7  12   9-2934.35 2286.05   1
 -12   7   9-4653.85 3772.05   1
 -12   7  10 8878.89 3979.09   1
 -12   5  10 6952.95 3180.56   1
 -12   5  10 5479.81 3781.30   2
   5   7 -10 1474.34 3703.20   1
   5   7  10 1002.96 1333.19   1
  -7  12 -10-380.654 2345.24   1
  -5  12 -10 4051.02 2744.92   1
 -12   5 -10 3149.93 1418.51   1
 -12   7 -10 4132.03 1932.83   1
  -7  -5 -10 418.347 3012.61   2
  -5  -7 -10 7424.12 3809.47   2
 -12   5 -10 6455.09 4683.27   2
  -7  12  10 8557.28 2894.68   1
  -5  12  10 4337.43 2492.01   1
 -12   7  11 5417.69 2866.89   2
 -12   5  11 5590.02 3287.19   2
  -5  12  11 12968.2 3298.59   1
 -12   5 -11 7922.45 1641.75   1
  -7  12 -11 6302.95 3081.06   1
 -12   7 -11 11368.6 2203.72   1
  -7  12  11 19986.1 4400.51   1
  -5  -7 -11 10389.4 3887.00   2
  -7  -5 -11 7479.89 3578.99   2
 -12   7  11 7707.30 2958.49   1
 -12   5  11 9608.75 3561.92   1
 -12   7  12 7514.07 2996.42   2
 -12   5 -12 10102.9 2177.31   1
  -5  12 -12 8287.46 3551.41   1
 -12   7  12 13245.2 4953.25   1
   5   7 -12 9990.80 6214.31   1
 -12   5  12 8374.36 3448.09   2
  -5  -7 -12 7030.82 3277.46   2
 -12   5  12 8154.85 3220.54   1
  -5  12  12 14002.3 3537.80   1
  -7  12  12 18067.7 4125.94   1
 -12   7  13 9416.19 4018.46   2
 -12   5  13 12225.5 4125.48   1
  -5  12 -13 1087.11 3157.43   1
  -7  12 -13 4594.03 3399.74   1
 -12   7  13 7190.27 3749.76   1
  -5  12  13 7627.36 2899.79   1
  -7  12  13 9653.39 3294.95   1
 -12   5  13 9277.03 4126.96   2
   7   5 -13 21166.2 9943.14   1
   7   5 -14 8028.92 7034.44   1
 -12   5  14 6918.55 4197.73   1
 -12   7  14 2372.87 3683.17   1
  -7  12 -14-137.758 3262.79   1
  -5  12 -14 2884.03 4845.28   1
  -5  12  14 7944.86 3031.57   1
  -7  12  14-3538.57 2524.84   1
 -12   7 -14-1417.68 3497.69   2
  -7  12 -15 12139.9 6083.00   1
  -5  12 -15 12816.9 5637.82   1
 -12   5  15 12319.2 4785.62   1
 -12   7  15 7674.24 3794.69   1
  -7  12  15 12607.8 3765.42   1
  -5  12  15 3049.84 2279.54   1
   5   7 -16 3587.55 12167.2   1
  -5  12  16 580.693 1900.32   1
  -7  12  16 4114.15 3006.80   1
 -12   5  16-2751.11 3676.03   1
 -12   7  16 2754.07 3010.23   1
 -12   7  17-458.407 2599.10   1
 -12   5  17 4028.76 3276.93   1
 -12   5  18-373.909 3187.28   1
 -12   7  18 4816.34 3387.12   1
 -12   5  19 10750.0 5327.91   1
 -12   7  19 8686.18 4604.65   1
  -7  -5  19 5528.52 3673.53   1
  -4  12   0 27646.7 4998.20   1
  -8  12   0 24089.3 4387.06   1
   8   4   0 31198.7 5437.03   1
   4   8   0 32771.7 4433.11   1
 -12   4   0 20541.8 3668.66   1
 -12   8   0 20863.3 4063.51   1
 -12   8   1 71665.4 8189.40   2
 -12   4   1 77691.6 8884.21   2
 -12   4  -1 73024.2 9024.42   2
 -12   8  -1 70225.3 8614.92   2
  -8  12  -1 81881.8 7240.24   1
  -4  12   1 79266.7 7486.97   1
 -12   4  -1 87325.8 7622.31   1
 -12   8   1 84626.2 8711.04   1
  -8  -4   1 68630.0 8691.42   2
  -8  -4  -1 73825.8 8596.78   2
  -8  12   1 77911.4 7005.52   1
   8   4   1 61737.6 7431.55   1
   8   4  -1 75759.6 8208.72   1
   4   8  -1 73134.3 6522.43   1
  -4  12  -1 82299.3 8097.65   1
 -12   8  -1 81769.0 7776.06   1
 -12   4   1 88913.8 8252.80   1
 -12   8  -2 49758.0 7659.64   2
  -4  12   2 55213.9 6211.50   1
  -8  12  -2 63336.0 6919.64   1
 -12   4  -2 55144.3 6085.56   1
  -4  -8  -2 54354.5 7071.44   2
  -8  -4  -2 53109.0 8091.12   2
 -12   4   2 57813.0 7693.12   2
  -8  12   2 60143.6 6098.44   1
   4   8  -2 61406.8 6626.44   1
   8   4   2 53447.7 6641.34   1
  -8  -4   2 49306.6 6814.44   2
   8   4  -2 52813.4 7579.70   1
   4   8   2 55604.1 5130.53   1
  -4  12  -2 55863.7 7102.64   1
 -12   8  -2 61281.1 6105.09   1
 -12   8   2 50632.2 6465.87   1
 -12   4   2 61965.5 7444.36   1
 -12   4  -3 3149.44 2754.99   1
 -12   8   3 3250.55 2895.72   1
 -12   8  -3 9949.36 4397.61   2
  -4  12  -3 1540.46 2300.93   1
 -12   4   3 768.794 3018.51   1
 -12   8   3 3206.57 3318.56   2
 -12   4   3 2839.07 2839.04   2
  -8  -4  -3 3414.99 2821.65   2
   8   4  -3 1719.06 3275.55   1
   8   4   3 3355.26 2873.43   1
   4   8  -3 2270.58 2525.58   1
 -12   8  -3 3619.67 2386.83   1
  -8  12   3 5437.22 2526.34   1
  -8  12  -3 2303.90 2531.62   1
  -4  12   3 2052.65 2068.11   1
 -12   8   4 1764.88 2544.23   1
 -12   4  -4-212.953 2120.70   1
 -12   4   4 695.752 2463.55   1
 -12   8  -4-7282.66 4902.37   2
  -4  12  -4 2029.37 2238.79   1
 -12   8  -4 1778.69 2282.98   1
 -12   8   4 2885.28 2839.45   2
 -12   4   4 788.762 2978.18   2
  -8  -4  -4 2549.09 3919.45   2
  -4  -8  -4-5194.64 3421.36   2
   8   4   4-690.456 3184.07   1
  -8  12  -4-1701.57 3026.61   1
  -4  12   4-571.566 2486.78   1
   4   8  -4-338.995 2898.58   1
  -8  12   4-700.129 2601.16   1
  -8  12  -5 532.232 2393.23   1
  -4  12  -5 5090.27 3496.09   1
 -12   4  -5-2981.13 2598.78   1
  -4  12   5 1574.22 2006.73   1
 -12   4   5-137.362 2726.98   2
  -8  12   5 1529.39 1940.26   1
 -12   8  -5 1800.31 1825.94   1
   4   8  -5 2838.65 2538.34   1
   4   8   5 296.778 1746.55   1
 -12   8   5 1757.69 3372.27   1
 -12   4   5 1583.42 2634.95   1
 -12   4   6 14191.8 4830.13   1
 -12   4  -6 9355.63 4629.79   2
  -8  12  -6 15466.3 4288.63   1
  -8  12   6 9889.06 3334.48   1
 -12   4  -6 10620.8 2368.97   1
  -8  -4  -6 13639.2 4336.85   2
  -4  -8  -6 21178.9 5251.74   2
 -12   8   6 14984.7 4371.89   2
 -12   4   6 10944.6 3960.59   2
 -12   8  -6 10092.8 2833.18   1
   4   8  -6 15628.6 4918.37   1
  -4  12  -6 15326.6 4308.39   1
   4   8   6 10090.8 2026.80   1
 -12   8   6 11994.6 4134.92   1
  -4  12   6 12781.6 3120.61   1
 -12   8  -7 6578.05 4850.31   2
 -12   4  -7 2209.16 4282.75   2
  -8  12  -7 1926.61 2981.27   1
  -8  12   7 3564.76 2805.24   1
 -12   8  -7-2187.48 1871.36   1
 -12   8   7 2355.12 2557.33   2
 -12   4   7 2375.29 3018.60   2
 -12   4  -7 1729.30 1978.33   1
  -4  12   7 1114.33 1791.16   1
   4   8  -7 2651.22 3920.14   1
  -4  12  -7 1500.15 2142.27   1
   4   8   7-1106.17 1878.01   1
 -12   8   7 650.060 2698.84   1
 -12   4   7-272.519 2772.12   1
 -12   4   8-352.337 3008.74   1
 -12   8  -8-1401.11 2424.21   1
  -4  12   8 720.647 1655.80   1
 -12   4  -8-393.715 1267.86   1
   4   8  -8 4979.88 3116.47   1
  -4  12  -8-1805.88 3000.80   1
   4   8   8-1217.77 1647.10   1
  -8  12   8 748.159 2093.01   1
  -8  12  -8 2620.76 2109.30   1
 -12   8   8-1494.46 2736.74   1
 -12   4  -8 5033.07 4224.14   2
 -12   4   9-5808.91 3445.53   1
 -12   8  -9-394.495 1927.10   1
  -8  12   9 940.912 2141.65   1
  -8  -4  -9-2167.06 3025.42   2
 -12   8   9-1165.71 2171.14   2
 -12   4   9-4390.55 3360.53   2
  -4  12   9-1169.93 2058.73   1
  -8  12  -9-237.851 1923.14   1
  -4  12  -9 739.732 2067.48   1
 -12   4  -9-1588.17 1476.70   1
 -12   8   9-614.562 2875.68   1
 -12   4 -10 19818.7 6236.26   2
  -8  -4 -10 15141.7 4408.37   2
  -4  -8 -10 14449.8 4139.36   2
 -12   8 -10 15308.0 3173.91   1
 -12   4 -10 13668.2 1929.40   1
  -8  12  10 22565.5 4666.17   1
 -12   8  10 14897.4 3831.00   2
 -12   4  10 16348.2 4661.84   2
   4   8 -10 22852.1 5651.61   1
  -4  12 -10 22417.0 4624.93   1
   4   8  10 17497.2 2397.63   1
  -8  12 -10 13666.0 3191.19   1
 -12   4  10 15516.2 4576.10   1
 -12   8  10 26136.6 5509.62   1
  -4  12  10 20858.3 3435.32   1
  -8  -4 -11 29260.1 6401.87   2
  -4  -8 -11 27819.1 5126.26   2
  -4  12  11 36444.1 4680.50   1
 -12   8  11 30504.6 4956.92   2
   4   8  11 26040.3 2298.43   1
   4   8 -11 38047.8 7696.33   1
  -4  12 -11 32044.4 5306.53   1
 -12   8 -11 34401.3 3997.68   1
 -12   8  11 40182.4 6910.81   1
  -8  12  11 46239.7 6362.46   1
 -12   4  11 35264.4 6278.93   1
 -12   4 -12 24095.7 6291.63   2
  -4  -8 -12 26386.9 5196.73   2
  -8  12  12 33563.7 5494.61   1
 -12   8  12 22337.3 4372.43   2
 -12   4  12 24170.9 5558.67   2
   8   4 -12 31871.2 9106.36   1
  -4  12 -12 19944.3 4413.04   1
 -12   8 -12 25748.4 3477.54   1
 -12   4  12 30969.1 5760.39   1
  -4  12  12 29921.2 4276.77   1
 -12   8  12 25172.5 5440.21   1
 -12   8  13 13237.1 4390.67   1
 -12   4  13 8490.67 3866.16   2
  -8  12 -13 15270.3 3970.27   1
  -4  12 -13 11338.9 3712.99   1
  -8  12  13 12956.7 3909.87   1
 -12   8  13 2248.30 2320.43   2
  -8  -4 -13 7551.75 4354.25   2
 -12   4 -13 9502.81 5358.63   2
 -12   4  13 14399.9 4283.67   1
  -4  12  13 12911.8 3188.94   1
 -12   8  14 1208.68 2546.02   2
  -8  12 -14-3168.57 3986.44   1
  -4  12 -14 2243.23 3746.65   1
  -8  12  14 1286.28 2437.74   1
 -12   4  14 1682.57 3216.91   2
 -12   8  14 1867.18 3561.20   1
 -12   4  14 158.736 2589.19   1
  -4  12  14 2337.23 1738.57   1
 -12   8  15 3385.82 2596.70   2
 -12   4  15-45.5615 2791.31   2
  -8  12  15 4760.26 3007.42   1
  -8  12 -15 5502.17 5004.19   1
  -4  12 -15-4162.15 4926.95   1
 -12   4  15 92.8393 2515.95   1
 -12   8  15-1485.64 2544.85   1
  -4  12  15 4418.18 2227.28   1
 -12   4  16 149.888 3363.94   2
  -4  12 -16-9849.88 7790.11   1
  -8  12  16 188.795 2762.61   1
 -12   4  16-2490.58 3979.10   1
 -12   8  16 1373.97 2766.59   1
   4   8 -17 11121.5 21386.3   1
 -12   4  17 5261.51 4521.28   2
 -12   8  17 6967.60 4233.18   1
 -12   4  17 7552.88 4763.04   1
  -8  -4  18 2100.91 3730.41   1
 -12   4  18 1769.24 3236.74   1
 -12   8  18 3083.87 3128.49   1
  -8  -4  19 430.746 3563.36   1
 -12   4  19-6857.83 4923.68   1
 -12   9   0 35448.2 6517.26   2
 -12   3   0 36984.8 6525.77   2
  -9  -3   0 34456.8 6078.29   2
   9   3   0 29957.4 5883.49   1
  -9  12   0 30335.1 4237.13   1
 -12   9   0 33173.4 5177.50   1
 -12   3   0 27811.7 4800.82   1
  -3  12   0 33124.1 5339.34   1
 -12   9   1 19256.0 5021.01   2
 -12   3   1 24580.4 5635.08   2
  -9  -3  -1 18904.0 4752.66   2
   9   3  -1 21156.7 5143.28   1
   9   3   1 15434.4 3758.70   1
  -9  12   1 26384.9 4287.67   1
  -9  12  -1 25912.8 4485.43   1
   3   9  -1 17870.2 3780.28   1
   3   9   1 21665.4 3454.75   1
 -12   9  -1 17357.2 3650.01   1
  -3  12   1 21816.9 4164.41   1
  -3  12  -1 29871.7 4940.73   1
 -12   3  -1 23708.4 4026.82   1
 -12   3   1 23117.1 4335.93   1
 -12   9  -1 16900.0 4566.62   2
 -12   9  -2 2641.01 3236.21   2
  -3  12  -2 2760.57 2428.20   1
 -12   9  -2 4656.19 2595.24   1
 -12   3  -2 7044.36 3993.19   2
  -9  12  -2 2974.14 2243.24   1
  -3  12   2 6968.89 3112.35   1
   9   3  -2 3571.37 4029.44   1
  -3  -9  -2 2229.18 2800.03   2
  -9  -3   2 1644.12 2814.36   2
  -9  12   2 5214.44 1869.01   1
 -12   9   2 3588.89 2303.48   1
 -12   3   2 6178.86 3028.83   1
 -12   3  -2 1814.60 2336.08   1
  -9  -3   3 124551. 11280.4   2
 -12   3   3 132124. 11204.0   2
  -9  -3  -3 111451. 11045.1   2
  -3  -9  -3 117346. 10343.1   2
  -9  12   3 127652. 9232.10   1
 -12   9  -3 142761. 9236.12   1
   9   3  -3 119966. 12232.5   1
   3   9  -3 133217. 9981.86   1
   3   9   3 130788. 8191.36   1
  -3  12  -3 120848. 9950.66   1
 -12   3  -3 125034. 8874.39   1
 -12   9   3 130363. 10735.6   1
  -9  12  -3 136391. 10017.9   1
 -12   3   3 141901. 11312.5   1
 -12   9  -3 111221. 11595.4   2
  -9  12  -4 57785.4 7839.87   2
  -9  -3  -4 75850.3 8713.51   2
  -3  12   4 63984.3 6550.26   1
  -9  12  -4 64626.4 7009.89   1
 -12   3   4 64170.7 7639.89   2
  -3  -9  -4 61204.5 7157.27   2
  -9  -3   4 62233.2 8163.85   2
   3   9  -4 65909.5 7051.21   1
   3   9   4 68894.2 5799.33   1
  -3  12  -4 71030.5 7408.63   1
 -12   9   4 60481.7 7763.94   1
 -12   3  -4 58225.3 5884.02   1
 -12   3   4 63405.8 7792.32   1
 -12   9  -4 69732.1 6147.41   1
  -9  12   4 70834.3 7079.82   1
 -12   3  -5 7236.80 2272.22   1
 -12   9   5 5697.31 2766.95   1
 -12   3   5 10531.3 4266.43   1
  -9  12   5 10227.8 3193.30   1
 -12   9   5 9265.08 3351.20   2
  -3  -9  -5 8155.82 3006.63   2
 -12   3   5 6779.37 3430.06   2
   9   3   5 11351.6 3617.14   1
   3   9  -5 9193.35 3039.86   1
   3   9   5 11608.2 2786.59   1
  -3  12  -5 10105.1 3165.53   1
 -12   9  -5 10639.7 2631.86   1
  -3  12   5 3096.78 2055.86   1
  -9  12  -5 4273.60 2619.35   1
   3 -12  -6 64878.1 5464.90   2
 -12   3   6 62462.4 8210.57   2
  -9  -3  -6 64074.6 7860.12   2
 -12   3   6 56681.0 7888.91   1
   3   9  -6 78575.6 8098.09   1
  -3  12  -6 74959.7 7400.43   1
   3   9   6 65800.2 5770.42   1
  -9  12  -6 71546.8 7731.48   1
 -12   9   6 63604.1 8333.03   1
 -12   9  -6 68270.7 6290.77   1
  -3  12   6 63747.7 6527.27   1
 -12   9  -6 86259.0 10956.4   2
  -9  12   6 67397.0 7271.18   1
   3 -12  -7 41710.2 3848.38   2
 -12   3  -7 38512.6 7553.26   2
  -3  12   7 36944.1 5018.76   1
  -9  12  -7 35162.2 5469.15   1
  -9  12   7 35744.3 5616.01   1
 -12   9   7 36516.3 5267.29   2
 -12   9  -7 36247.9 4619.28   1
 -12   3  -7 36044.5 3685.02   1
   3   9   7 38091.1 4373.70   1
   3   9  -7 39021.5 6160.00   1
  -3  12  -7 40129.0 5309.24   1
 -12   3   7 30097.9 6010.04   1
 -12   9   7 35021.5 6146.91   1
 -12   3   8 14143.4 4093.90   1
 -12   3  -8 22365.4 6198.76   2
  -9  12  -8 19411.5 4078.31   1
  -9  12   8 19582.0 4141.21   1
 -12   9   8 20470.9 4358.08   2
  -3  -9  -8 21856.8 4726.99   2
  -3  12   8 18615.0 3715.17   1
 -12   9  -8 14073.6 3294.28   1
 -12   3   8 16233.3 4409.62   2
   3   9  -8 17557.5 4769.17   1
   3   9   8 20968.2 3138.93   1
 -12   3  -8 21531.2 2629.33   1
 -12   9   8 20122.5 4962.08   1
  -9  -3  -8 15159.4 2018.88   1
 -12   3   9 121.003 2505.77   1
 -12   9  -9-2981.53 3254.72   2
 -12   3  -9 641.920 3630.29   2
 -12   9  -9 3326.12 2593.56   1
  -9  12   9 1876.63 2242.12   1
  -9  -3  -9 4427.39 4033.28   2
 -12   9   9 3388.97 2390.95   2
 -12   3   9 1785.48 3135.81   2
   3   9  -9 1073.64 3131.95   1
  -9  12  -9 1803.68 2364.75   1
   3   9   9 2018.34 1425.94   1
  -3  12   9 1060.75 1753.29   1
 -12   3  -9 1570.00 1062.61   1
 -12   9   9-5343.58 3218.12   1
  -3  12  10-1948.25 2304.62   1
 -12   9  10-2951.95 3828.98   1
 -12   3  10 6900.15 4051.42   2
   9   3 -10 9819.11 6580.77   1
   3   9 -10-3793.87 3390.86   1
  -9  12 -10 4286.20 2887.74   1
   3   9  10 2356.84 1549.23   1
  -3  12 -10-6930.62 2955.86   1
  -9  12  10 1699.00 1954.84   1
 -12   9 -10 1207.34 2054.67   1
 -12   3 -10-2058.47 1110.90   1
 -12   3  10-6931.32 3268.32   1
  -9  -3 -10 2534.22 3213.30   2
  -3  -9 -10-2945.46 2602.72   2
 -12   9  11-6136.45 3646.13   1
   9   3 -11 2115.70 5143.86   1
 -12   3  11-1149.84 3153.40   2
  -3  12 -11-384.149 1937.93   1
   3   9  11 1161.21 1223.72   1
 -12   9 -11 622.396 1805.57   1
  -3  12  11-2973.08 1821.42   1
  -9  12  11 1959.50 2211.72   1
 -12   3  11 287.731 2109.68   1
  -3  -9 -11 1224.33 2208.39   2
 -12   3 -11 2895.76 4171.71   2
  -9  -3 -11-2542.11 3009.98   2
  -3  -9 -12 4317.93 2580.50   2
  -9  12  12-33.9722 2062.24   1
 -12   9  12 1636.40 2258.29   2
 -12   3  12 6059.96 3906.76   2
  -3  12 -12 109.741 2422.28   1
  -9  12 -12-851.317 1752.70   1
 -12   9 -12 2113.98 1621.20   1
 -12   9  12-1826.15 2729.61   1
  -3  12  12 16.3494 1558.37   1
 -12   3  12-495.776 2237.67   1
  -9  -3 -13 2783.05 2923.99   2
  -3  -9 -13 6789.79 3236.95   2
  -9  12  13 1407.99 2100.15   1
   3   9 -13-438.907 4533.20   1
 -12   3  13 3178.73 2927.27   2
  -3  12 -13 3175.24 2818.20   1
  -3  12  13 2282.48 1569.26   1
 -12   9  13 3082.09 2081.65   2
 -12   9  13-1143.68 2356.29   1
 -12   3  13 3067.33 2091.98   1
  -9  -3 -14 2200.89 3762.92   2
  -9  12  14 6049.05 4713.96   1
  -3  12 -14-1923.93 3236.69   1
  -9  12 -14-3668.98 2786.88   1
 -12   3  14-3307.56 4517.34   2
 -12   9  14 1653.95 2588.82   2
  -3  12  14 1011.75 1462.53   1
 -12   3  14 2809.49 2346.06   1
 -12   9  14-349.347 2263.97   1
 -12   3  15 2066.30 2488.51   1
 -12   3  15 2102.89 3759.07   2
  -9  12  15 8969.94 3910.43   1
  -3  12  15 5520.73 2153.84   1
 -12   9  15 3151.34 2806.07   1
 -12   3  16 5448.59 3909.97   2
  -3  12 -16 8243.65 7309.51   1
  -9  12  16 1426.98 3258.23   1
 -12   3  16 2659.52 3466.85   1
  -9  -3  16 782.947 1831.67   1
 -12   9  16 4379.68 3607.06   1
 -12   3  17 2298.97 3840.88   2
  -9  -3  17 3195.82 2704.57   1
 -12   3  17 8219.72 4149.55   1
  -9  12  17 3722.40 3767.92   1
 -12   9  17-2630.67 3005.81   1
  -9  -3  18 3151.89 2819.67   1
 -12   3  18 8726.99 4419.06   1
 -12   9  18 4444.24 3097.72   1
  -9  -3  19 1016.50 2918.38   1
 -12   3  19 3297.56 5381.72   1
 -12   2   0 27209.2 4903.32   1
 -10  12   0 29380.3 4505.58   1
   2  10   0 21987.8 3890.44   1
 -12  10   0 23131.9 4570.04   1
  -2  12   0 20969.1 3916.29   1
 -12  10   0 11082.1 3813.16   2
 -12   2   0 20907.6 5713.04   2
 -10  -2   0 15382.2 4488.75   2
 -10  -2   1 7938.46 3520.97   2
 -10  -2  -1 9443.53 4071.74   2
 -12   2  -1 9702.84 2731.07   1
 -12   2   1 9269.71 3148.67   1
 -10  12  -1 8184.11 1871.08   1
 -10  12   1 10028.6 2919.02   1
   2  10   1 12219.0 3183.81   1
   2  10  -1 6893.10 2169.26   1
 -12  10  -1 11598.5 3531.24   1
 -12  10   1 12390.4 3600.36   1
  -2  12  -1 8918.47 3253.93   1
  -2  12   1 10600.6 3373.91   1
 -10  12  -1 10309.5 3973.12   2
 -12  10   1 13971.7 4898.99   2
 -10  12   1 8521.53 2898.51   2
 -12  10  -1 9013.28 4538.62   2
 -12   2  -1 9149.76 3971.15   2
 -12   2   2 5686.66 3943.46   1
 -12   2  -2 2379.46 2430.84   1
 -10  12  -2 7757.43 3209.68   1
 -10  12   2 3063.56 2294.91   1
   2  10   2 6722.64 2614.76   1
 -12  10   2 5896.58 3043.37   2
 -12  10  -2 4572.99 1899.39   1
 -12  10   2 7187.01 3208.76   1
  -2  12   2 8691.39 3442.08   1
  -2  12  -2 770.562 2531.01   1
 -12   2   2 4211.24 3182.77   2
  -2  12   3 4715.78 2516.52   1
 -12   2  -3 6881.12 3687.29   2
 -10  -2  -3 8920.33 5365.35   2
 -12   2   3 5980.63 3168.72   2
  10   2   3 10891.1 4307.96   1
  -2 -10  -3 3384.65 3210.73   2
 -10  -2   3 5006.86 3154.16   2
 -12  10  -3 4579.27 2827.19   1
  -2  12  -3 8469.91 3555.00   1
   2  10  -3 4509.91 3023.47   1
   2  10   3 6957.64 2615.91   1
 -12  10   3 2549.63 2631.58   1
 -10  12   3 5297.28 2493.11   1
 -12   2   3 4189.54 3271.48   1
 -12   2  -3 2183.98 2636.23   1
 -10  12  -3 7398.12 3026.33   1
 -10  12  -4 6759.05 2438.89   1
  -2  12   4 7655.05 2225.07   1
 -10  -2   4 11717.5 4443.16   2
  -2 -10  -4 8493.83 3451.03   2
 -12  10  -4 7824.38 2999.40   1
   2  10  -4 9905.44 3785.71   1
   2  10   4 11157.8 3110.31   1
  -2  12  -4 5434.89 2951.41   1
 -12  10  -4 9680.59 3926.52   2
 -10  12   4 7273.85 2879.87   2
 -10  12   4 8948.08 3203.14   1
 -12  10   4 8564.48 2730.59   1
 -12   2  -4 8024.53 2663.45   1
 -12   2   4 8284.00 3795.88   1
 -12   2   5 12925.0 4295.87   1
 -12  10  -5 19961.7 5279.36   2
 -10  12   5 14778.8 3159.83   2
 -10  12   5 14651.1 3804.40   1
 -10  -2  -5 15857.7 4754.21   2
 -12   2   5 17413.5 4679.73   2
 -10  -2   5 16326.7 5337.74   2
   2 -12  -5 10844.8 3276.08   2
 -12  10   5 11443.2 3882.00   1
 -12   2  -5 14434.3 3232.20   1
   2  10  -5 13340.9 4163.67   1
  -2  12  -5 14375.8 3524.29   1
   2  10   5 14375.5 3155.51   1
  -2  12   5 11752.3 3344.70   1
 -10  12  -5 12576.8 3699.01   1
 -12  10  -5 14409.8 3254.81   1
   2 -12  -6 45410.0 5185.09   2
  -2 -10  -6 44021.6 5887.29   2
 -12   2   6 44297.7 6810.35   1
   2  10  -6 49884.6 6367.04   1
   2  10   6 49652.5 5189.55   1
 -10  12  -6 45364.8 6528.80   1
  -2  12  -6 49664.9 5862.22   1
  -2  12   6 44969.3 5525.58   1
 -12  10  -6 50935.8 5754.96   1
 -10  12   6 44841.0 4608.51   2
 -12   2  -6 48318.2 4789.11   1
 -10  12   6 46841.9 6285.30   1
 -12  10   6 51965.1 7769.99   1
 -10  -2  -6 44188.1 4916.06   1
 -12   2   7 32557.6 6105.29   1
 -12  10   7 36399.5 5295.44   2
 -12   2  -7 35521.7 7547.29   2
  -2 -10  -7 35762.3 5478.38   2
 -12  10  -7 31224.6 4989.86   1
  -2  12   7 34991.6 5124.30   1
  10   2  -7 35824.1 9044.69   1
 -12   2   7 34873.2 6746.37   2
   2  10  -7 36977.3 5988.22   1
 -10  12   7 33684.3 5324.63   1
 -10  12   7 37830.0 3719.45   2
   2  10   7 30725.5 4249.95   1
 -10  12  -7 37177.0 5886.34   1
 -12   2  -7 35288.4 3841.92   1
 -12  10   7 40082.9 6775.46   1
 -10  -2  -7 31090.7 3450.37   1
 -12   2   8 22488.2 4806.32   1
  -2 -10  -8 26779.4 4812.46   2
 -12  10  -8 26833.5 4776.73   1
  -2  12   8 23516.0 3582.27   1
  10   2  -8 23541.8 7995.56   1
 -12   2   8 26177.1 6008.52   2
   2  10  -8 22975.0 5141.50   1
 -10  -2  -8 25189.5 2599.76   1
 -10  12   8 24958.7 4613.93   1
 -12  10  -8 22070.7 5891.94   2
 -12   2  -8 18105.8 5641.24   2
 -10  12  -8 27610.6 4956.31   1
   2  10   8 23282.0 3469.31   1
 -12   2  -8 24971.9 2828.81   1
 -12  10   8 33937.8 6393.95   1
 -12   2  -9 12472.1 4332.48   2
   2  10   9 15279.7 2764.11   1
 -12  10  -9 11307.1 3314.79   1
 -10  12  -9 10710.3 3387.30   1
 -10  12   9 18499.6 4207.17   1
 -10  -2  -9 16533.5 5030.23   2
 -12   2  -9 12571.7 1704.78   1
  -2  12   9 14762.4 3064.61   1
 -12   2   9 13278.7 4752.39   2
   2  10  -9 11822.1 3668.61   1
 -12  10   9 17668.0 4536.62   1
 -12   2   9 18681.4 4805.80   1
  -2 -10 -10 17152.8 3790.19   2
 -10  -2 -10 13538.7 4965.91   2
   2  10  10 13310.4 2279.35   1
 -12  10 -10 13638.6 2793.99   1
 -12  10  10 12566.2 3472.17   2
  -2  12  10 15755.5 2959.19   1
 -12   2  10 16919.9 5231.42   2
   2  10 -10 23588.6 5708.63   1
  -2  12 -10 14540.4 3468.77   1
 -10  12 -10 15277.0 3664.75   1
 -12   2  10 21688.9 4828.34   1
 -12  10  10 17416.9 4253.04   1
 -10  12  10 24245.2 5126.28   1
 -12  10  11 16494.6 3141.62   2
  -2  12  11 19987.0 3323.75   1
 -12   2  11 15353.0 4700.72   2
   2  10 -11 28026.7 6163.82   1
  -2  12 -11 16737.1 4214.65   1
 -10  12 -11 21156.8 3799.75   1
   2  10  11 20092.4 2889.91   1
 -12  10 -11 21440.6 3751.77   1
 -12   2  11 23128.7 4893.26   1
 -10  12  11 27458.7 4984.69   1
 -12  10  11 25532.7 5476.50   1
 -10  -2 -11 19066.4 5157.41   2
 -12  10  12 8859.07 2774.54   2
 -12   2 -12 15980.9 5770.53   2
 -10  12  12 21430.6 4719.06   1
 -12   2  12 22605.4 4950.93   1
 -12   2  12 18470.3 5524.85   2
  -2  12 -12 17610.9 4770.16   1
   2  10  12 14572.4 2416.80   1
 -10  12 -12 11059.3 3093.01   1
 -12  10 -12 11663.3 2862.24   1
 -12  10  12 20381.1 4204.97   1
  -2  12  12 17232.1 3538.97   1
 -10  -2 -13 6073.06 3828.50   2
 -10  12  13 9397.62 3668.76   1
 -12   2  13 8038.94 3320.41   1
 -12   2  13 3950.46 3432.81   2
   2  10 -13 13894.6 6465.80   1
  -2  12 -13 10345.9 4385.01   1
 -12  10 -13 4963.16 2419.43   1
   2  10  13 5529.79 1678.45   1
 -12  10  13 7417.88 3683.91   1
  -2  12  13 9797.03 2782.69   1
  -2  12  14 350.492 1408.90   1
 -12   2  14 6287.86 4607.06   2
   2  10 -14 3181.98 4264.05   1
  -2  12 -14 2208.03 3691.97   1
 -10  12 -14-617.099 2712.07   1
 -12   2  14 3082.18 2904.31   1
 -10  -2 -14-1545.06 3388.81   2
 -12   2 -14 844.216 3068.16   2
 -12  10  14-3159.13 2350.91   1
 -10  12  14 2444.47 2839.58   1
 -12  10  14-619.678 2112.33   2
 -12   2  15 746.010 3509.36   2
 -10  12  15-1032.39 2635.09   1
 -10  -2  15 4388.62 2762.58   1
 -12   2  15 2848.09 3223.08   1
  -2  12  15 699.592 1587.67   1
 -12  10  15-3272.66 2846.61   1
 -12  10  16-3970.12 3597.30   1
 -10  12  16 4034.00 3255.05   1
  -2  12 -16 10057.2 6984.87   1
 -12   2  16-1497.50 3417.02   2
 -10  -2  16 2711.36 3131.57   1
 -12   2  16 184.229 2372.01   1
 -10  12  17-904.968 3060.24   1
 -12  10  17 1336.87 2628.53   1
 -10  -2  17 8705.40 4163.34   1
 -12   2  17 4739.68 4226.85   1
 -12   2  17-1682.38 4292.50   2
 -10  -2  18 1670.87 3378.58   1
 -12   2  18 2412.68 3719.82   1
 -10  -2  19 1117.57 2941.30   1
 -12   2  19-2051.53 4289.99   1
 -10  -2  20 1191.20 3698.90   1
 -11  -1   0 191775. 14661.4   2
 -12   1   0 206122. 12778.4   1
 -12  11   0 199089. 12089.7   1
   1  11   0 212543. 11798.5   1
  -1  12   0 211922. 12208.0   1
 -11  12   0 204474. 11813.1   1
 -12  11   0 192915. 13656.2   2
 -11  12   0 189178. 13353.3   2
 -11  -1   1 40124.8 6545.30   2
 -11  -1  -1 34789.8 5557.04   2
 -12   1  -1 42065.7 7267.98   2
  11   1  -1 34133.4 6652.94   1
 -11  12  -1 31201.4 4721.07   1
   1  11  -1 35113.3 4986.88   1
   1  11   1 34248.2 4395.09   1
 -12  11   1 26003.9 4812.08   1
 -12  11  -1 29431.4 4661.62   1
 -11  12   1 32621.4 5215.75   1
  -1  12   1 36219.4 5124.55   1
  -1  12  -1 36518.1 5210.67   1
 -12   1  -1 29008.9 4862.06   1
 -11  12   1 45762.7 6412.09   2
 -12  11   1 43644.0 6048.76   2
 -12   1  -2-3518.24 4572.15   2
 -11  -1  -2 5481.94 4531.70   2
 -11  -1   2 432.737 3600.55   2
 -12   1   2 3258.37 3363.28   2
  11   1  -2 8575.75 5990.70   1
 -12  11  -2 6185.96 2570.51   1
 -11  12  -2 4884.67 2497.16   1
  -1  12  -2 8038.74 3495.71   1
   1  11   2 5612.70 2832.33   1
 -12  11   2 5659.01 2917.89   1
 -11  12   2 9861.85 3216.27   1
  -1  12   2 2604.26 2466.73   1
 -12   1  -2 9203.40 3089.52   1
 -11  12  -2 5335.77 3317.60   2
 -11  12   2-1558.84 2716.93   2
 -12  11   2 4329.02 2582.91   2
 -12  11  -3 5595.14 4236.06   2
 -12  11   3 3352.09 2900.75   2
  11   1  -3 4891.69 5783.52   1
 -11  12  -3 1826.33 2302.70   1
 -12  11  -3 1709.99 2015.74   1
   1  11  -3-1992.57 3025.75   1
  -1  12  -3 1803.63 2976.31   1
 -11  -1  -3 2951.51 3491.73   2
 -11  12   3 325.817 2242.44   1
 -12   1  -3 1310.04 2291.29   1
  -1  12   3 396.051 2121.04   1
   1  11   3 2851.05 1928.88   1
   1  11   4 10267.4 2723.25   1
  -1  12   4 7946.12 2733.35   1
 -12  11   4 8738.31 3904.04   1
 -11  12   4 9178.29 3457.32   1
 -12   1  -4 10692.4 4319.72   2
 -12  11   4 9304.92 3322.91   2
 -12   1   4 11218.9 4580.93   2
 -11  -1   4 9068.54 3987.84   2
  11   1  -4 9289.41 5492.32   1
  -1 -11  -4 4748.34 2832.05   2
 -12  11  -4 3856.97 2468.64   1
   1  11  -4 7362.07 2255.63   1
  -1  12  -4 8773.05 2806.41   1
 -12   1  -4 6428.63 2648.09   1
 -11  12  -4 7004.32 2876.55   1
 -11  -1  -5 22794.7 5646.23   2
 -11  12  -5 13263.4 3378.44   1
  11   1  -5 20886.4 7820.25   1
   1 -12  -5 16139.1 3891.08   2
 -12  11  -5 17582.2 3631.53   1
  -1  12  -5 12831.0 2137.50   1
 -11  12   5 18988.3 4088.45   1
   1  11   5 19390.2 3820.09   1
  -1  12   5 17488.4 3750.12   1
 -11  -1  -5 14966.5 3250.26   1
 -12   1  -5 18707.7 3340.40   1
 -11  12   5 14086.7 3158.85   2
 -11  -1  -6 45728.0 4759.43   1
 -11  -1   6 51032.5 8107.37   2
 -12  11   6 51758.3 7180.66   1
 -11  12   6 56270.8 7353.88   1
  -1  12   6 54869.2 6333.72   1
   1  11   6 55569.5 5935.94   1
 -12   1  -6 52439.5 5017.71   1
 -12  11  -6 57071.7 6750.97   1
 -11  12  -6 56690.7 6762.42   1
   1 -12  -6 58472.3 6654.45   2
 -12   1   6 60429.5 9051.02   2
  -1 -11  -6 58833.1 6423.50   2
 -11  12   6 50454.2 5509.75   2
 -11  -1   7 63078.9 8673.41   2
   1  11  -7 74562.7 8099.45   1
 -11  12   7 76844.6 8510.78   1
 -11  12  -7 68135.5 7827.63   1
   1  11   7 68643.9 6557.12   1
  -1  12   7 68628.2 6646.47   1
 -12   1  -7 71188.3 5344.44   1
 -12  11   7 67519.1 8035.67   1
 -11  -1  -7 67296.2 5110.05   1
 -12  11  -7 79995.6 7546.02   1
  -1 -11  -7 63218.4 6947.22   2
 -11  12   7 57086.2 5187.98   2
 -12   1   7 68205.1 8992.65   2
 -11  -1  -7 65293.1 8898.45   2
   1 -12  -8 4548.30 2024.16   2
 -12   1  -8 6345.55 3881.77   2
  -1 -11  -8 3204.93 2444.45   2
 -12  11  -8 9131.21 3614.30   1
  -1  12   8 5524.39 2425.43   1
 -12   1   8 3143.18 3278.10   2
   1  11  -8 3516.41 2159.51   1
 -12   1  -8 6490.11 1822.02   1
   1  11   8 3236.77 2599.12   1
 -11  12  -8 6166.04 3191.73   1
 -11  12  -8 4040.15 3848.41   2
 -11  12   8 5241.81 1967.89   2
 -12  11   8-1764.75 3530.63   1
 -11  -1  -8 2541.93 1270.73   1
 -12   1   9 11482.4 3559.00   1
 -12   1  -9 10519.0 4908.61   2
 -11  12   9 6500.92 1489.46   2
   1  11   9 8752.49 2218.93   1
 -11  12  -9 10089.9 3288.40   1
 -12  11  -9 3940.51 2707.06   1
 -12  11   9 7766.46 2762.91   2
 -11  -1  -9 10498.7 5163.83   2
  -1  12   9 9803.41 2665.85   1
 -12   1   9 10539.3 4413.67   2
   1  11  -9 9246.45 2877.80   1
  -1  12  -9 14129.3 3752.39   1
 -12   1  -9 9926.48 1473.72   1
 -12  11   9 14028.9 4158.73   1
 -12   1 -10 12162.3 5097.38   2
 -11  -1 -10 7994.51 4326.76   2
  -1 -11 -10 10524.7 2909.75   2
   1  11  10 12521.2 2571.24   1
 -11  12 -10 12807.7 3252.82   1
 -12  11 -10 11292.1 3197.48   1
 -11  12  10 24810.0 5530.54   1
 -12  11  10 11483.2 3049.54   2
 -12  11  10 14897.6 4147.77   1
 -12   1  10 11802.7 4386.67   2
   1  11 -10 16110.7 4168.23   1
  -1  12 -10 6890.12 3113.13   1
 -12   1  10 16012.1 4077.27   1
  -1  12  10 10866.6 2675.24   1
 -12  11  11 6123.54 3265.98   1
 -12   1  11 2089.78 3654.55   2
  -1  12 -11 3564.79 3708.17   1
   1  11 -11 6516.30 3635.50   1
 -12  11 -11 5877.94 2592.93   1
 -11  12 -11 2157.21 2427.71   1
 -11  12  11 11434.5 4147.56   1
   1  11  11 1835.05 1458.79   1
 -12   1  11 3111.00 2462.66   1
 -11  -1 -11 1524.95 3122.58   2
 -12   1 -12 1367.09 3476.75   2
   1  11  12-129.350 1328.96   1
 -11  12  12 4596.05 3440.39   1
 -12  11  12-1125.46 2931.26   1
  -1  12 -12 5640.42 3885.46   1
   1  11 -12-322.364 3091.95   1
 -12  11 -12 233.694 1636.93   1
 -11  12 -12 888.200 2165.27   1
  -1  12  12-320.023 1905.51   1
 -12   1  12 698.098 2341.42   1
 -11  -1 -13-601.583 3128.32   2
   1  11  13-798.175 1710.54   1
 -12  11  13-4196.32 3636.23   1
 -11  12 -13-2500.87 2316.69   1
  -1  12 -13-2261.90 3007.02   1
  -1  12  13 967.260 1612.31   1
 -12   1  13 1344.28 2208.28   1
  -1  12 -14-4820.06 4057.47   1
   1  11 -14 6777.06 5917.99   1
 -11  12 -14 5550.01 3733.28   1
   1  11  14 511.002 1278.67   1
 -11  -1  14 3519.16 2677.98   1
 -12   1  14-2961.39 2591.26   1
  -1  12  14-137.288 1474.38   1
 -12  11  14 0.17774 2157.80   1
  -1  12 -15 5363.48 4976.52   1
 -11  -1  15-4257.81 3107.60   1
 -12   1  15 2257.49 2560.66   1
   1  11 -15 6898.37 7053.59   1
 -11  -1 -15 8117.29 5452.62   2
 -12  11  15-846.254 3220.58   1
 -11  12  15 3566.59 3401.54   1
 -12   1  16 716.062 2969.92   1
 -11  -1  16 3031.16 3046.81   1
 -11  12  16 3522.19 2686.75   1
  -1  12 -16 313.487 7140.03   1
 -12  11  17 8094.57 4080.02   1
 -11  12  17 12023.5 4985.34   1
 -11  -1  17 4615.25 4173.63   1
 -12   1  17 3984.66 4141.68   1
 -12  11  18 6797.69 4397.41   1
 -12   1  18-2781.91 3008.90   1
 -11  -1  18 732.095 2959.21   1
 -12   1  19-7590.03 4789.18   1
 -11  -1  19-1126.86 3158.98   1
 -11  -1  20 321.192 3699.34   1
 -12   1  20 2702.33 3701.23   1
   0  12   0 7189.26 2833.70   1
 -12   0   0-2.84432 3662.33   2
 -12  12   0 4584.24 2996.29   1
 -12  12  -1-2013.68 3455.20   2
   0  12   1-460.196 2185.82   1
 -12  12   1 2326.18 2190.02   1
   0  12  -1-1168.38 1923.24   1
 -12   0  -1-2112.04 3854.26   2
 -12   0   1 1946.13 3425.16   2
 -12  12  -1-3953.73 2973.07   1
 -12  12  -2-899.287 2179.77   1
 -12  12   2-2407.38 3180.62   2
 -12  12  -2 3083.21 3411.39   2
   0  12   2-2050.64 2614.77   1
 -12  12   2 686.057 2302.83   1
   0  12  -2 2042.01 1999.91   1
 -12   0  -2 3024.82 3621.89   2
 -12   0   2-134.288 3997.55   2
 -12  12  -3 17726.1 3460.43   1
 -12  12   3 14213.8 3560.07   2
   0  12   3 15753.8 3375.06   1
 -12  12   3 19591.1 4173.31   1
 -12   0  -3 20916.0 3938.70   1
 -12   0   3 12706.5 4038.28   2
   0  12  -3 19825.6 3849.67   1
 -12   0  -4 54236.6 5976.97   1
 -12  12   4 48368.5 6677.21   1
   0  12  -4 51354.1 6254.05   1
   0  12   4 51597.6 6060.37   1
 -12  12  -4 57300.1 6314.29   1
 -12   0  -4 47295.4 7673.89   2
 -12  12   4 40161.6 5901.73   2
 -12  12  -4 43764.7 7257.37   2
 -12   0   5 23181.3 5350.35   2
   0 -12  -5 25092.1 4927.22   2
 -12   0  -5 21263.1 3928.77   1
 -12  12   5 29116.2 6226.23   1
 -12  12  -5 32807.2 5544.64   1
   0  12   5 25485.6 4411.92   1
 -12  12  -5 22628.3 5604.98   2
 -12  12   5 21809.8 4498.47   2
 -12   0  -5 21047.0 5941.34   2
   0 -12  -6 38504.7 5405.04   2
 -12   0   6 43326.2 7502.59   2
 -12  12   6 49000.5 7407.49   1
 -12   0  -6 43968.2 4704.44   1
   0  12   6 38130.6 5351.10   1
 -12  12  -6 45047.0 5927.28   1
 -12  12   6 38427.5 5290.88   2
 -12  12   7 12836.4 3429.42   2
   0  12  -7 22526.1 5091.27   1
   0  12   7 13315.6 3244.53   1
 -12  12   7 18749.6 5164.75   1
 -12   0  -7 16169.3 2858.89   1
 -12   0   7 23477.7 6071.47   2
   0  12   8 11127.3 3317.17   1
 -12  12  -8 8781.55 3349.93   1
 -12   0  -8 8759.69 1933.32   1
 -12  12   8 12718.3 4573.11   1
   0  12  -8 10915.1 3492.49   1
 -12   0   8 10409.1 5047.08   2
   0 -12  -8 5984.69 2790.21   2
 -12   0   9 9827.54 3825.07   2
 -12  12   9 19554.8 4777.72   1
   0  12  -9 12937.7 3725.42   1
   0  12   9 16967.0 3538.63   1
 -12  12  -9 11931.9 3352.52   1
 -12   0  -9 13011.9 4772.26   2
 -12   0  -9 16506.8 1872.36   1
   0  12 -10 27162.9 5104.82   1
 -12  12  10 35336.1 6225.64   1
   0  12  10 29300.0 4042.51   1
 -12  12 -10 25944.7 4163.33   1
   0 -12 -10 20650.8 3300.62   2
 -12   0 -10 23106.5 6201.88   2
 -12   0  10 19434.1 5183.81   2
   0  12 -11 18939.3 4350.19   1
 -12  12 -11 18954.4 3748.89   1
 -12  12  11 21163.7 5009.31   1
   0  12  11 17005.7 2819.01   1
 -12   0  11 19306.0 4392.46   1
   0 -12 -11 14576.7 2513.84   2
 -12   0 -11 6969.30 4299.35   2
   0  12 -12 23355.8 5697.12   1
 -12  12 -12 26690.6 4463.85   1
 -12  12  12 25183.8 5308.22   1
 -12   0  12 25738.0 5000.85   1
   0  12  12 20821.1 3349.49   1
   0  12 -13 8755.34 4618.77   1
 -12  12 -13 11664.8 3277.04   1
   0  12  13 7016.34 2114.92   1
 -12   0  13 9666.97 3212.69   1
 -12   0 -13 6338.26 4050.81   2
 -12  12  13 16219.3 4699.50   1
 -12   0  14-4084.43 3139.87   1
   0  12  14-263.904 1449.35   1
 -12  12  14 525.222 3488.28   1
   0  12 -15 2635.60 4483.87   1
 -12   0  15 3782.00 2810.65   1
 -12  12  15 7192.09 3627.14   1
   0  12 -16-14128.1 11055.1   1
 -12   0  16 2144.62 3255.65   1
 -12   0  17 2195.59 3242.09   1
 -12  12  17 12303.8 5192.61   1
 -12   0  18 1701.55 3141.84   1
 -12  12  18 4115.18 3687.99   1
 -12   0  19-2402.79 3893.28   1
 -12   0  20 568.408 4344.96   1
  -7  13   0 2107.10 2788.91   1
  -6  13   0 359.234 2380.62   1
  -6  -7   0 2645.13 2771.79   2
 -13   6   0 5939.31 3296.28   2
   7   6   0 4419.17 2501.28   1
   6   7   0 888.960 3032.76   1
 -13   6   0 728.880 2768.35   1
 -13   7   0 536.066 2595.84   1
  -6  13   1 8114.67 2601.01   1
  -7  13   1 9950.10 2971.20   1
  -7  13  -1 7816.54 2701.55   1
  -7  -6  -1 7825.09 3813.40   2
  -7  -6   1 12575.4 4082.15   2
 -13   7   1 11310.1 4322.63   2
 -13   7  -1 13130.5 4581.39   2
 -13   6   1 14592.4 4875.87   2
   7   6   1 12186.7 3355.59   1
   7   6  -1 13137.1 3658.34   1
   6   7  -1 6863.16 2559.38   1
   6   7   1 7064.87 2096.48   1
 -13   6  -1 10642.0 3107.88   1
 -13   7   1 8955.43 3536.51   1
 -13   6   1 5481.99 3040.72   1
 -13   7  -1 11552.7 3719.32   1
  -7  -6  -2 817.078 3193.11   2
  -7  13   2 1935.42 2289.40   1
   7   6   2-867.103 2120.94   1
   6   7   2-1338.25 2346.08   1
   7   6  -2 4791.65 2895.90   1
   6   7  -2 107.594 3073.70   1
 -13   6  -2 4807.91 3478.63   2
 -13   6   2 737.861 3817.48   2
 -13   7   2 4355.55 3782.03   2
 -13   7   2 3632.39 2790.20   1
 -13   7  -2 715.843 2829.71   1
 -13   6   2 1641.19 2368.33   1
 -13   6  -2-864.605 2932.62   1
  -6  13  -2 3278.32 2445.61   1
  -6  13   2-546.845 2310.41   1
 -13   6   3 10224.5 4022.69   1
 -13   6   3 8696.09 3988.50   2
 -13   7  -3 5528.25 4244.44   2
  -7  -6  -3 4071.00 3188.20   2
  -6  -7  -3 8773.47 3477.19   2
  -7  13   3 6012.74 2473.76   1
   7   6   3 4044.97 2513.56   1
   6   7   3 6282.87 2212.41   1
   6   7  -3 7216.63 3530.47   1
   7   6  -3 6361.17 3938.97   1
 -13   7  -3 7096.06 2593.97   1
  -6  13  -3 7682.27 3123.02   1
 -13   6  -3 7044.58 2606.01   1
 -13   7   3 7117.96 3386.22   1
  -6  13   3 6884.49 2564.32   1
  -7  13  -3 5904.36 2568.95   1
 -13   7  -4 1319.20 3395.83   2
  -6  13  -4-593.146 3060.05   1
  -7  13  -4 3157.18 3359.70   1
  -7  -6  -4-4928.58 4473.85   2
  -6  -7  -4 2285.07 2908.35   2
 -13   6   4 1553.08 2667.47   2
  -6  13   4-295.924 2448.53   1
  -7  13   4-633.367 2281.56   1
   6   7  -4 1725.52 2673.29   1
   6   7   4-1786.89 2462.55   1
   7   6   4 671.521 1886.55   1
 -13   6  -4 200.546 1978.79   1
 -13   7  -4-53.8763 2346.38   1
 -13   6  -4-1261.50 3282.99   2
 -13   7   4 81.1785 2421.23   2
 -13   6   4 2672.04 3135.40   1
 -13   7   4-1215.89 3282.71   1
 -13   7   5 20414.5 5334.04   1
 -13   7   5 15404.1 4599.19   2
  -7  -6  -5 18446.4 5088.21   2
  -6  13   5 18801.0 3756.99   1
  -7  13   5 17156.2 3521.77   1
   6   7   5 14284.7 2845.52   1
   6   7  -5 26773.7 5658.21   1
   7   6   5 16528.9 3355.56   1
 -13   7  -5 17233.2 3254.15   1
 -13   6  -5 19447.9 3256.03   1
  -7  13  -5 20694.3 4463.93   1
  -6  13  -5 14667.8 3065.68   1
 -13   6   5 15915.9 4480.68   1
 -13   6  -5 17212.8 5556.09   2
 -13   7  -5 24874.9 6451.76   2
   6   7   6 56373.5 5166.51   1
   7   6   6 56881.3 5753.35   1
   7   6  -6 71208.5 9503.82   1
   6   7  -6 55800.3 7297.27   1
  -6  13  -6 69772.6 7349.14   1
  -7  13  -6 69451.8 7486.95   1
 -13   7  -6 67003.0 6029.66   1
  -7  13   6 68037.9 6948.71   1
 -13   6  -6 70503.6 5820.59   1
  -6  13   6 63883.6 6646.27   1
 -13   7   6 70915.4 9094.42   1
 -13   7  -6 71946.8 9857.81   2
  -6  -7  -6 64920.8 7875.65   2
 -13   6  -6 58797.0 9169.89   2
 -13   6   6 73156.9 9075.13   1
 -13   6   7 79882.4 9153.64   2
 -13   7   7 77934.5 8205.28   2
   6   7   7 76560.7 5833.36   1
   7   6  -7 86896.2 11321.2   1
   7   6   7 73206.9 6005.35   1
  -6  13  -7 88456.5 8489.85   1
  -7  13  -7 82702.5 8050.45   1
  -7  -6  -7 70686.5 8563.38   2
  -6  -7  -7 70828.7 8529.72   2
 -13   6  -7 61465.6 9183.40   2
 -13   7   7 98298.6 10865.1   1
  -7  13   7 90105.8 8079.02   1
  -6  13   7 89516.2 7526.83   1
 -13   7  -7 86684.7 6360.65   1
 -13   6  -7 89556.5 6217.59   1
 -13   6   7 92883.0 9991.66   1
 -13   6   8 21807.3 4447.93   1
 -13   6   8 17852.8 4611.67   2
 -13   7   8 19377.9 4480.20   2
   7   6   8 25434.0 3759.83   1
   7   6  -8 21199.7 6907.90   1
   6   7  -8 20373.2 5922.53   1
   6   7   8 17397.5 2756.96   1
  -7  13  -8 23322.2 4710.05   1
  -6  13  -8 21010.8 4233.63   1
 -13   7  -8 25175.9 3817.04   1
 -13   6  -8 24834.7 3453.78   1
  -6  13   8 24601.5 3983.75   1
  -7  13   8 25630.2 4259.23   1
 -13   7   8 24138.9 5400.01   1
 -13   6  -9-1380.79 3541.42   2
 -13   7  -9-666.267 3706.74   2
 -13   6   9-2889.24 3321.37   1
 -13   7  -9 1208.61 1574.71   1
 -13   6  -9-2038.96 1602.24   1
 -13   7   9 871.200 2554.86   2
   6   7  -9-3255.52 3677.37   1
   6   7   9 962.519 1328.10   1
  -7  13  -9-805.355 2130.83   1
  -6  13  -9-932.502 2298.19   1
 -13   7   9 1963.85 3427.57   1
  -6  13   9-3357.65 2337.22   1
  -7  13   9 3231.99 1899.95   1
  -7  -6 -10 8961.06 4045.52   2
  -6  -7 -10 7123.17 3900.51   2
 -13   6  10-956.272 3546.00   2
 -13   7  10 4385.91 2863.90   2
   7   6 -10 5616.21 3747.51   1
   6   7  10-634.768 1655.83   1
 -13   7  10 8596.60 3873.28   1
 -13   6  10 7537.96 3832.33   1
 -13   7 -10 9015.18 2762.68   1
 -13   6 -10 2312.72 1510.08   1
 -13   6 -10 909.322 3899.67   2
  -6  13  10 5851.38 2634.73   1
  -7  13  10 1219.75 1810.13   1
 -13   7  11 1752.43 2840.58   2
 -13   6  11 7386.65 3151.49   2
 -13   7 -11 1794.09 1547.50   1
 -13   6 -11 4187.09 1540.38   1
  -7  13 -11 2647.07 2700.12   1
  -6  -7 -11-2235.76 2258.31   2
  -7  -6 -11 4320.45 3240.72   2
 -13   6  11 2463.17 2384.02   1
 -13   7  11 3676.17 2711.44   1
  -7  13  11 3065.40 2040.05   1
  -6  13  11 5970.59 2708.64   1
 -13   7  12 5654.59 3145.66   2
 -13   7 -12 1611.03 1597.99   1
  -6  13 -12 4251.25 2556.09   1
  -7  13 -12 7549.08 3164.90   1
 -13   6 -12 1542.50 1057.61   1
  -7  13  12 2128.28 1984.62   1
  -6  13  12 8056.25 2748.95   1
 -13   6  12 10657.7 4028.81   1
 -13   7  12 3510.71 2713.44   1
  -6  -7 -13 2149.33 3238.49   2
  -7  -6 -13 9265.11 3804.54   2
  -7  13 -13 7774.91 3267.88   1
  -6  13 -13-2528.61 2662.21   1
 -13   7  13-1656.36 2528.51   2
 -13   7  13 7206.05 2793.58   1
 -13   6  13-1150.88 2787.65   1
  -7  13  13 2159.51 2603.66   1
  -6  13  13 1148.73 1775.05   1
 -13   6  14 3709.67 3748.13   2
 -13   7  14 2680.17 2862.54   2
  -7  -6 -14-3154.04 3281.35   2
  -6  13 -14 0.20430 3144.48   1
  -7  13 -14 2348.20 2960.49   1
  -7  13  14-1150.89 2656.96   1
  -6  13  14-837.227 2227.62   1
   7   6 -14 11627.9 8028.06   1
 -13   6  14-6031.24 3528.81   1
 -13   7  14 1942.29 2896.88   1
   6   7 -15 3182.64 6715.64   1
   7   6 -15 401.776 8560.95   1
  -7  13 -15-199.961 3275.08   1
  -6  13 -15-2841.30 4182.44   1
 -13   6  15 4502.73 2927.48   1
 -13   7  15 78.2234 3095.94   1
  -6  13  15 2157.58 2589.44   1
  -7  13  15 2502.39 2986.39   1
 -13   6  15 2325.34 3444.47   2
 -13   7  15 3682.71 3268.14   2
  -7  13  16 3737.48 2986.72   1
  -6  13  16 5730.91 2124.76   1
 -13   7  16-1808.33 3032.95   1
 -13   6  16 4044.46 3874.19   1
 -13   6  16 2631.95 3333.15   2
 -13   6  17 804.865 2944.21   1
 -13   7  17 2054.77 2980.93   1
 -13   7  18 113.563 3152.84   1
 -13   6  18 1701.06 2903.98   1
 -13   7  19 395.432 3198.44   1
 -13   6  19 5642.25 4270.22   1
  -7  -6  20-588.577 3195.81   1
  -8  -5   0 11961.0 3720.21   2
 -13   8   0 18958.7 4731.82   1
   5   8   0 18059.2 3509.57   1
 -13   5   0 17977.4 4280.37   1
 -13   5   0 15090.1 4885.86   2
  -8  13   0 18153.5 3732.49   1
  -5  13   0 17961.9 4261.68   1
 -13   5  -1-333.411 2741.05   1
 -13   8   1-2109.41 3663.88   1
 -13   8  -1-2131.13 3357.22   1
 -13   5   1 1136.05 2687.03   1
 -13   5  -1 1283.56 2825.01   2
 -13   5   1-6972.77 4756.48   2
  -8  -5  -1 5037.89 3679.23   2
  -8  -5   1-2313.61 2932.75   2
  -5  -8  -1 2865.99 2884.64   2
   5   8  -1-1945.04 2231.62   1
   5   8   1-3171.37 2119.66   1
  -8  13   1 166.587 2153.50   1
  -8  13  -1 5187.12 2997.44   1
  -5  13   1-2510.96 2706.93   1
  -5  13  -1 4566.51 2527.06   1
 -13   5  -2 4443.38 2285.16   1
 -13   8   2 4310.39 2412.49   1
 -13   5   2 3589.52 3570.95   1
  -5  13  -2 4247.65 3086.98   1
 -13   8  -2 10375.6 3919.92   1
 -13   8  -2 7081.07 4682.19   2
 -13   5   2 5922.07 3409.59   2
  -8  -5  -2 1560.51 3395.69   2
  -8  -5   2 8742.29 4353.32   2
  -5  -8  -2 8101.25 3756.70   2
   5   8  -2 2171.77 2508.03   1
   8   5  -2 1279.01 2886.64   1
   5   8   2 5034.72 2196.56   1
  -8  13  -2 5056.61 2891.17   1
  -5  13   2 7818.91 3170.77   1
  -8  13   2 4028.96 1870.13   1
 -13   5   3 15254.9 4072.59   1
 -13   8  -3 11372.6 4497.87   2
  -5  13  -3 11440.7 3956.30   1
 -13   8  -3 11391.8 2905.97   1
 -13   5  -3 9004.82 4080.97   2
 -13   8   3 5045.21 2658.01   2
  -8  -5  -3 10917.3 3864.37   2
 -13   5   3 13619.9 4210.14   2
  -5  -8  -3 6327.46 3244.06   2
  -8  13   3 9786.83 3170.77   1
   8   5  -3 9912.15 3936.54   1
   5   8  -3 8361.78 2246.82   1
 -13   5  -3 8471.38 2108.55   1
 -13   8   3 15565.8 4621.91   1
  -5  13   3 12546.2 3701.06   1
  -8  13  -3 7597.45 2895.44   1
 -13   8  -4 20405.1 5498.59   2
  -5  13  -4 18626.3 4012.44   1
 -13   8  -4 26802.2 4362.51   1
  -8  13  -4 21067.0 4328.94   1
  -5  13   4 24553.0 4349.29   1
  -5  -8  -4 14070.2 4010.61   2
  -8  13   4 24293.4 4390.94   1
   8   5  -4 25040.6 6587.18   1
   8   5   4 20920.3 5113.86   1
   5   8  -4 19643.4 4321.69   1
   5   8   4 21856.6 3814.73   1
 -13   5  -4 23249.5 3942.07   1
 -13   8   4 23972.3 5341.22   1
 -13   5   4 25597.9 5204.78   1
 -13   8   5 7122.87 2942.51   1
 -13   5   5 5809.10 2783.34   1
 -13   8  -5 11956.7 4615.79   2
  -8  13  -5 11722.1 4133.32   1
  -5  13  -5 879.207 2582.38   1
 -13   5  -5 7936.66 2678.49   1
 -13   5  -5 14673.7 5773.68   2
  -8  -5  -5 11949.3 4197.27   2
 -13   8   5 4676.82 3105.97   2
 -13   5   5 1745.11 2707.23   2
  -5  -8  -5 3814.96 3249.68   2
   8   5   5 9295.70 3690.32   1
   8   5  -5 6333.07 4696.38   1
   5   8  -5 11028.8 4203.12   1
  -8  13   5 5673.58 2189.85   1
 -13   8  -5 7131.86 2313.58   1
  -5  13   5 7549.44 2605.34   1
 -13   5   6 576.585 3851.55   1
 -13   5  -6 4757.21 4560.75   2
  -8  13  -6 3488.13 3309.49   1
 -13   5  -6 2057.62 2344.57   1
 -13   8   6 3658.75 3240.64   2
  -5  -8  -6 9995.84 4865.79   2
 -13   5   6 3045.51 3778.25   2
   8   5   6 2359.61 2327.14   1
   5   8  -6 7970.28 4432.29   1
  -5  13  -6 9363.29 3594.47   1
 -13   8  -6 3942.73 2625.47   1
  -8  13   6 3356.05 2919.65   1
  -5  13   6 2840.40 2533.54   1
 -13   8   6 5280.87 4039.38   1
 -13   5  -7 3889.75 3888.13   2
  -8  13  -7 5491.47 3196.63   1
 -13   5   7 4834.39 2754.80   1
  -8  -5  -7 7912.07 4683.75   2
 -13   8   7 4707.14 3338.38   2
 -13   5   7 4559.66 3029.36   2
   8   5   7-864.359 3073.53   1
   5   8  -7 2401.55 2961.25   1
   5   8   7 8819.50 2303.70   1
  -5  13  -7 4571.58 3111.21   1
  -5  13   7 9498.47 3111.96   1
 -13   5  -7 4489.98 1866.93   1
  -8  13   7 3213.96 2815.79   1
 -13   8  -7 7964.47 2714.72   1
 -13   8   7 7175.32 3149.13   1
 -13   8   8 7549.08 3710.40   1
 -13   8  -8 11525.6 4931.08   2
 -13   5  -8 989.991 3964.42   2
  -5  -8  -8 3102.29 2810.12   2
 -13   5   8 5665.83 3247.01   2
   8   5  -8 2563.61 3592.15   1
  -5  13   8 5562.52 2754.07   1
 -13   5  -8 10172.4 2153.20   1
  -8  13   8 10361.8 3062.89   1
   5   8  -8 6054.61 2852.93   1
  -5  13  -8 2966.04 2452.11   1
 -13   5   8 4151.81 3247.30   1
  -8  13  -8 8428.05 3082.54   1
 -13   8  -8 8915.22 2637.71   1
 -13   5   9 395.192 3101.21   1
  -5  -8  -9 1242.88 2370.04   2
 -13   5   9 4868.60 2934.28   2
  -8  13   9 590.484 2158.53   1
  -5  13   9 5309.60 2327.89   1
   5   8   9 6405.46 2069.54   1
  -5  13  -9 468.071 2068.80   1
  -8  13  -9 4072.09 2462.69   1
 -13   8   9 6714.86 3879.65   1
 -13   5  -9 5652.54 1999.96   1
  -5  -8 -10 1274.79 2390.38   2
 -13   8  10 1173.31 2114.89   2
  -5  13  10-2677.47 2359.05   1
  -8  13  10-2224.78 2323.08   1
   5   8  10 2427.33 1244.86   1
   5   8 -10 1577.43 3218.69   1
  -5  13 -10-231.347 2388.79   1
  -8  13 -10 3773.79 2578.40   1
 -13   5  10 4196.84 2741.60   1
 -13   8 -10 2996.12 1976.63   1
 -13   5 -10 2377.09 1536.57   1
 -13   8  10 2328.99 2480.03   1
 -13   5 -10 2199.21 3264.69   2
  -8  -5 -10-2982.63 3090.74   2
 -13   5  11 1538.29 2717.61   2
 -13   8  11 1021.87 2728.56   2
   5   8 -11 4598.25 4037.72   1
  -5  13  11-2252.40 2074.58   1
  -8  13  11 18.0815 2066.24   1
 -13   5 -11-1656.23 1037.35   1
  -8  13 -11-384.783 1956.54   1
  -5  13 -11 1577.92 2494.71   1
 -13   5  11-1718.14 2423.74   1
 -13   8 -11-344.389 1650.24   1
  -5  -8 -11 2992.86 2407.85   2
  -8  -5 -11 1941.00 2598.33   2
 -13   8  11 1885.87 2294.42   1
 -13   8  12-422.494 2379.48   2
 -13   5  12-1578.92 3100.06   2
  -5  13 -12 2910.80 2302.24   1
 -13   8 -12 4447.01 1645.23   1
 -13   5 -12 526.646 3778.09   2
 -13   5  12 97.8913 3126.90   1
  -8  13  12 630.032 2144.92   1
  -5  13  12 2059.85 2433.32   1
 -13   8  12 1040.15 2667.05   1
 -13   8  13 3447.66 3124.07   2
   5   8 -13 1998.29 4365.73   1
   8   5 -13 5332.46 6624.44   1
 -13   5  13 6876.25 2810.97   2
  -5  13 -13 3136.36 3028.86   1
  -8  13 -13 4714.93 2389.47   1
 -13   5 -13 506.985 4771.95   2
  -5  -8 -13 5044.01 3354.77   2
  -8  -5 -13 3242.76 2845.69   2
 -13   5  13-3592.48 2896.53   1
 -13   8  13 7598.26 3643.94   1
  -5  13  13 4082.74 2241.69   1
  -8  13  13 3941.58 2836.44   1
  -5  13 -14 1487.66 2618.98   1
  -8  13 -14 2524.81 3340.02   1
 -13   8 -14 9068.71 6149.56   2
 -13   5  14 1217.56 3333.73   2
 -13   8  14 9339.24 4354.46   1
  -5  13  14 1853.17 2232.11   1
  -8  13  14 3753.80 2331.32   1
 -13   5  14 8371.99 3772.00   1
 -13   8  15-1026.29 2653.34   2
 -13   5  15-2798.84 2718.83   2
 -13   5  15 125.518 2709.35   1
  -5  13 -15-7758.58 5402.55   1
  -8  13 -15-2042.53 4493.29   1
 -13   8  15 572.517 2448.35   1
  -5  13  15 3638.29 2399.87   1
  -8  13  15-4143.42 3698.48   1
 -13   5  16 4099.14 3533.44   2
 -13   5 -16-1990.68 3655.83   2
 -13   8  16-307.879 3308.87   1
 -13   5  16-1150.48 2649.38   1
  -8  13  16 1906.02 2546.24   1
  -5  13 -16-3826.95 7814.42   1
 -13   8  17-907.300 3354.43   1
 -13   5  17 1955.77 3711.02   1
   5   8 -17 1602.26 18354.1   1
 -13   5  18 4169.13 3156.68   1
 -13   8  18-200.256 2856.74   1
 -13   5  19 5939.58 4321.16   1
 -13   8  19 3991.40 3306.25   1
  -8  -5  19-237.142 2486.68   1
  -8  -5  20-213.149 3079.84   1
  -9  13   0 190479. 11671.2   1
   9   4   0 192212. 13764.0   1
 -13   9   0 204370. 14607.7   2
 -13   4   0 176556. 13429.8   2
  -9  13   0 205341. 13016.2   2
  -4  13   0 191748. 12659.6   1
  -9  -4   0 191165. 14323.7   2
 -13   4   0 176309. 11864.1   1
 -13   4   1 109132. 10475.9   2
 -13   9  -1 100140. 10935.1   2
  -9  13   1 103823. 8784.47   2
  -9  13  -1 91931.5 8994.63   2
 -13   4  -1 107376. 10623.9   2
  -9  13  -1 101157. 8538.41   1
 -13   9   1 94478.1 9011.24   1
 -13   4  -1 94175.2 8421.26   1
  -9  -4   1 96677.0 10061.7   2
  -9  13   1 99673.5 8182.03   1
   9   4  -1 108150. 10286.1   1
   9   4   1 102306. 9547.01   1
   4   9   1 103071. 7910.31   1
  -4  13   1 97347.5 8798.70   1
  -4  13  -1 95757.7 9139.17   1
 -13   9  -1 98585.1 9017.06   1
 -13   4   1 95659.9 8964.06   1
 -13   4   2 55420.0 7437.59   1
 -13   9  -2 48615.2 7840.95   2
  -9  13   2 48751.5 5807.51   2
  -9  13  -2 55769.6 6337.82   1
 -13   4  -2 52065.2 6114.42   1
 -13   9   2 53976.9 7721.96   1
 -13   4   2 55269.8 7800.79   2
 -13   4  -2 46383.0 7778.09   2
  -9  -4  -2 48372.5 7708.63   2
  -4  -9  -2 47637.6 7184.87   2
   4   9  -2 57805.9 6657.58   1
   4   9   2 54140.7 5199.53   1
  -4  13  -2 52243.9 6486.97   1
 -13   9  -2 53059.7 6151.03   1
  -9  13   2 54248.3 6017.19   1
 -13   4   3-948.673 3094.62   1
  -9  13   3-3420.44 2626.36   2
 -13   9  -3 17.3638 3803.22   2
  -4  13  -3 1653.35 3218.06   1
 -13   9  -3-1629.27 2568.30   1
  -4  13   3-3748.42 2942.03   1
  -9  13  -3-4004.41 2982.58   1
  -9  -4  -3-5429.42 4209.55   2
  -4  -9  -3-201.592 3210.66   2
  -9  -4   3 2029.34 2794.86   2
   4   9  -3 5655.76 3448.31   1
 -13   4  -3 1277.69 2276.65   1
 -13   9   3-3394.20 3635.74   1
  -9  13   3 47.6393 1967.64   1
 -13   4   4 15911.4 4563.33   1
 -13   4  -4 9915.64 4260.45   2
 -13   9   4 14822.6 3898.86   2
  -9  -4  -4 21920.1 5529.82   2
  -4  -9  -4 11307.4 3505.77   2
 -13   4   4 12686.1 4521.08   2
  -9  13   4 19558.0 3882.17   1
 -13   9  -4 18765.0 3420.39   1
   4   9  -4 15094.0 3613.40   1
   4   9   4 13728.6 2585.48   1
 -13   9  -4 18838.9 5764.76   2
  -4  13  -4 14922.6 3107.44   1
  -9  13  -4 15815.7 3996.67   1
  -4  13   4 14747.6 3316.09   1
 -13   9   4 15349.3 4113.07   1
 -13   4  -4 17635.1 3216.73   1
 -13   4   5 6305.70 3696.90   1
 -13   9   5 7215.78 2909.10   2
  -9  -4  -5 6186.32 3432.66   2
 -13   4   5 5782.44 4161.39   2
  -4  -9  -5 8065.26 3753.19   2
 -13   9  -5 7089.49 2645.95   1
  -9  13   5 8466.57 3334.06   1
   4   9  -5 6175.40 3055.18   1
  -4  13  -5 5486.56 3101.29   1
   4   9   5 3407.74 1661.41   1
 -13   9   5 2394.78 2928.56   1
 -13   4  -5 2920.33 2058.48   1
  -9  13  -5 5661.69 3150.64   1
  -4  13   5 6575.07 2907.05   1
 -13   4   6 37189.7 6449.03   1
  -4  13   6 44305.0 5569.70   1
  -9  13  -6 45930.5 6572.89   1
  -9  13   6 45031.7 5949.76   1
 -13   4  -6 49766.9 8811.31   2
  -9  -4  -6 46613.7 8043.88   2
 -13   9   6 43929.6 6215.58   2
   4 -13  -6 34191.3 4419.35   2
 -13   4   6 40688.5 6931.53   2
 -13   4  -6 46249.1 4781.78   1
  -4  13  -6 50251.1 6288.45   1
   4   9   6 38142.3 4292.29   1
   4   9  -6 39849.9 6536.39   1
 -13   9   6 44417.3 7633.11   1
 -13   9  -6 43234.3 5022.42   1
 -13   4  -7 36082.5 7029.46   2
 -13   9  -7 45867.9 8337.95   2
 -13   9  -7 45513.4 5207.27   1
  -9  13  -7 40979.5 5806.98   1
  -4  13   7 43497.5 5455.82   1
  -9  13   7 42243.5 5881.85   1
 -13   9   7 43699.6 5886.46   2
  -4  -9  -7 42012.7 6072.15   2
 -13   4   7 43164.2 6677.19   2
   4 -13  -7 37077.3 3310.43   2
 -13   4  -7 42147.0 4352.65   1
   4   9  -7 44542.8 6893.85   1
   4   9   7 40760.7 4401.97   1
  -4  13  -7 39759.4 5401.47   1
 -13   9   7 38032.6 6853.02   1
 -13   4   7 38285.8 6686.12   1
 -13   4   8 15672.9 4563.61   1
 -13   4  -8 7998.77 3632.47   2
  -9  13  -8 16663.5 4093.24   1
  -4  -9  -8 12314.5 3811.46   2
 -13   9   8 14305.9 4434.39   2
 -13   4   8 10077.6 3657.85   2
 -13   4  -8 17629.1 2699.97   1
   4   9  -8 13256.4 4531.17   1
  -9  13   8 16242.6 3793.08   1
  -4  13  -8 10591.1 2844.87   1
   4   9   8 9817.83 1968.44   1
 -13   9  -8 13520.1 3308.10   1
  -4  13   8 15339.5 3134.93   1
 -13   9   8 16998.8 4864.72   1
  -4  13   9-37.8127 1903.06   1
 -13   9  -9-1391.49 1801.48   1
 -13   4  -9 1093.23 1324.26   1
 -13   9   9 601.236 2467.92   2
 -13   4   9 919.165 3029.89   1
   4   9  -9 4738.39 3468.11   1
  -9  13  -9 4286.70 2631.53   1
   4   9   9 1187.28 1538.78   1
  -4  13  -9-3693.22 2903.13   1
  -9  13   9 1100.11 2158.27   1
 -13   4  -9 5323.32 4731.72   2
 -13   9   9-1269.16 2982.46   1
  -4  13  10 23277.8 4064.63   1
 -13   4  10 19722.5 4656.91   2
  -9  -4 -10 24239.0 5965.45   2
 -13   9 -10 20221.9 6079.02   2
 -13   9 -10 21352.3 3926.07   1
 -13   4 -10 18889.4 2546.44   1
  -9  13  10 24414.1 4725.21   1
  -9  13 -10 24926.7 4475.34   1
 -13   4  10 25856.2 5372.32   1
 -13   9  10 22747.1 5026.52   1
 -13   9  11 50548.7 6401.27   2
 -13   4 -11 53488.5 9400.66   2
  -4  -9 -11 44400.7 6587.85   2
  -9  -4 -11 49117.1 8117.90   2
   9   4 -11 63255.6 11927.9   1
 -13   4  11 53644.6 8070.51   2
  -4  13 -11 57958.6 7228.37   1
   4   9 -11 57565.3 9261.60   1
  -9  13 -11 52125.4 6026.71   1
 -13   4 -11 42155.0 2908.27   1
 -13   9 -11 57604.1 5416.78   1
 -13   4  11 67093.9 8500.37   1
 -13   9  11 73171.8 8860.64   1
  -4  13  11 56692.8 6126.23   1
  -9  13  11 74468.4 7991.69   1
 -13   4  12 40429.4 6623.90   1
 -13   9  12 28155.8 4797.87   2
 -13   4  12 39224.1 7292.88   2
   4   9  12 25138.3 2353.09   1
   9   4 -12 53506.1 12636.2   1
   4   9 -12 41047.6 8677.46   1
  -4  13 -12 36131.1 6055.26   1
 -13   9 -12 36403.5 4323.89   1
 -13   9  12 47481.8 7509.04   1
  -9  13  12 51905.2 6897.35   1
  -4  13  12 37533.7 5087.39   1
  -4  13  13 13218.5 3209.56   1
 -13   9  13 12732.7 3626.93   2
 -13   4  13 9778.96 5084.45   2
  -4  13 -13 12270.0 3409.72   1
  -9  13 -13 19770.2 4370.68   1
 -13   4  13 16486.0 4726.40   1
  -9  13  13 18001.5 4652.04   1
 -13   9  13 12302.7 4609.77   1
  -9  -4 -13 9478.13 3432.85   2
 -13   9  14 4075.60 2820.48   2
   4   9 -14 1786.83 4761.27   1
  -9  13 -14 7417.26 3496.86   1
  -4  13 -14 8504.24 4475.97   1
 -13   4  14 9240.64 4194.14   1
  -4  13  14 3700.45 2091.35   1
 -13   9  14 4468.94 3453.96   1
  -9  -4 -15 1452.35 2860.81   2
  -9  13 -15-1163.77 4243.03   1
  -4  13 -15 2544.34 3807.17   1
 -13   9  15-1978.36 2358.38   2
 -13   4  15 3632.13 2440.55   1
  -9  13  15 1036.70 2446.85   1
  -4  13  15 1796.09 1937.12   1
 -13   9  15-7157.32 4423.43   1
 -13   4  16 6275.69 3142.73   1
  -9  13  16 5850.11 3359.87   1
 -13   9  16 6709.33 3813.57   1
 -13   9  17 5409.70 3738.21   1
  -9  13  17 6473.68 3993.93   1
 -13   4  17 7271.67 3845.37   1
 -13   9  18 6417.53 3516.41   1
 -13   4  18 8362.80 4599.71   1
 -13   4  19 1276.90 3274.38   1
 -13   9  19-4530.04 4172.41   1
  -9  -4  19-502.500 2485.21   1
  -9  -4  20 2301.15 3492.61   1
 -10  13   0 105314. 8493.25   1
 -13   3   0 104372. 9034.61   1
 -13  10   0 107404. 9320.97   1
  -3  13   0 104051. 9095.67   1
 -13  10   0 105509. 10424.7   2
 -13   3   0 114909. 11244.3   2
 -10  -3   0 105928. 10859.8   2
 -10  -3  -1 27030.4 6169.96   2
 -10  -3   1 22933.8 5142.95   2
 -13   3   1 24185.6 5921.69   2
 -13   3   1 15598.4 4229.99   1
 -13   3  -1 12618.3 3480.74   1
 -10  13   1 19951.8 4151.44   1
 -10  13  -1 16854.0 3849.39   1
   3  10   1 19420.1 3402.92   1
   3  10  -1 19128.5 3478.47   1
  -3  13  -1 20897.1 4314.30   1
  -3  13   1 23665.8 5054.16   1
 -13  10  -1 27530.5 5982.20   2
 -13  10  -1 14445.5 3501.27   1
 -13  10   1 15608.4 4082.89   1
 -13   3  -1 24145.2 5108.06   2
 -13  10   1 24359.3 5675.23   2
 -13   3  -2 9914.04 4518.21   2
 -10  13  -2-1219.94 2788.06   1
 -10  -3   2 3096.89 2646.30   2
 -10  13   2 7500.17 2758.05   1
 -13  10   2 897.904 3323.33   1
 -13  10  -2 6231.94 2534.14   1
  -3  13  -2 5583.13 3166.32   1
  -3  13   2 1177.93 2378.49   1
 -13   3  -2 2525.76 2271.44   1
 -13   3   2 3549.97 3054.63   1
 -13  10  -2 9028.76 4629.64   2
 -13   3  -3 35082.4 5395.62   1
 -13   3   3 36726.7 6125.12   1
 -13  10  -3 21253.3 4962.20   2
 -13   3  -3 28081.0 6277.19   2
 -13   3   3 26616.2 5246.15   2
 -10  -3  -3 25905.8 5606.60   2
  -3 -10  -3 24600.0 5285.26   2
 -10  13   3 38356.3 5140.82   1
   3  10   3 31924.5 4542.01   1
  -3  13  -3 36305.9 5504.99   1
 -13  10   3 30187.4 5705.02   1
 -13  10  -3 36665.2 4820.42   1
  -3  13   3 34384.5 5260.19   1
 -10  13  -3 39840.3 5687.94   1
 -10  13   4 12872.9 3221.24   1
 -13   3   4 16225.4 4754.46   1
 -10  -3  -4 19643.5 5068.72   2
 -13   3   4 9973.52 4003.37   2
 -10  -3   4 9474.49 3191.14   2
 -13  10  -4 12943.3 2641.86   1
   3  10   4 12641.9 2997.01   1
  -3  13  -4 15730.4 4086.98   1
   3  10  -4 12848.1 3697.17   1
 -10  13  -4 14194.9 3996.93   1
 -13   3  -4 17093.0 3677.17   1
 -13  10   4 12951.5 3111.33   1
 -13  10  -5 5799.24 3547.13   2
 -10  13   5 2439.98 2620.82   1
 -13   3   5 1779.31 3357.41   1
  -3  13   5-831.790 2068.61   1
  -3 -10  -5 2433.40 3112.90   2
 -13   3   5-971.819 3353.17   2
 -10  -3   5 17.4229 3138.23   2
  10   3   5 9532.42 4302.79   1
   3  10  -5-1367.93 2309.37   1
   3  10   5 3810.38 2204.93   1
  -3  13  -5 2924.08 3431.98   1
 -13  10   5 4417.38 3382.34   1
 -13   3  -5 2690.73 2176.63   1
 -13  10  -5 3278.90 2369.85   1
 -13   3   6 21268.0 5490.00   1
 -13  10  -6 16937.2 6322.59   2
 -13  10   6 22693.7 4997.03   2
 -10  -3  -6 20831.5 5333.58   2
 -13   3   6 19697.2 5217.72   2
  -3 -10  -6 16337.2 4396.78   2
 -13  10  -6 23937.3 4030.37   1
   3  10  -6 20344.8 5137.50   1
  -3  13  -6 21133.8 4389.75   1
   3  10   6 23863.6 4062.16   1
 -13   3  -6 21818.7 3558.74   1
 -10  13   6 23913.8 4884.88   1
 -13  10   6 21940.3 5611.11   1
  -3  13   6 18564.2 3907.83   1
 -10  13  -6 24415.4 5235.37   1
 -13   3   7 35057.9 6123.41   1
 -10  13  -7 33241.9 5643.10   1
 -10  13   7 39494.0 5941.64   1
  -3 -10  -7 35597.7 6056.86   2
 -13   3  -7 31717.8 7393.96   2
 -13  10   7 32127.0 5250.47   2
 -13   3   7 32460.9 6250.49   2
   3 -13  -7 33142.2 4045.37   2
 -13   3  -7 39319.3 4291.57   1
   3  10  -7 26559.2 5004.86   1
  -3  13  -7 35406.9 5186.10   1
   3  10   7 36511.7 4165.51   1
 -13  10   7 32084.9 6098.09   1
 -13  10  -7 37219.2 4900.33   1
  -3  13   7 37417.5 4920.55   1
 -13   3   8 6135.20 2653.88   1
 -10  -3  -8 2267.92 1521.33   1
 -13   3  -8 4928.96 3388.04   2
 -10  13  -8-641.133 3452.09   1
 -10  13   8 3395.08 3363.56   1
 -13  10   8 1899.70 2542.89   2
   3 -13  -8 3954.66 1630.43   2
  -3 -10  -8 1187.57 2480.71   2
 -13  10  -8 5415.25 2567.48   1
  -3  13   8 5774.94 2382.78   1
 -13   3   8 178.016 3215.88   2
   3  10  -8 865.548 2899.15   1
   3  10   8 4083.97 2435.23   1
 -13   3  -8 3641.07 1301.75   1
 -13  10   8 2242.47 2668.30   1
 -13   3   9 3100.95 2646.33   1
 -13  10  -9 5933.76 4241.96   2
 -13   3  -9 6088.61 4181.40   2
 -13  10  -9 6168.81 2983.76   1
 -10  13  -9 9536.71 3251.37   1
 -10  13   9 6229.71 2541.94   1
 -10  -3  -9 4885.29 3368.16   2
 -13  10   9 7076.58 2620.28   2
  -3  13   9 6562.52 2550.10   1
  10   3  -9 15176.2 7445.10   1
 -13   3   9 12929.4 4375.76   2
   3  10  -9 11603.5 4658.89   1
   3  10   9 8576.65 2226.59   1
 -13   3  -9 6516.84 1517.50   1
 -13  10   9 6453.24 2631.38   1
 -10  -3 -10 15368.7 4661.99   2
 -13   3 -10 8475.06 2042.04   1
 -13  10 -10 6449.36 2372.52   1
 -10  13  10 11753.6 4016.49   1
 -13  10  10 11836.9 3785.99   2
  -3  13  10 8631.52 3054.29   1
 -13   3  10 8610.93 4263.44   2
   3  10 -10 6828.07 3676.21   1
  -3  13 -10 11768.9 3698.37   1
   3  10  10 8468.97 2396.31   1
 -10  13 -10 7864.45 3232.78   1
 -13   3  10 2933.04 2775.22   1
 -13  10  10 6998.97 4175.03   1
 -13  10  11 16642.7 4050.84   2
 -13   3  11 19467.2 4749.02   1
 -13  10  11 11895.8 3823.55   1
  -3  13 -11 17733.7 4604.85   1
   3  10  11 15031.8 2658.88   1
 -10  13 -11 14930.2 3766.02   1
 -10  13  11 17474.0 4318.22   1
 -13  10 -11 17469.6 3406.66   1
  -3  13  11 14378.5 3406.47   1
  -3 -10 -11 16779.9 3958.88   2
 -10  -3 -11 15657.7 5144.82   2
 -13   3 -12 26673.1 7652.92   2
 -10  13  12 27651.6 5275.06   1
 -13   3  12 23173.1 5400.96   1
 -13   3  12 24281.6 6256.10   2
   3  10 -12 27796.2 6760.67   1
  -3  13 -12 24164.8 5578.63   1
   3  10  12 17420.7 2486.98   1
 -13  10 -12 20196.0 3791.73   1
 -10  13 -12 16368.0 3781.66   1
 -13  10  12 21369.4 5336.37   1
  -3  13  12 21513.6 3996.47   1
 -10  -3 -13 12889.8 5276.29   2
  -3 -10 -13 2440.91 2299.23   2
   3  10 -13 16822.0 6228.77   1
 -13   3  13 3313.12 3000.09   2
  -3  13 -13 7751.82 3400.21   1
 -10  13 -13 9033.06 3648.53   1
 -13  10 -13 10329.4 2699.69   1
 -10  13  13 11653.1 3147.13   1
 -13   3  13 10678.5 4448.43   1
 -13  10  13 7699.05 3681.39   1
  -3  13  13 7495.23 2269.00   1
  -3  13  14 2921.48 1986.40   1
 -13   3  14 9191.66 4637.92   2
  -3  13 -14 11211.1 5298.00   1
 -10  13 -14 3138.66 3120.52   1
 -13  10  14 1497.20 2638.88   2
 -13  10  14 5024.34 2986.39   1
 -10  13  14 1242.25 2184.86   1
 -13   3  14 3682.64 2401.73   1
  -3  13  15-942.249 1621.84   1
 -13   3  15 2392.22 3425.27   2
  -3  13 -15 6580.03 4395.99   1
 -13  10  15-699.077 2685.29   1
 -10  13  15 2914.83 3217.40   1
 -13   3  15-613.983 2720.53   1
 -13   3  16-2773.68 3876.13   2
 -10  -3  16-482.555 2251.64   1
 -13   3  16-702.100 2765.77   1
 -13  10  16 1289.09 2435.70   1
 -10  13  16 3158.26 3203.05   1
 -13   3 -17-5500.17 5251.64   2
 -10  13  17-730.460 2599.83   1
 -10  -3  17 3869.41 2984.83   1
 -13   3  17 2689.82 3295.95   1
 -13   3  17-1232.00 4369.75   2
 -13  10  17 199.424 2614.64   1
 -10  -3  18 860.469 2930.44   1
 -13   3  18-1271.68 2806.75   1
 -13  10  18-2930.73 3426.12   1
 -10  -3  19-1084.68 2857.48   1
 -13   3  19 2058.47 3449.72   1
 -10  -3  20 1969.74 4017.95   1
 -13   3  20-3727.61 4525.55   1
 -11  13   0 390659. 17562.7   1
   2  11   0 407222. 17108.4   1
  -2  13   0 381414. 18331.4   1
 -13  11   0 389543. 18158.1   1
 -13  11   0 403017. 20855.2   2
 -13   2   0 390971. 21604.1   2
 -11  -2   0 383830. 21450.0   2
 -13   2   0 373710. 18392.3   1
 -11  13  -1 301402. 15004.0   1
 -11  13   1 295501. 15220.7   1
 -13  11  -1 296653. 15449.4   1
 -13  11   1 296072. 15891.5   1
   2  11   1 329288. 14819.5   1
   2  11  -1 278784. 14212.1   1
  -2  13   1 325679. 16135.3   1
  -2  13  -1 313196. 16277.2   1
 -13  11  -1 317373. 18651.3   2
 -11  13  -1 318379. 17591.3   2
 -13   2  -1 303673. 19253.3   2
 -11  13   1 326731. 16923.4   2
 -13  11   1 310352. 17876.9   2
 -11  -2  -1 313810. 19215.8   2
 -11  -2   1 297594. 18805.9   2
 -13   2   1 306003. 16217.0   1
 -13   2  -1 289444. 15472.6   1
 -13   2   2 50278.8 6608.56   1
 -13   2  -2 43609.7 5597.81   1
 -13  11   2 54541.6 7464.09   2
 -11  -2   2 49586.9 7191.85   2
  11   2   2 55293.2 8803.01   1
   2  11   2 60020.6 5907.13   1
  -2  13   2 54065.9 6618.06   1
  -2  13  -2 50403.6 6547.24   1
 -13  11   2 49400.4 6808.18   1
 -13  11  -2 48701.2 5725.41   1
 -11  13   2 46783.5 5941.11   1
 -11  13  -2 50151.1 5908.05   1
  -2  13   3-17.5684 2487.15   1
 -13  11   3 3136.48 2622.99   1
 -11  13   3-1347.30 2508.70   1
 -13   2  -3 365.597 3233.14   2
 -13   2   3 20777.4 7147.20   2
 -11  -2  -3 2986.75 3774.47   2
 -11  -2   3 2363.78 3330.38   2
  -2 -11  -3-1575.71 2579.29   2
 -13  11  -3-406.525 2461.70   1
   2  11  -3-3561.12 2829.16   1
   2  11   3 3630.60 2232.31   1
  -2  13  -3 4390.05 2672.32   1
 -13   2  -3 1355.18 2574.84   1
 -13   2   3 23894.7 6149.47   1
 -11  13  -3-1564.09 2722.86   1
 -13  11  -4 713.360 3585.57   2
  -2  13   4-2793.15 2913.63   1
 -11  -2  -4-1740.37 4227.37   2
 -13   2   4-1373.22 2774.92   2
  -2 -11  -4 4116.88 2344.01   2
 -11  -2   4 3413.14 2883.46   2
 -13  11  -4 1576.51 2044.37   1
   2  11   4 2818.94 2303.93   1
  -2  13  -4 1527.37 2688.36   1
 -13  11   4-2646.26 3119.60   1
 -11  13   4 2627.80 2589.92   1
 -13   2   4-3799.55 3035.29   1
 -13   2  -4 1369.47 1995.76   1
 -11  13  -4-823.229 2549.15   1
 -13   2   5 8388.30 3845.51   1
 -11  -2  -5 6208.84 4060.08   2
 -13   2   5 4880.21 3358.91   2
  -2 -11  -5 6015.23 3209.27   2
 -11  -2   5 3241.42 3961.12   2
 -13  11  -5 6604.63 3277.10   1
   2  11   5 7704.98 2913.65   1
  -2  13  -5 11315.3 3679.25   1
 -11  13   5 8402.40 3259.05   2
 -13  11  -5 10738.5 4967.14   2
 -11  13   5 4652.43 3122.78   1
 -13  11   5 728.845 2959.08   1
 -13   2  -5 6823.54 2821.00   1
 -11  13  -5 3529.09 2733.99   1
  -2  13   5 5978.11 3086.41   1
 -13   2   6 38647.7 6685.56   1
 -11  13   6 43613.8 5104.04   2
 -13   2  -6 41370.8 4906.60   1
 -11  -2  -6 40333.4 6964.82   2
 -13   2   6 45543.4 7481.78   2
   2 -13  -6 38779.5 5271.67   2
  -2 -11  -6 46482.3 7070.76   2
  11   2  -6 53046.2 10586.7   1
 -11  -2   6 42708.7 7681.89   2
 -11  13   6 46329.7 6983.57   1
   2  11  -6 47845.1 6588.02   1
   2  11   6 44077.4 5217.72   1
 -11  -2  -6 40093.4 4931.99   1
 -13  11   6 41489.9 6903.77   1
 -13  11  -6 44740.3 5380.73   1
  -2  13   6 35327.1 5437.40   1
 -11  -2  -7 26460.8 3433.91   1
 -13   2   7 31681.0 5775.76   1
 -13   2  -7 28780.2 6759.08   2
   2 -13  -7 32159.3 4327.70   2
  -2 -11  -7 37454.6 6042.66   2
 -13   2   7 39061.5 7396.23   2
  11   2  -7 32696.7 8442.76   1
   2  11  -7 30838.1 5462.33   1
 -11  13   7 33841.1 5656.50   1
 -13   2  -7 26998.1 3279.49   1
 -13  11   7 31924.5 6029.70   1
 -11  13  -7 39266.1 5922.94   1
   2  11   7 36961.7 4450.14   1
 -11  13  -7 27501.5 6890.95   2
 -13  11  -7 29765.5 4816.26   1
 -13  11  -8 2367.58 3682.82   2
 -11  13  -8 2789.37 2816.43   1
   2  11   8 265.301 2086.13   1
 -11  13   8 1290.72 2653.24   1
 -13   2  -8 776.100 1451.31   1
 -13   2  -8 3544.68 4465.93   2
 -13  11   8 698.154 2088.86   2
 -13  11  -8-1536.71 2742.13   1
  -2  13   8-1303.12 2126.37   1
 -13   2   8-4205.16 3170.37   2
  11   2  -8 4694.39 6067.01   1
   2  11  -8 902.341 2369.14   1
 -11  -2  -8 790.638 1380.03   1
 -13  11   8 158.789 3161.87   1
 -13   2   8 2429.98 2593.34   1
 -13   2   9 50506.1 6612.83   1
 -13   2  -9 49459.4 3628.42   1
 -13   2   9 46047.3 7858.37   2
   2  11  -9 45488.5 6756.81   1
 -13  11  -9 45715.0 5948.51   1
   2  11   9 45971.9 4918.02   1
 -13  11   9 51120.7 7746.13   1
 -11  13  -9 41843.7 5810.68   1
  -2  13   9 41850.4 5206.03   1
 -11  13   9 49094.7 6672.74   1
 -11  -2  -9 39705.7 2950.93   1
 -13  11   9 47800.3 6128.61   2
 -13   2  -9 51111.0 8816.82   2
  -2  13 -10 129476. 10868.7   1
   2  11 -10 129987. 11831.2   1
 -11  13  10 157266. 11959.1   1
 -13  11 -10 134821. 9651.48   1
 -11  13 -10 129290. 9882.33   1
 -13   2 -10 125071. 5629.31   1
   2  11  10 125375. 8259.74   1
 -13  11  10 156583. 12970.6   1
  -2  13  10 128250. 9049.86   1
 -13   2 -10 114833. 12723.1   2
  -2 -11 -10 114745. 9813.52   2
 -11  -2 -10 119468. 13312.4   2
 -13   2  10 137507. 11344.7   1
 -13   2  11 123348. 12878.5   2
 -13   2  11 131900. 11378.9   1
   2  11 -11 130746. 12462.7   1
  -2  13 -11 123345. 10834.3   1
   2  11  11 125669. 7922.46   1
 -11  13 -11 123326. 9795.00   1
 -13  11 -11 127165. 9145.18   1
  -2  13  11 119795. 8762.56   1
 -13  11  11 106130. 8891.81   2
 -11  -2 -11 107642. 12400.2   2
  -2 -11 -11 107626. 8950.82   2
 -13  11  11 158666. 13259.2   1
 -11  13  11 154871. 12037.5   1
 -13   2  12 67736.0 10073.5   2
 -13   2  12 67091.8 8544.34   1
   2  11 -12 62909.3 9220.23   1
  -2  13 -12 67976.4 8602.15   1
 -13  11 -12 64996.8 6441.78   1
   2  11  12 62629.9 5210.62   1
 -11  13 -12 65267.4 7298.17   1
 -13  11  12 79988.2 9690.84   1
  -2  13  12 62876.2 6287.05   1
 -13   2 -12 54359.1 9506.27   2
 -13  11  12 50187.0 6052.17   2
 -13  11 -12 55180.7 10125.0   2
  -2 -11 -12 47771.5 6032.98   2
 -11  13  12 85463.6 9093.05   1
 -11  -2 -13 13898.1 4944.49   2
 -11  13  13 23957.7 4845.11   1
  -2  13  13 20316.3 3474.75   1
 -13   2  13 15638.2 5284.98   2
   2  11 -13 28755.3 7215.75   1
  -2  13 -13 25634.4 6086.83   1
   2  11  13 22431.2 3242.44   1
 -13  11  13 16332.4 3745.23   2
 -13  11  13 28885.0 6165.26   1
 -13   2  13 22929.3 5319.85   1
 -13   2 -14 192.516 3468.61   2
 -13  11  14 4981.92 2303.32   2
 -13  11  14 7327.07 3533.31   1
  -2  13 -14 10701.4 5490.36   1
 -11  13 -14 16160.7 5362.04   1
 -11  13  14 8171.76 3746.65   1
 -13   2  14 12215.6 4558.62   1
  -2  13  14 1128.96 1488.73   1
   2  11 -14 10183.3 6227.36   1
 -13   2  14 4412.59 2983.71   2
 -13   2  15-2883.96 3127.61   1
 -11  -2  15-2618.14 3014.72   1
 -13   2  15-2448.85 4279.71   2
 -13  11  15-1178.79 2767.49   1
 -11  13  15-1591.59 2698.19   1
 -13   2  16 7737.65 3611.36   2
 -13   2  16 6717.30 3839.97   1
 -11  -2  16 5073.39 2750.64   1
 -11  13  16 853.423 2495.01   1
 -13  11  16 5004.21 2949.98   1
 -13   2  17-4827.59 4651.87   2
  -2  13 -17 6727.65 11628.3   1
 -11  -2  17 10416.1 3627.94   1
 -13   2  17 10978.9 4790.89   1
 -11  13  17 12304.5 4952.67   1
 -11  -2  18 2451.87 3180.54   1
 -13   2  18 1054.56 3209.03   1
 -13  11  18 1831.31 3189.14   1
 -11  -2  19 4181.07 2931.38   1
 -13   2  19-1532.06 3845.18   1
 -11  -2  20 9639.07 5734.59   1
 -13   2  20 2786.48 5161.72   1
 -12  13   0 30546.1 4920.11   1
 -13   1   0 29960.7 5517.82   1
   1  12   0 41472.5 5436.51   1
 -13  12   0 28516.9 4868.29   1
  -1  13   0 29553.2 5015.49   1
 -12  -1   0 42976.6 7474.98   2
 -12  -1   1 104200. 10850.2   2
 -13   1  -1 97333.1 10808.3   2
 -13   1   1 81647.5 9648.10   2
   1  12   1 107128. 8440.19   1
   1  12  -1 87884.7 7821.76   1
  -1  13  -1 94032.7 8708.27   1
  -1  13   1 95880.9 8846.56   1
 -13  12   1 94361.4 8512.66   1
 -12  13   1 98426.3 8774.81   1
 -12  13  -1 100872. 8474.10   1
 -13  12  -1 93829.9 8629.82   1
 -12  13   1 106225. 9728.14   2
 -13  12   1 91432.1 9625.78   2
 -13   1   1 105686. 9498.86   1
 -13   1  -1 102844. 8694.96   1
 -12  -1  -2 82553.3 9576.24   2
 -12  -1   2 70146.4 8734.57   2
 -13   1   2 67046.4 8999.07   2
 -13  12  -2 85646.8 7449.05   1
 -12  13  -2 89189.3 7966.07   1
 -13  12   2 84949.1 8618.08   1
 -12  13   2 86219.4 8177.13   1
   1  12  -2 80044.5 7651.00   1
  -1  13  -2 85104.9 8037.14   1
   1  12   2 81727.6 7426.01   1
  -1  13   2 89110.5 7862.19   1
 -13   1  -2 85016.5 7638.05   1
 -12  13  -2 71474.0 8888.46   2
 -13  12   2 75421.5 8408.87   2
 -13  12  -2 64789.5 8749.40   2
 -13   1  -2 76042.1 9476.06   2
 -12  13   2 71388.5 7948.39   2
 -12  -1  -3 582.599 3465.83   2
 -12  -1   3-3973.88 4046.19   2
 -13   1   3-1538.26 3763.60   2
  12   1  -3 2707.79 5399.62   1
 -13  12  -3 1083.42 2093.22   1
 -12  13  -3 689.659 2532.67   1
  -1  13  -3-95.7047 2511.15   1
   1  12  -3-4446.01 2668.97   1
 -13  12   3 238.335 2342.73   1
 -12  13   3-385.196 2934.15   1
  -1  13   3-3691.23 2546.29   1
   1  12   3-5322.21 2918.90   1
 -13   1  -3-2114.51 3146.46   1
 -13  12   3 1684.20 2694.27   2
 -13  12  -3 2646.91 3970.14   2
 -13  12   4 2345.69 3048.55   2
 -13   1  -4 3709.19 3139.49   2
 -13   1   4 3160.71 3673.66   2
  -1 -12  -4 6385.90 3775.19   2
 -12  -1   4 2645.56 2873.10   2
 -13  12  -4 6537.61 2953.84   1
  -1  13  -4 5889.10 3015.56   1
 -12  13   4 11576.6 3973.93   1
 -12  13  -4 6378.14 2601.87   1
  -1  13   4 8906.70 3388.84   1
   1  12   4 2922.12 2312.76   1
 -13   1  -4 7812.74 2885.59   1
 -13  12   5 1515.48 3193.81   2
 -12  -1  -5 6114.95 4263.35   2
 -13   1   5 6629.52 4074.85   2
  -1 -12  -5 5965.03 3379.14   2
 -12  -1   5 3945.85 4054.41   2
   1 -13  -5 4486.28 3274.65   2
 -13  12  -5 1513.11 2567.58   1
 -13   1  -5-19.7419 2192.26   1
 -12  -1  -5 3646.63 2571.15   1
 -13  12   5 7098.69 4399.27   1
 -12  13   5 1472.82 2477.09   1
   1  12   5 5601.42 2640.12   1
  -1  13   5 5199.70 3070.82   1
 -12  13  -5 5600.90 3593.17   1
  -1  13   6 32634.6 5235.16   1
   1  12   6 37248.7 5209.15   1
 -12  13   6 36427.9 5868.14   1
 -13  12   6 30869.5 5780.30   1
 -13  12   6 27187.2 4977.04   2
  -1 -12  -6 32232.1 5229.27   2
 -12  -1   6 30847.9 7084.09   2
 -13   1   6 33879.8 7042.52   2
 -13   1  -6 34856.6 4482.64   1
   1  12  -6 38772.1 6197.05   1
 -12  -1  -6 34866.9 4378.16   1
 -13  12  -6 40195.7 5405.99   1
 -12  13  -6 32653.4 5261.01   1
   1 -13  -7 20041.9 4082.49   2
 -12  -1   7 13141.4 5393.57   2
 -13   1   7 15214.6 5197.80   2
 -12  13   7 12695.7 2914.43   2
   1  12   7 15836.1 3256.72   1
  -1  13   7 19382.3 3630.49   1
 -12  13   7 20026.3 4592.13   1
   1  12  -7 19673.1 3890.28   1
  -1  13  -7 17837.5 4452.07   1
 -12  -1  -7 13275.2 2787.08   1
 -13   1  -7 12842.8 2734.59   1
 -12  13  -7 14047.7 3764.16   1
 -13  12  -7 16131.3 4075.04   1
 -12  13   8-335.086 1983.14   2
   1  12   8-1439.76 2293.15   1
  -1  13   8-3355.57 2718.10   1
 -12  13  -8-498.007 2521.75   1
 -12  13   8 367.834 2402.86   1
 -13  12   8-1766.08 2838.89   1
   1 -13  -8 2640.08 2208.58   2
 -13   1  -8 5072.94 4440.07   2
  -1 -12  -8-3087.86 2646.81   2
 -13  12  -8-2000.10 2801.77   1
 -12  -1   8-4168.16 4195.60   2
 -13   1   8 2488.17 2976.64   2
   1  12  -8-1097.65 2507.13   1
  -1  13  -8 3261.60 2894.14   1
 -13   1   8 4462.48 2836.02   1
 -12  -1  -8-988.673 1519.84   1
 -12  -1  -9 7392.79 4449.24   2
 -13   1   9 3268.28 2902.19   1
 -13   1   9 6022.85 3484.12   2
 -12  -1   9 9378.16 4643.33   2
   1  12  -9 116.731 2591.48   1
  -1  13  -9 3482.52 2839.77   1
 -13  12  -9 2830.58 2255.30   1
  -1  13   9-655.219 1630.55   1
 -12  13  -9 1961.19 2897.95   1
   1  12   9-912.755 1771.17   1
 -13   1  -9 7240.29 4447.41   2
 -12  13   9 895.717 1458.55   2
 -13  12   9-1493.19 3174.97   1
 -12  13   9 0.15600 2903.50   1
 -12  -1  -9 970.730 946.941   1
 -13   1  -9 1849.40 1032.58   1
 -13   1  10 21741.3 5855.67   2
  -1  13 -10 21243.9 4884.65   1
   1  12 -10 27487.9 5923.19   1
 -13  12  10 23823.9 5082.92   1
 -12  13  10 28213.6 5853.75   1
  -1  13  10 20408.8 3653.57   1
   1  12  10 23324.3 3644.18   1
 -13  12 -10 23662.3 4242.00   1
 -12  13 -10 25770.2 4683.39   1
 -13   1  10 26866.3 5114.13   1
   1 -13 -10 17444.2 2617.82   2
 -13   1 -10 23282.1 6683.96   2
 -12  -1 -10 23924.0 5906.38   2
 -13   1  11 30611.6 7306.26   2
   1  12 -11 35214.9 6812.63   1
  -1  13 -11 32717.8 6467.54   1
 -12  13 -11 32074.9 5375.46   1
 -13  12  11 34228.3 6025.48   1
 -13  12 -11 31379.4 5152.27   1
  -1  13  11 27228.9 4232.15   1
   1  12  11 29416.0 4150.32   1
 -13   1  11 32748.4 5683.77   1
 -13   1 -11 27381.6 7445.47   2
  -1 -12 -11 22334.5 3978.79   2
 -13  12 -11 30571.7 8182.80   2
 -12  -1 -11 25434.2 6875.06   2
 -13   1  12 5589.42 4327.51   2
  -1  13 -12 7617.53 3196.05   1
   1  12 -12 12824.8 4919.75   1
 -12  13 -12 10135.4 3144.59   1
 -13  12 -12 5643.41 2571.60   1
 -12  13  12 11471.9 4057.01   1
 -13  12  12 6224.05 3136.83   1
   1  12  12 3193.08 2067.66   1
  -1  13  12 6436.29 2887.53   1
  -1 -12 -12 6467.06 2495.21   2
 -13   1  12 8497.25 3883.25   1
 -12  -1  13 1553.21 2341.23   1
 -13   1  13 3753.47 3269.77   1
 -13   1  13 1643.58 3828.74   2
  -1  13 -13 534.326 3515.58   1
   1  12 -13 3808.03 4067.72   1
 -13  12 -13 1113.98 1741.79   1
 -12  13 -13 663.020 1830.38   1
 -13  12  13-2123.96 3562.02   1
 -12  13  13 4269.45 2904.06   1
  -1  13  13 3410.63 1867.16   1
   1  12  13 1112.52 1522.98   1
 -13   1 -13 6337.92 3979.52   2
 -12  -1 -13-2454.56 2914.28   2
 -13  12  13 3281.51 1746.80   2
 -13   1  14 4441.93 3903.20   2
   1  12  14 4810.36 2313.35   1
 -12  13  14 11947.8 4611.51   1
  -1  13 -14 855.353 3911.49   1
   1  12 -14 6995.98 4679.08   1
 -12  -1  14 2788.08 2280.98   1
 -13   1  14 5156.62 2843.07   1
  -1  13  14 1770.69 1565.36   1
 -12  13  15-6530.55 3151.41   1
 -13  12  15-264.688 2689.47   1
   1  12 -15 7933.61 5785.53   1
 -13   1  15 5737.94 4228.11   2
 -12  -1  15 2329.18 2107.22   1
 -13   1  15 790.612 2308.36   1
 -12  13  16 2467.28 2866.62   1
 -13  12  16 6938.90 4073.34   1
  -1  13 -16 619.435 6075.77   1
 -13   1  16 334.798 4195.47   2
 -12  -1  16-1244.97 2882.33   1
 -13   1  16-610.276 2403.64   1
 -13  12  17 5628.37 3964.22   1
 -12  13  17-3066.22 2792.85   1
 -13   1  17-603.522 3595.95   2
 -13   1  17 2982.02 3612.82   1
 -12  -1  17 3719.76 3157.96   1
 -12  13  18-4052.96 3953.14   1
 -12  -1  18-705.174 2395.24   1
 -13   1  18 4195.80 3198.18   1
 -13   1  18-4901.96 5129.14   2
 -13   1  19-474.683 3498.77   1
 -12  -1  19-3147.16 4097.94   1
   0  13   0 463991. 19640.3   1
 -13  13   0 448240. 19799.3   1
 -13  13   0 469398. 23071.4   2
 -13   0   0 473494. 24581.1   2
   0  13  -1 283040. 15065.2   1
   0  13   1 279369. 14511.4   1
 -13  13   1 266752. 15042.7   1
 -13  13  -1 263466. 14358.7   1
 -13  13  -1 287856. 17927.9   2
 -13   0  -1 284145. 18441.0   2
 -13   0   1 274664. 18600.9   2
 -13   0   2 79250.5 9452.89   2
 -13   0  -2 73329.1 9579.60   2
 -13  13   2 77625.2 8163.00   1
   0  13  -2 86768.7 7943.59   1
   0  13   2 86243.7 7635.52   1
 -13  13  -2 76289.9 7356.76   1
 -13   0  -2 75000.3 7809.66   1
 -13   0  -3 11997.6 3371.48   1
 -13  13  -3 10620.1 3045.38   1
   0  13  -3 11911.1 3444.36   1
 -13  13   3 10186.0 3319.90   1
   0  13   3 15928.8 3624.78   1
 -13  13   3 8939.09 3126.93   2
 -13   0   3 11847.0 3819.87   2
 -13   0   4 1552.62 3875.71   2
 -13   0  -4 4258.09 2819.68   1
 -13  13  -4 52.3013 2232.01   1
   0  13  -4-1449.77 2825.92   1
   0  13   4 1302.98 2748.69   1
 -13   0  -4-635.972 3135.48   2
 -13  13   4 5727.98 3655.96   1
 -13  13  -4-0.20181 3932.52   2
 -13  13   4 6030.38 2950.69   2
 -13  13  -5 2976.74 2249.74   1
   0 -13  -5 3073.59 3309.33   2
 -13  13   5 3280.58 3157.07   2
   0  13   5-1420.14 2149.10   1
 -13  13   5 4936.02 3360.13   1
 -13   0  -5 4883.44 4784.64   2
 -13   0  -5 2719.69 2133.12   1
   0 -13  -6 52203.1 6640.07   2
 -13   0   6 55225.1 8111.85   2
   0  13  -6 61294.2 7279.99   1
   0  13   6 58510.7 6370.99   1
 -13  13  -6 62422.0 7147.31   1
 -13  13   6 52242.5 6261.43   2
 -13   0  -6 55073.2 5679.16   1
 -13  13   6 61221.8 8174.60   1
 -13  13   7 27281.1 4338.60   2
   0  13   7 31720.5 4715.25   1
 -13   0  -7 29905.8 7129.69   2
   0 -13  -7 36171.9 5481.96   2
 -13   0   7 31422.0 6826.01   2
   0  13  -7 44278.2 6600.23   1
 -13   0  -7 34359.4 3982.45   1
 -13  13  -7 36668.2 5216.47   1
 -13  13  -8 17622.6 4427.51   1
 -13   0   8 19768.7 5886.28   2
 -13  13   8 15693.1 3371.46   2
   0  13   8 17517.3 3507.02   1
   0  13  -8 16880.2 4591.34   1
   0 -13  -8 21259.1 4474.36   2
 -13   0  -8 17783.7 2857.81   1
 -13  13   8 22334.2 5779.58   1
 -13  13   9 175053. 13468.0   1
 -13   0  -9 152443. 7034.61   1
 -13   0   9 155515. 14735.3   2
   0  13   9 144379. 9948.60   1
 -13  13  -9 153978. 11890.0   1
   0  13  -9 156177. 11923.1   1
 -13  13   9 118484. 8166.68   2
 -13   0  -9 138649. 14453.4   2
   0 -13  -9 148371. 9952.44   2
 -13  13  10 231606. 15413.0   1
 -13  13 -10 194998. 12517.1   1
   0  13  10 179569. 10895.3   1
 -13   0  10 182482. 16139.4   2
 -13  13  10 136966. 8150.74   2
 -13   0 -10 169572. 15943.3   2
 -13  13 -10 168288. 16695.1   2
   0  13 -10 187956. 13717.7   1
 -13  13  11 195350. 14464.5   1
   0  13  11 143086. 9560.39   1
 -13  13 -11 153159. 10997.5   1
   0  13 -11 152558. 12930.2   1
 -13   0  11 180879. 16664.6   2
   0 -13 -11 117598. 7936.13   2
 -13   0 -11 132865. 14483.0   2
 -13   0  11 174009. 13280.2   1
   0  13 -12 67753.4 9527.64   1
 -13   0  12 57724.5 9586.41   2
 -13  13 -12 66932.4 7322.07   1
   0  13  12 60233.6 5992.53   1
 -13  13  12 87787.2 9993.26   1
 -13   0  12 60962.1 7733.73   1
 -13   0  13 18988.8 6423.48   2
   0  13 -13 18694.8 5255.48   1
 -13  13 -13 23189.0 5009.13   1
   0  13  13 18589.3 3354.01   1
 -13   0  13 20455.1 4643.65   1
 -13   0 -13 17017.5 5883.89   2
 -13  13  13 29525.7 6313.07   1
 -13  13  14 24966.3 5975.82   1
 -13   0  14 16646.8 4538.21   1
 -13   0 -14 12942.3 4934.01   2
   0  13  14 10728.0 2546.35   1
   0  13 -14 9430.93 4748.17   1
 -13   0  15 1109.34 2752.53   1
 -13   0 -15 3169.59 4688.14   2
   0  13 -15-6831.83 4933.73   1
 -13   0  16 5614.15 3913.20   1
 -13  13  16 7172.94 4076.61   1
   0  13 -16 8448.44 5692.44   1
 -13   0  17 7053.89 3489.68   1
 -13  13  17 942.991 2773.44   1
 -13   0  18 4728.88 3687.79   1
 -13  13  18 3176.92 3239.85   1
 -13   0  18 1986.09 3531.59   2
 -13   0  19 2799.51 3090.63   1
  -7  14   0 68817.9 7601.08   1
  -7  -7   0 56806.3 8296.79   2
   7   7   0 68235.9 7141.46   1
 -14   7   0 68535.5 7736.78   1
  -7  -7  -1 13308.4 4507.09   2
  -7  -7   1 10050.9 4440.01   2
  -7  14  -1 13033.2 4231.39   1
  -7  14   1 14276.2 4196.25   1
   7   7   1 12198.3 3059.73   1
   7   7  -1 7880.05 3508.60   1
 -14   7   1 13593.4 4393.61   2
 -14   7   1 11527.6 4094.06   1
 -14   7  -1 9609.13 3275.00   1
   7   7   2 721.942 2557.32   1
   7   7  -2 5585.86 3535.92   1
  -7  -7  -2-98.1275 2927.17   2
  -7  14   2-199.531 2179.31   1
  -7  14  -2-3410.70 3094.86   1
 -14   7  -2 2195.81 2382.07   1
 -14   7   2 5615.62 3276.55   1
 -14   7   3 2047.63 2922.67   1
   7   7   3 6007.63 1953.85   1
   7   7  -3 6049.21 3733.54   1
 -14   7  -3-692.761 3237.48   1
  -7  -7  -3 85.6241 4151.87   2
  -7  14  -3 1185.47 2665.83   1
  -7  14   3 2244.27 2103.25   1
 -14   7  -3 617.267 3788.54   2
 -14   7   3 1290.50 3393.65   2
  -7  -7  -4 25910.0 6211.96   2
  -7  14   4 22786.4 3810.57   1
   7   7  -4 30843.3 5844.18   1
   7   7   4 27197.1 4494.74   1
 -14   7   4 24843.5 5678.73   2
 -14   7  -4 22878.5 6210.31   2
  -7  14  -4 23280.0 4816.78   1
 -14   7   4 27698.6 5907.19   1
  -7  14   5 10263.3 3359.48   1
 -14   7   5 6611.64 3486.99   1
 -14   7  -5 9994.02 3228.57   1
 -14   7   5 15903.5 5232.09   2
  -7  14  -5 12077.2 3926.90   1
 -14   7  -5 10830.8 4537.15   2
   7   7  -5 8327.82 4451.16   1
   7   7   5 6683.74 2767.37   1
  -7  14   6 5450.98 3099.80   1
   7   7   6 5612.66 2791.66   1
 -14   7  -6-162.259 1670.38   1
  -7  14  -6 9112.85 4180.69   1
  -7  -7  -6 6159.37 4372.19   2
 -14   7  -6 11884.8 5742.66   2
 -14   7   6 1079.45 3913.71   1
 -14   7  -7 9545.02 2862.72   1
  -7  14   7 11442.4 3633.65   1
   7   7  -7 3089.14 4749.44   1
   7   7   7 5922.32 2544.79   1
 -14   7   7 8663.39 4587.89   1
  -7  14  -7 5000.77 4083.06   1
 -14   7   7 2933.97 2847.58   2
 -14   7  -7 11922.9 5713.13   2
 -14   7  -8 3277.18 2018.58   1
  -7  14   8 714.521 1828.70   1
   7   7  -8 1119.10 3354.18   1
   7   7   8-953.097 2065.11   1
  -7  14  -8 6289.38 3906.53   1
  -7  -7  -8 3789.54 4104.27   2
 -14   7   8-2136.41 3608.31   2
 -14   7   8 5341.30 4416.78   1
   7   7   9 1646.71 1560.87   1
   7   7  -9 1478.08 3121.60   1
  -7  14   9 1570.69 2312.95   1
  -7  14  -9 6020.14 2910.94   1
 -14   7  -9-1119.86 1532.06   1
 -14   7   9-2238.78 2410.83   2
 -14   7   9-1663.06 3126.77   1
 -14   7  -9-2001.66 3332.11   2
 -14   7  10 633.110 2384.12   1
  -7  14  10 3894.70 2221.89   1
 -14   7 -10 2925.45 4462.19   2
 -14   7  10-1355.28 3182.41   2
 -14   7 -10 1040.92 1590.59   1
  -7  -7 -10 2246.37 3164.84   2
   7   7 -11 2800.15 3585.93   1
 -14   7  11 18511.9 5351.20   1
 -14   7  11 11651.9 4259.20   2
 -14   7 -11 8422.08 2477.45   1
  -7  -7 -11 11064.3 3910.37   2
  -7  14  11 16889.1 3894.22   1
 -14   7 -12 6310.01 1764.54   1
  -7  14  12 6829.52 3039.72   1
  -7  -7 -12 2894.68 2603.02   2
 -14   7  12 2235.69 3052.25   2
 -14   7  12 6115.57 4110.38   1
 -14   7  13 1599.12 2533.59   1
  -7  14  13 812.379 2376.62   1
 -14   7  13-1075.75 2459.58   2
  -7  14 -13-54.6405 2526.54   1
 -14   7  14 3152.67 3400.30   2
 -14   7  14 6033.55 3517.54   1
  -7  14  14 3718.67 3101.60   1
  -7  14 -14 3635.92 2515.29   1
  -7  14 -15 446.484 3562.31   1
  -7  14  15 8398.72 3393.83   1
 -14   7  15 11679.9 4664.02   1
 -14   7  15 584.013 2757.43   2
   7   7 -16-5120.93 11107.1   1
  -7  14  16 6494.16 3272.15   1
 -14   7  16 5144.90 3208.33   1
 -14   7  17-1141.63 2634.67   1
 -14   7  18 4551.27 4113.65   1
 -14   7  19 684.396 2993.14   1
  -7  -7  20-959.263 2992.81   1
  -6  14   0 30343.3 5651.25   1
  -8  14   0 37002.6 5683.66   1
  -6  -8   0 31933.6 6668.33   2
  -8  -6   0 33174.4 6263.58   2
 -14   8   0 32986.5 5945.38   1
 -14   6   0 31997.8 5759.25   1
 -14   6   0 26513.1 5963.24   2
   6   8   0 33657.6 4851.95   1
   8   6   0 38992.3 5943.61   1
  -6  -8  -1 37473.7 6591.87   2
  -8  -6   1 41674.4 7212.02   2
   6   8   1 43062.0 5133.01   1
   6   8  -1 41357.9 5665.85   1
   8   6   1 41989.0 6104.73   1
   8   6  -1 40108.9 6120.96   1
 -14   8  -1 33441.8 5509.22   1
 -14   6   1 37830.9 6461.12   1
 -14   8   1 30091.4 6115.69   1
 -14   6  -1 35909.1 5628.17   1
  -6  14   1 39393.2 6069.93   1
  -6  14  -1 40653.8 6362.87   1
  -8  14   1 32897.5 5032.58   1
  -8  14  -1 40431.9 6014.00   1
 -14   6  -2 2983.61 2550.75   1
 -14   8   2 3141.59 2874.97   1
 -14   8  -2 4757.96 3173.94   2
 -14   8   2 4208.54 2791.99   2
  -8  -6  -2-484.181 3911.13   2
  -6  -8  -2 1773.09 3241.99   2
  -8  -6   2 6298.69 2904.13   2
  -8  14   2 3852.06 2641.83   1
   8   6   2 4189.96 2642.33   1
   6   8  -2 3702.18 2587.54   1
   6   8   2 7299.09 2318.96   1
 -14   8  -2-7173.29 4073.36   1
  -6  14  -2 2106.98 2638.90   1
  -6  14   2 3082.31 2148.69   1
  -8  14  -2 1865.88 2443.42   1
 -14   6   2 4253.00 3488.10   1
 -14   6   3 1171.01 2783.17   1
 -14   8   3-1856.19 3218.64   2
 -14   6   3 2967.01 2818.11   2
 -14   8  -3 6092.28 4536.09   2
  -6  -8  -3-2713.67 3408.24   2
  -8  -6  -3 7587.84 4068.45   2
  -8  14   3 326.938 2623.65   1
   6   8  -3-1229.09 2865.15   1
   6   8   3 951.855 2019.22   1
   8   6   3-826.576 2744.03   1
  -6  14  -3 1572.21 3283.98   1
 -14   8   3 1451.10 2568.80   1
 -14   6  -3-1073.72 2710.24   1
  -8  14  -3 5740.08 2968.25   1
  -6  14   3-4009.14 2700.03   1
 -14   6   4 7388.43 3623.06   1
 -14   6  -4 20192.2 5759.05   2
 -14   6   4 19953.2 5464.15   2
  -6  -8  -4 14075.1 4382.67   2
  -8  -6  -4 12323.1 3534.33   2
  -8  14   4 8226.65 2801.51   1
   6   8  -4 16080.9 4826.66   1
   6   8   4 11356.7 3029.20   1
   8   6  -4 10117.2 3872.24   1
   8   6   4 15264.0 3624.43   1
 -14   6  -4 6417.20 2375.92   1
 -14   8  -4 8104.94 2533.34   1
 -14   8  -4 12383.1 4485.45   2
  -8  14  -4 12477.7 3932.44   1
  -6  14  -4 7871.12 2353.88   1
 -14   8   4 9351.91 3530.92   1
  -6  14   4 12652.5 3302.41   1
 -14   6   5 1092.55 3096.91   1
 -14   8  -5 2559.81 4021.88   2
  -8  14  -5 12944.3 4351.98   1
  -6  14  -5 12610.8 4029.59   1
 -14   8  -5 9277.15 3256.63   1
 -14   8   5 12880.4 4355.58   2
 -14   6  -5 12630.4 5645.62   2
  -6  -8  -5 4245.89 3223.47   2
  -8  -6  -5 9308.47 5115.52   2
  -8  14   5 8757.43 3485.79   1
   8   6   5 7603.47 2731.36   1
   6   8  -5 14548.4 5208.44   1
   8   6  -5 11773.3 5737.27   1
   6   8   5 8173.26 2954.23   1
 -14   8   5 7669.41 3612.03   1
  -6  14   5 7541.34 2731.32   1
  -6  -8  -6 138629. 11757.0   2
  -8  14   6 150134. 10242.0   1
 -14   8  -6 148720. 9122.41   1
   6   8  -6 145647. 12540.6   1
   8   6  -6 157349. 14241.9   1
   6   8   6 150351. 8753.76   1
 -14   6  -6 143241. 8567.23   1
  -8  14  -6 151776. 11565.3   1
  -6  14  -6 152230. 11248.5   1
 -14   8   6 155982. 13111.5   1
  -6  14   6 146707. 10220.2   1
 -14   6   6 149691. 12295.1   1
 -14   8  -6 151858. 14226.3   2
 -14   6  -6 143997. 13679.9   2
 -14   8   6 142823. 11872.3   2
  -8  -6  -6 137516. 11950.6   2
 -14   6   7 208365. 14550.5   2
 -14   8   7 228318. 14496.4   2
 -14   8  -7 241046. 11618.6   1
  -8  14   7 240347. 13426.5   1
 -14   6  -7 245466. 11165.1   1
   8   6  -7 214385. 17038.6   1
   6   8   7 221836. 10575.4   1
   6   8  -7 208232. 15341.7   1
   8   6   7 208429. 11591.7   1
  -6  14  -7 233749. 13683.0   1
  -8  14  -7 230886. 14134.3   1
 -14   8   7 238700. 16474.3   1
  -6  14   7 236004. 12874.7   1
 -14   6   7 248553. 16328.3   1
  -6  -8  -7 202832. 14041.6   2
 -14   6  -7 215579. 17431.3   2
  -8  -6  -7 214311. 15184.8   2
 -14   6   8 88642.2 9908.57   2
 -14   6   8 88730.3 9888.35   1
   6   8   8 79901.6 5832.75   1
  -6  14  -8 87662.3 8402.51   1
  -8  14  -8 84794.4 8110.13   1
 -14   8   8 89881.3 10122.2   1
 -14   8  -8 88502.4 6842.91   1
  -6  -8  -8 74555.3 8434.48   2
 -14   6  -8 81635.7 11148.2   2
 -14   8  -8 82058.7 11278.0   2
 -14   6  -8 89737.4 6304.83   1
  -6  14   8 90271.9 7811.32   1
  -8  14   8 95828.4 8436.93   1
 -14   8  -9 3298.71 2195.80   1
 -14   6  -9 3835.23 1777.00   1
 -14   8   9 4717.29 2969.49   2
 -14   6   9 2552.75 2739.91   2
  -6  14   9 3262.32 2373.17   1
  -8  14   9 6572.35 2931.49   1
   6   8  -9 4468.60 4265.16   1
   6   8   9 2870.76 1851.08   1
  -8  14  -9 2509.38 2731.20   1
  -6  14  -9 1276.26 2033.86   1
 -14   6   9-910.188 2434.42   1
 -14   8   9 548.683 2884.36   1
 -14   8  -9 3644.54 3408.76   2
 -14   8  10 15188.8 4457.98   1
 -14   8  10 11194.8 3478.29   2
 -14   6  10 10025.6 3942.63   2
   6   8 -10 13310.5 5227.82   1
   6   8  10 9735.81 1986.99   1
  -8  14 -10 5209.28 2544.41   1
 -14   6  10 13940.0 4137.49   1
 -14   8 -10 9824.93 2973.13   1
 -14   6 -10 9845.83 5735.70   2
  -6  14  10 10245.6 2824.33   1
  -8  14  10 12267.2 3733.09   1
 -14   6  11 29925.7 5815.28   2
 -14   8  11 26167.2 5409.37   2
  -8  14  11 40309.8 5763.48   1
  -6  14  11 38963.9 5222.91   1
  -6  14 -11 33785.6 5970.77   1
  -8  14 -11 24466.3 4747.59   1
 -14   6 -11 26592.9 3397.68   1
 -14   6  11 44185.2 7088.36   1
 -14   8 -11 25347.7 3735.99   1
 -14   8  11 37394.9 7073.52   1
  -8  -6 -11 25863.3 6025.30   2
  -6  -8 -11 24786.3 6088.25   2
 -14   8  12 11371.0 4000.61   2
 -14   6  12 14392.5 4572.09   2
 -14   8 -12 13802.8 2652.85   1
  -8  14 -12 9994.27 4057.57   1
 -14   6  12 18721.0 5059.42   1
 -14   6 -12 7383.23 4641.36   2
  -6  -8 -12 6276.98 3339.66   2
  -8  -6 -12 11454.0 4074.51   2
 -14   8  12 20188.7 4973.56   1
  -6  14  12 16766.4 3653.53   1
  -8  14  12 16090.0 4138.32   1
  -6  14 -13 1472.53 2915.64   1
 -14   8  13 1762.53 2460.87   1
 -14   6  13 3028.95 2691.66   1
 -14   6  13 2547.67 3083.73   2
 -14   8  13 3933.46 3094.73   2
 -14   6 -13-5021.59 4637.39   2
  -8  14  13 3089.50 2213.78   1
  -6  14  13-1139.45 2585.69   1
   8   6 -14 564.267 6282.39   1
 -14   6  14 0.20639 3073.17   1
 -14   8  14-3204.37 3041.55   1
 -14   8  14 991.562 2628.49   2
  -8  -6 -14 1307.28 2794.93   2
  -6  14 -14-2032.78 3778.40   1
  -8  14 -14 199.024 3427.64   1
  -6  14  14-1305.35 2036.16   1
  -8  14  14 2067.14 2382.34   1
 -14   6  15 19574.5 5816.49   1
 -14   8  15 18290.9 5781.26   1
 -14   8  15 3553.23 2981.49   2
  -6  14  15 13997.2 4027.10   1
  -8  14  15 14242.5 4473.69   1
 -14   8 -15 9539.57 5627.05   2
  -8  14 -15 14318.6 5073.04   1
  -6  14 -15 18560.8 6845.95   1
   6   8 -16 35271.6 15744.8   1
 -14   6  16 18223.0 5424.90   1
 -14   8  16 12545.3 5193.15   1
  -6  14  16 14687.4 4189.36   1
  -8  14  16 17801.0 5227.82   1
  -6  14 -16 15816.8 8554.35   1
 -14   8  17 5806.84 3520.02   1
 -14   6  17 1570.95 3621.60   1
   6   8 -17-4161.68 12037.0   1
 -14   8  18 7696.27 3994.95   1
 -14   6  18 7044.47 5371.56   1
 -14   6  19 2517.31 3933.73   1
 -14   8  19-1334.57 2843.59   1
  -8  -6  20 1141.64 2533.73   1
   5   9   0 42406.7 5525.49   1
   9   5   0 36844.2 5716.27   1
 -14   5   0 42139.2 6316.93   1
 -14   9   0 37717.6 5532.49   1
  -9  14   0 40877.9 5750.39   1
  -5  14   0 39539.0 5934.27   1
 -14   9   1 13256.7 4232.48   1
 -14   5  -1 12900.0 3673.50   1
 -14   5  -1 12578.0 4739.37   2
 -14   9   1 11621.4 4995.92   2
  -9  -5  -1 9525.08 3826.85   2
  -9  -5   1 12740.8 4674.31   2
  -5  -9  -1 7865.40 3633.93   2
   9   5  -1 12292.8 4532.53   1
   9   5   1 12033.1 3889.58   1
   5   9   1 14130.2 4105.93   1
   5   9  -1 14475.3 3795.36   1
  -5  14  -1 13380.9 4320.86   1
 -14   5   1 11953.3 3961.32   1
  -9  14   1 11494.1 3608.67   1
  -5  14   1 11491.1 3412.75   1
  -9  14  -1 11124.3 3347.76   1
 -14   5  -2 15130.3 4060.10   1
 -14   9   2 18195.5 4445.24   1
 -14   5   2 14930.6 4085.47   1
  -5  14  -2 19266.9 4631.39   1
 -14   9  -2 18390.6 5152.03   2
 -14   5   2 20875.2 5807.37   2
  -9  -5  -2 18586.6 5411.10   2
  -9  -5   2 20326.4 5070.26   2
   5   9  -2 18078.8 4221.54   1
   9   5   2 24781.7 5129.58   1
   9   5  -2 23450.4 5866.72   1
   5   9   2 23405.0 4360.05   1
  -9  14   2 19146.3 4014.85   1
  -9  14  -2 15344.0 3384.40   1
  -5  14   2 21091.9 4538.28   1
 -14   9  -3 2075.25 4598.45   2
  -5  14  -3 7068.03 2471.17   1
 -14   5   3 6238.07 3694.29   1
  -5  14   3 2359.33 2504.97   1
  -9  14  -3 3289.85 2957.94   1
  -9  -5  -3 8329.94 3785.66   2
 -14   5   3 5573.09 3430.11   2
   9   5  -3 3950.26 4072.31   1
   9   5   3 2247.57 2647.19   1
  -9  -5   3 3466.06 2848.01   2
   5   9  -3 629.753 2222.14   1
 -14   9  -3-92.7522 2862.85   1
  -9  14   3 2504.36 1898.69   1
 -14   9   3 1294.64 3793.78   1
 -14   5  -3 5168.85 2537.87   1
 -14   5  -4 1438.78 1968.00   1
 -14   9   4-312.408 2822.51   1
 -14   9  -4 1085.13 3802.04   2
  -5  14  -4-2741.86 2887.17   1
 -14   5   4 2328.32 2772.31   1
 -14   9   4-4124.39 3505.96   2
  -5  -9  -4-3294.88 3274.47   2
   9   5   4 6990.27 3591.36   1
   9   5  -4-1289.82 3422.78   1
   5   9  -4 3612.92 2800.12   1
 -14   9  -4-2444.39 2237.83   1
  -5  14   4-299.125 2061.33   1
  -9  14  -4 1965.77 3007.71   1
  -9  14   4 4767.60 3079.45   1
 -14   5   5 1387.91 2692.65   1
 -14   9  -5 371.144 4185.28   2
  -5  14  -5-1615.89 2861.40   1
  -9  14  -5-2421.45 3137.80   1
 -14   5  -5-740.438 2242.12   1
  -9  -5  -5 5557.38 4471.56   2
 -14   5  -5 1126.07 3508.68   2
  -5  -9  -5 6693.49 3698.05   2
  -9  14   5 1611.68 2414.18   1
 -14   9  -5 5741.52 3095.70   1
   5   9  -5 1389.96 2839.32   1
 -14   9   5 4457.75 3621.40   1
  -5  14   5 7741.41 3174.21   1
 -14   9   6 4179.90 3905.10   1
 -14   5   6 4473.78 4273.22   1
  -9  14  -6 8823.64 4073.76   1
 -14   5  -6 7114.64 2807.42   1
 -14   5  -6 6674.11 5059.65   2
 -14   5   6 11472.4 4286.81   2
   9   5   6 3679.09 2760.39   1
   5   9  -6 7646.13 4502.11   1
  -5  14  -6 5910.44 3447.84   1
  -9  14   6 4405.97 2831.66   1
 -14   9  -6 4729.27 2363.22   1
  -5  14   6 3912.16 2620.42   1
 -14   9   7 11812.7 4729.78   1
 -14   5   7 5147.91 3747.77   1
 -14   5  -7 6566.16 4628.02   2
 -14   9  -7 10205.5 4948.18   2
  -9  14  -7 12699.3 4363.36   1
 -14   5  -7 12166.1 3111.47   1
  -5  -9  -7 18767.0 5307.02   2
  -9  -5  -7 14293.2 4779.07   2
 -14   9   7 16099.2 4421.86   2
 -14   5   7 10479.9 4175.47   2
   9   5  -7-1192.25 5032.66   1
   5   9  -7 12080.6 4609.90   1
  -5  14  -7 11793.9 4056.60   1
  -5  14   7 10148.8 3318.67   1
  -9  14   7 12880.2 4111.23   1
 -14   9  -7 9861.93 2781.95   1
 -14   9   8 2192.32 2979.10   2
  -5  -9  -8 5747.99 3969.77   2
 -14   9  -8-1106.66 3411.20   2
 -14   5  -8 347.596 3976.64   2
 -14   5  -8 3321.45 1996.34   1
  -9  14   8-728.560 1968.52   1
   5   9  -8-3941.78 3870.73   1
  -5  14  -8-4355.48 2475.56   1
 -14   9  -8 5341.00 2567.22   1
  -5  14   8 230.719 1995.17   1
 -14   5   8-1377.91 3143.58   1
 -14   9   8-443.452 2576.91   1
  -9  14  -8 312.830 2494.95   1
  -9  14   9-3443.57 2915.27   1
 -14   9   9 3914.15 3803.92   1
  -5  14  -9-6193.00 3510.74   1
  -9  14  -9 4569.93 2399.47   1
  -5  14   9 537.745 1887.32   1
 -14   5  -9 213.853 1317.46   1
 -14   9  -9-1566.81 2351.18   1
 -14   5   9 3922.03 2882.98   1
 -14   9   9-2798.31 2505.32   2
 -14   5   9-51.1746 2767.58   2
 -14   9 -10 1418.98 1999.73   1
 -14   5  10 7195.91 3655.07   1
  -9  -5 -10 1517.43 2659.14   2
 -14   5  10 4355.93 3225.94   2
  -9  14  10 6934.57 2882.84   1
  -5  14  10 4938.15 2701.55   1
   5   9 -10 3698.21 3289.70   1
   5   9  10 8743.50 2467.21   1
  -5  14 -10-1423.08 2034.07   1
  -9  14 -10 5949.67 2709.35   1
 -14   5 -10 3386.64 1744.36   1
 -14   9  10 6381.97 4149.50   1
 -14   9  11-1588.68 2647.89   2
  -9  14  11 1713.23 2271.32   1
  -5  14  11 918.136 1884.55   1
   5   9 -11 7033.80 5684.48   1
   5   9  11 5111.84 2344.44   1
  -5  14 -11 6792.63 3874.39   1
  -9  14 -11-233.122 1857.55   1
 -14   9 -11 4163.39 4443.61   2
  -5  -9 -11 645.880 3273.12   2
  -9  -5 -11 4503.43 3878.81   2
 -14   5 -11-2268.26 3764.72   2
 -14   9 -11 7.64673 1591.95   1
 -14   5 -11 3201.35 1775.92   1
 -14   9  11 7951.92 3710.38   1
 -14   5  11-221.964 2228.28   1
   5   9 -12-5854.61 5019.26   1
   9   5 -12 6601.58 6561.94   1
  -5  14  12 1984.37 1892.40   1
  -9  14  12 229.902 2084.72   1
  -5  14 -12-2197.84 2211.14   1
 -14   9 -12 1948.90 1683.37   1
 -14   5  12-345.116 2465.17   1
 -14   9  12-280.737 2770.47   2
 -14   9  12 0.19381 2580.98   1
  -5  -9 -12 1511.26 3091.45   2
  -9  -5 -12-2133.56 3028.22   2
  -5  -9 -13 1322.45 2930.11   2
 -14   5  13-4696.46 2647.59   1
   9   5 -13 5431.33 6519.83   1
  -5  14 -13-1419.33 3420.69   1
  -5  14  13-1468.39 2156.64   1
 -14   9  13 1839.98 2458.14   2
 -14   5  13-961.460 2888.32   2
 -14   9  13 5839.92 3649.17   1
  -9  14  13 2330.97 2633.98   1
  -9  -5 -14 152.842 2933.83   2
 -14   5  14 241.821 2710.27   1
 -14   5  14 3444.63 3901.28   2
  -9  14 -14 4681.11 3358.57   1
  -5  14 -14 2957.23 3082.30   1
  -5  14  14-4186.00 2293.11   1
 -14   9  14 5373.86 2968.71   2
 -14   9  14 3064.58 2842.26   1
  -9  14  14 5728.09 2443.85   1
  -9  -5 -15-247.459 3254.94   2
  -5  14  15 2313.10 1817.87   1
 -14   9  15 2214.98 2501.97   2
 -14   5  15-1172.86 3871.82   2
 -14   5  15 2062.99 3382.30   1
 -14   9  15 1800.21 2566.39   1
  -9  14  15-1187.92 2443.74   1
  -9  14 -15 2727.35 4046.88   1
  -5  14 -15 8601.29 5491.63   1
 -14   5  16 2661.03 3571.19   2
 -14   5  16 9951.88 5095.03   1
 -14   9  16 1495.33 2802.10   1
  -9  14  16 3718.76 3019.49   1
  -5  14 -16 9068.65 5221.51   1
   5   9 -17-2273.95 14187.5   1
 -14   5  17-3017.66 3514.57   1
 -14   9  17 1190.69 3568.55   1
 -14   9  18-2134.05 2601.66   1
 -14   5  18-1006.93 4078.81   1
  -9  -5  19-403.404 2124.95   1
 -14   9  19 2830.86 3293.47   1
 -14   5  19 2887.25 3098.70   1
 -10  -4   0 17537.4 5289.17   2
 -10  14   0 13900.9 3571.17   1
 -14   4   0 13507.4 3453.53   1
 -14  10   0 19830.0 4940.53   1
  -4  14   0 14941.6 4443.76   1
 -14  10   0 13143.8 4895.02   2
 -14  10  -1 56691.7 8592.20   2
 -10  14  -1 50406.7 6856.05   2
 -14   4   1 61041.7 8685.44   2
 -10  14  -1 64711.7 7121.68   1
  -4  14   1 51396.1 6718.21   1
 -14  10   1 53146.5 6192.53   1
 -10  14   1 57058.1 6474.82   1
 -10  -4  -1 58242.3 8554.28   2
 -14  10  -1 60599.0 6848.07   1
   4  10  -1 60812.1 6764.66   1
   4  10   1 59967.4 6059.40   1
  -4  14  -1 56613.3 7284.46   1
 -14   4   1 61995.5 7459.33   1
 -14   4  -1 56789.2 6319.95   1
 -14   4   2 69073.5 7743.51   1
 -14  10  -2 45665.6 7781.11   2
 -10  14  -2 51536.2 7298.62   2
 -10  14  -2 67904.7 7327.48   1
 -14   4  -2 66459.0 7032.79   1
 -14  10   2 66365.4 8168.65   1
 -14   4   2 61052.5 8490.48   2
 -14   4  -2 52981.4 8280.75   2
 -10  -4  -2 58092.1 8751.31   2
  -4 -10  -2 59963.2 8311.31   2
 -10  -4   2 53988.3 7330.33   2
   4  10  -2 65798.0 7123.29   1
  -4  14  -2 64980.4 7499.47   1
  -4  14   2 64363.4 7479.31   1
 -14  10  -2 64997.3 6602.24   1
 -10  14   2 65526.8 7032.91   1
 -10  14  -3-2058.38 2734.34   1
 -14  10   3-532.500 2691.78   1
 -14   4  -3-1185.21 2793.34   1
  -4 -10  -3 2219.11 2927.35   2
 -10  -4   3-1844.49 3395.13   2
  10   4   3-4674.39 4063.29   1
 -10  14   3-1673.56 2167.27   1
   4  10  -3 1782.16 2611.67   1
 -14  10  -3-88.7556 2083.54   1
  -4  14  -3 6325.03 2553.52   1
 -14   4   3 496.754 2617.14   1
 -14  10  -3 1640.10 4211.12   2
 -14   4   4 52403.8 7313.24   1
 -10  14   4 30032.4 4404.39   2
 -14  10  -4 39464.5 6880.07   2
  -4  14  -4 46807.1 6511.55   1
 -10  14  -4 40166.1 6547.00   1
  -4  14   4 42221.8 5479.28   1
 -14  10  -4 50145.2 5374.81   1
 -10  -4  -4 45473.8 7489.65   2
  -4 -10  -4 39669.9 6528.77   2
  10   4  -4 33226.6 6959.77   1
 -10  -4   4 37399.8 6933.27   2
   4  10  -4 44726.8 6258.30   1
   4  10   4 40043.1 4526.71   1
 -14   4  -4 50163.8 5759.74   1
 -14  10   4 51221.0 7173.69   1
 -10  14   4 44348.5 5745.34   1
 -14   4   5 4829.35 2849.86   1
 -10  -4  -5 6096.83 4335.20   2
 -14  10   5 11901.8 4722.82   2
  -4 -10  -5 9660.86 4550.25   2
 -14   4   5 6699.41 3977.69   2
 -14  10  -5 5354.38 2834.94   1
 -10  14   5 9064.13 3683.71   1
   4  10  -5 3136.19 3170.03   1
   4  10   5 2603.80 2037.54   1
  -4  14  -5 7119.27 3560.06   1
 -14   4  -5 5580.95 2743.39   1
 -14  10   5-339.320 3307.70   1
  -4  14   5 4989.93 2348.17   1
 -10  14  -5-1197.45 3173.12   1
 -14  10   6 20018.0 5018.93   1
 -14   4   6 24334.6 5286.30   1
 -14  10  -6 22669.4 6203.23   2
 -10  14  -6 35126.0 5763.58   1
 -14   4  -6 24737.6 3788.42   1
 -14  10   6 31177.7 5802.34   2
 -14   4   6 26148.6 5797.13   2
  -4 -10  -6 29255.4 5688.29   2
  10   4   6 31347.8 5541.86   1
   4  10  -6 29787.9 4900.57   1
  -4  14  -6 31568.7 5877.35   1
  -4  14   6 22902.3 4088.74   1
 -14  10  -6 24835.0 4077.00   1
 -10  14   6 23505.3 4712.56   1
 -14  10  -7 34193.4 7907.49   2
 -10  14  -7 21894.7 4401.79   1
 -10  14   7 24442.0 4604.61   1
 -14   4  -7 24451.6 3516.87   1
  -4 -10  -7 33665.9 6142.88   2
 -10  -4  -7 34355.0 6479.29   2
 -14   4  -7 26879.1 6631.96   2
   4 -14  -7 26840.5 3670.51   2
 -14   4   7 30148.1 5850.32   2
 -14  10   7 27665.0 6217.83   1
   4  10  -7 29963.5 5614.09   1
  -4  14  -7 23565.4 4859.22   1
 -14  10  -7 24275.7 3729.03   1
  -4  14   7 27474.0 4354.75   1
 -14   4   7 19213.3 4541.91   1
 -14   4  -8 1333.19 3258.16   2
 -10  14  -8 862.544 2518.01   1
 -10  14   8 2122.99 2126.11   1
 -14  10  -8 3756.58 1935.55   1
  -4  14   8 4358.07 2136.62   1
 -14   4   8 9674.23 4435.46   2
 -14   4  -8 8492.61 2099.59   1
   4  10  -8 12382.1 4285.43   1
  -4  14  -8 499.393 2674.23   1
 -14  10   8 9808.74 3860.31   1
 -14   4   8 3562.65 3520.99   1
 -14   4   9 3695.65 3072.69   1
 -10  -4  -9-1253.18 1014.80   1
 -14   4  -9-2915.85 4800.38   2
 -10  14  -9-4915.06 3110.36   1
 -10  14   9-443.397 2183.06   1
 -14  10   9-1182.50 2211.56   2
 -14   4   9-1198.25 2945.73   2
 -14   4  -9 1681.52 1197.58   1
   4  10  -9-1559.21 3779.30   1
   4  10   9-2370.21 1574.41   1
 -14  10   9 1855.82 2532.36   1
  -4  14   9 570.720 1695.32   1
 -10  -4 -10 7032.50 4479.77   2
 -14  10  10 8442.91 3800.01   2
 -14   4 -10 2662.68 1339.01   1
  -4  14  10 4469.70 2432.70   1
 -14   4  10 8623.41 3557.52   1
   4  10 -10 3759.92 4142.60   1
 -10  14 -10 5319.82 2849.65   1
 -10  14  10 5138.69 2459.83   1
 -14  10 -10 3269.57 2505.59   1
 -14  10 -10 640.793 3969.13   2
 -14  10  10 956.331 2476.42   1
 -14  10  11 17467.3 4312.47   2
  -4  14  11 15572.7 3560.33   1
  10   4 -11 26080.6 8699.77   1
 -14   4  11 14125.7 4684.73   2
  -4 -10 -11 14547.8 4738.69   2
 -10  -4 -11 12698.2 4560.10   2
 -14   4 -11 15514.0 2103.03   1
 -14  10 -11 15322.5 3182.36   1
  -4  14 -11 19002.7 4607.06   1
 -10  14 -11 18020.7 4007.04   1
   4  10  11 20767.1 3354.51   1
 -14  10  11 23260.8 5806.54   1
 -10  14  11 25992.8 4853.82   1
 -14   4  11 21324.6 4981.26   1
  -4  14  12 4811.73 2507.21   1
  10   4 -12 11455.2 4817.24   1
 -14   4  12 8064.12 4476.13   2
  -4  14 -12 4271.42 2552.38   1
   4  10 -12 6346.83 3816.63   1
 -10  14 -12 6056.35 2322.95   1
 -14  10 -12 6535.48 2301.17   1
 -14  10  12 4786.24 2471.80   1
 -10  14  12 7273.24 2358.88   1
 -14   4 -12-1421.42 4051.79   2
  -4 -10 -12 3958.89 2265.16   2
 -10  -4 -12 4891.27 3558.40   2
 -14   4  12 6398.98 3448.51   1
  -4  14  13 3162.04 2299.96   1
 -14   4  13 299.248 3478.30   2
   4  10 -13 394.683 3827.14   1
  -4  14 -13-1448.81 3550.81   1
 -10  14 -13 2952.76 2723.75   1
 -14   4  13 2633.70 3324.52   1
  -4 -10 -13 488.435 1987.10   2
 -10  14  13 3259.13 3262.81   1
 -14  10  13-1695.46 2460.41   1
 -14   4  14 4123.56 3227.19   2
  -4  14 -14 940.920 2906.57   1
 -10  14  14 7934.62 3804.37   1
  -4  14  14 639.930 1781.13   1
 -14   4  14-2047.08 3095.92   1
 -10  -4 -14 4857.03 4110.48   2
 -14  10  14-4274.33 3541.10   1
 -14   4  15 1430.94 3461.45   2
  -4  14 -15 11968.8 5848.19   1
 -10  14 -15 5368.19 3907.23   1
 -10  14  15 8213.45 3580.12   1
  -4  14  15 4414.06 2286.07   1
 -10  -4 -15 6428.27 3604.39   2
 -14   4  15 6909.56 3544.28   1
 -14  10  15 4843.58 2690.41   1
 -10  14  16 5903.07 3508.28   1
 -14   4  16 3348.34 4134.09   2
 -14   4  16 4037.13 3516.81   1
 -14  10  16 4747.96 2773.42   1
  -4  14 -16 13315.9 5898.08   1
 -14   4  17-2178.20 3798.51   2
 -10  -4  17 1554.03 2519.17   1
 -14   4  17 4264.14 3968.70   1
 -14  10  17 8345.66 4801.73   1
 -10  14  17-1275.07 2699.59   1
 -14   4  18 4371.76 3716.22   1
 -10  -4  18 1517.30 2115.55   1
 -14  10  19 2736.77 2983.42   1
 -10  -4  19-1834.47 2930.10   1
 -14   4  19-140.621 4730.93   1
 -11  -3   0-2030.89 3858.46   2
 -14   3   0-4357.15 3310.86   1
 -11  14   0-2132.87 2417.66   1
 -14  11   0 796.367 2131.40   1
  -3  14   0-2481.87 2809.10   1
 -14  11   0-2164.61 2933.19   2
 -14   3   0 5604.66 4379.76   2
 -11  -3  -1 1540.94 3327.89   2
 -14   3   1 6566.91 4596.85   2
 -11  -3   1 1989.56 3131.67   2
 -14   3  -1 2402.23 3183.93   1
 -14   3   1 6482.83 3422.83   1
 -11  14   1 1959.15 2289.68   1
 -11  14  -1 987.958 2540.71   1
   3  11   1 993.155 2445.03   1
   3  11  -1-2185.87 2512.29   1
 -14  11  -1 249.126 2502.27   1
 -14  11   1 5965.93 3771.10   1
  -3  14   1 1107.36 2892.93   1
  -3  14  -1-1919.79 2322.92   1
 -14  11  -1 561.681 3934.03   2
 -14  11   1 3505.86 3159.25   2
 -14   3  -1 1132.36 3041.59   2
 -11  -3  -2-3054.94 4230.23   2
 -14   3   2 632.299 2794.84   1
 -14   3  -2 1765.37 2498.43   1
 -11  14  -2 2223.37 2953.63   1
 -11  14   2-1727.96 2579.70   1
   3  11   2-472.771 2413.95   1
 -14  11   2-1547.93 2460.20   1
 -14  11  -2 5401.66 3159.99   1
  -3  14   2 3682.34 2792.10   1
  -3  14  -2-176.440 2595.53   1
 -14  11  -2-3530.23 3892.03   2
 -14   3  -2 4107.12 3522.36   2
 -14   3  -3 5048.46 3827.55   2
 -11  -3  -3 8834.61 4807.65   2
 -11  -3   3 10511.4 3898.93   2
  -3 -11  -3 7351.38 3953.37   2
 -11  14   3 10432.1 3200.81   1
   3  11   3 7853.73 2727.16   1
   3  11  -3 9003.59 3592.97   1
  -3  14  -3 6835.23 2668.90   1
  -3  14   3 7077.57 2843.69   1
 -14   3  -3 7436.97 3236.42   1
 -14   3   3 6470.54 2872.36   1
 -14  11   3 1838.42 3802.65   1
 -14  11  -3 11919.1 2996.70   1
 -11  14  -3 13136.8 4287.80   1
 -14   3   4-2257.60 2924.53   1
 -11  -3  -4-2249.14 3512.70   2
 -14   3   4 4616.23 4448.01   2
  11   3   4 5902.59 4515.61   1
  -3 -11  -4 582.329 3139.70   2
 -11  -3   4 3920.67 3467.05   2
 -11  14   4 3606.88 2464.80   1
 -14  11  -4 677.581 1952.52   1
   3  11  -4-925.568 2405.91   1
  -3  14  -4 1145.42 2837.28   1
   3  11   4 2278.09 2216.45   1
 -14   3  -4-2561.04 2161.99   1
 -14  11   4-2249.11 3176.39   1
 -11  14  -4 98.8890 2390.54   1
  -3  14   4 2582.94 2550.12   1
 -14  11  -5 22207.4 5904.26   2
 -11  14  -5 17952.9 5223.74   2
 -11  14   5 22537.0 5086.73   1
 -14   3   5 28966.0 5818.78   1
 -11  -3  -5 12057.5 4871.90   2
  -3 -11  -5 16821.0 4995.61   2
 -14   3   5 18481.3 5469.27   2
 -11  -3   5 20825.2 6321.86   2
 -14  11  -5 23062.3 4382.52   1
   3  11  -5 25165.7 5240.55   1
   3  11   5 24081.0 4243.28   1
  -3  14  -5 19230.9 4525.43   1
 -14   3  -5 20281.6 4096.43   1
 -14  11   5 26290.3 5920.96   1
  -3  14   5 25151.2 4476.19   1
 -11  14  -5 23250.6 5106.96   1
 -14   3  -6 7976.66 2763.70   1
 -14  11   6 9995.66 4821.36   1
 -14   3   6 8262.83 3800.62   1
 -14  11  -6 10861.6 5065.13   2
 -11  14   6 11135.8 4058.22   1
 -11  -3  -6 12341.3 4885.22   2
  -3 -11  -6 6989.11 3476.25   2
 -14   3   6 2548.98 2960.80   2
   3 -14  -6 6169.60 2976.53   2
 -11  -3   6 5725.09 3064.17   2
   3  11  -6 12728.1 4154.79   1
   3  11   6 9296.90 3074.26   1
  -3  14  -6 5238.17 3178.70   1
 -11  14  -6 8244.62 3577.38   1
  -3  14   6 3894.06 2599.98   1
 -14  11  -6 9221.31 2555.36   1
 -11  14  -7 29240.4 5727.59   1
 -11  14   7 26287.6 5363.47   1
 -14   3  -7 23331.7 3601.70   1
 -14   3  -7 16892.9 5487.99   2
 -14  11   7 22497.2 4981.31   2
 -14   3   7 19107.3 4673.46   2
   3 -14  -7 14293.1 2744.30   2
  -3 -11  -7 23249.3 4755.26   2
 -14   3   7 26782.0 5719.42   1
   3  11  -7 23936.5 4830.28   1
   3  11   7 21694.0 3619.44   1
 -14  11   7 25132.4 6101.87   1
 -14  11  -7 27848.3 4537.49   1
  -3  14   7 18261.3 3490.69   1
 -14   3  -8 4125.99 3997.20   2
 -11  14  -8 6053.02 2569.78   1
 -14   3  -8 8591.86 2138.14   1
 -11  14   8 7111.93 3237.46   1
 -14  11   8 9592.59 3801.39   2
  -3 -11  -8 3271.01 2796.42   2
   3 -14  -8 8345.43 2224.92   2
 -14  11  -8 7528.31 2462.69   1
  -3  14   8 7762.05 2339.71   1
  11   3  -8 16920.0 7978.84   1
   3  11  -8 12413.9 4310.05   1
   3  11   8 11939.9 2853.66   1
 -14   3   8 9256.66 3481.29   1
 -11  -3  -8 6931.66 1938.24   1
 -14  11   8 10028.9 4126.66   1
 -14   3   9 2953.07 2873.12   1
 -14  11  -9 1243.87 3508.93   2
 -14   3  -9 1504.50 4256.84   2
 -11  14  -9-2604.12 2767.11   1
 -11  14   9 833.033 2161.33   1
  -3 -11  -9 3947.74 2892.89   2
  -3  14   9-521.938 2298.45   1
 -14  11  -9 2269.77 2835.68   1
  11   3  -9-1857.90 4574.27   1
 -14   3   9-2440.08 3033.88   2
   3  11  -9-1965.62 2873.91   1
   3  11   9-776.750 1779.78   1
 -14   3  -9 747.879 1146.44   1
 -14  11   9 3660.62 3214.54   1
 -11  -3  -9-710.318 991.605   1
 -14   3 -10 1773.52 4510.90   2
 -14  11 -10 7755.18 2858.94   1
 -11  14 -10 8859.27 2993.85   1
 -11  14  10 10730.7 3688.15   1
 -11  -3 -10 7313.79 4027.91   2
  -3  14  10 6057.92 2158.77   1
 -14   3 -10 8656.16 1509.84   1
 -14   3  10 5129.98 3300.46   2
  11   3 -10 10030.2 6638.10   1
   3  11 -10 7297.02 4417.46   1
   3  11  10 4573.89 1880.58   1
 -14  11  10 5668.06 3218.49   1
 -14   3  10 7102.81 2998.00   1
  -3 -11 -11 4502.79 2510.05   2
 -11  -3 -11-4856.79 3860.21   2
 -14  11 -11-337.097 2290.34   1
 -11  14  11-1707.05 2402.86   1
  -3  14  11-3678.25 2086.31   1
 -14   3  11 2101.82 3181.46   2
   3  11 -11-610.900 2898.98   1
  -3  14 -11 1533.20 2237.98   1
   3  11  11 1557.16 1574.40   1
 -11  14 -11 4921.39 2751.48   1
 -14  11  11-705.672 2593.13   2
 -14  11  11-187.598 2266.33   1
 -14   3  11-1250.46 2600.12   1
  -3 -11 -12-5970.84 2896.60   2
 -11  -3 -12-1141.31 3336.85   2
 -14   3 -12 2547.15 4723.07   2
 -11  14  12-2995.59 3134.22   1
  -3  14  12-4052.42 2185.18   1
 -14   3  12 1124.26 4058.58   2
  -3  14 -12-356.544 2170.02   1
 -11  14 -12-1728.75 2414.34   1
   3  11  12-3968.46 2108.72   1
 -14  11 -12-3040.90 1836.19   1
 -14  11  12-323.956 2124.48   2
 -14  11  12 1651.40 3029.92   1
 -14   3  12 1410.09 2396.99   1
 -14  11 -13-5124.65 3694.60   2
 -11  14  13 45.2813 2557.07   1
  -3  14  13-3337.12 2326.91   1
 -14   3  13 3423.25 3211.91   2
  -3  14 -13-12753.7 4543.84   1
   3  11 -13-804.524 4266.31   1
 -14  11 -13-2780.27 2278.41   1
 -14   3  13-707.617 2259.15   1
 -14  11  13-1062.16 2169.51   2
 -14  11  13-1080.94 2595.88   1
 -11  -3 -14 4191.38 4456.64   2
 -14   3 -14 2637.10 3583.93   2
 -11  14  14 5982.25 3767.50   1
   3  11 -14 6489.82 5356.81   1
  -3  14 -14 4098.16 2989.27   1
  -3  14  14 2079.77 1778.76   1
 -14  11  14 4947.98 3755.83   1
 -14  11  14 3093.65 2636.24   2
 -14   3  14 4495.91 2692.01   1
 -14  11  15 8118.72 3392.53   1
 -14   3  15 2414.60 2798.43   1
 -11  14  15 2025.20 3186.77   1
  -3  14 -15-1435.92 4503.92   1
 -14   3 -15 11919.1 6289.53   2
  -3  14  15 363.014 1703.62   1
 -11  14  16-4883.32 3271.10   1
 -11  -3 -16-2660.30 4101.56   2
 -14  11  16-944.978 3005.84   1
 -11  -3  16 2062.41 3246.21   1
 -14   3  16 182.599 2477.22   1
 -11  -3  17 1764.13 2723.35   1
 -14   3  17 5793.55 3513.82   1
 -11  14  17 2137.94 2843.75   1
 -14  11  17 449.301 3611.00   1
  -3  14 -17 13148.1 9507.51   1
 -14   3  18 4729.40 2882.52   1
 -11  -3  18 216.673 2282.56   1
 -14  11  18-2159.17 3459.11   1
 -14   3  19-3403.52 4015.87   1
 -11  -3  19-364.117 2954.99   1
 -12  14   0 56834.4 6639.58   1
 -12  -2   0 54691.6 8500.82   2
 -14   2   0 53449.4 8054.89   2
  12   2   0 56200.4 9267.99   1
 -14  12   0 56897.3 6711.91   1
   2  12   0 50180.5 5488.97   1
  -2  14   0 54362.4 6436.03   1
 -14  12   0 48466.5 7567.97   2
 -14   2   0 56691.1 6913.26   1
 -14   2   1 53325.3 6765.74   1
 -14  12   1 50190.6 7088.42   2
 -12  14  -1 44139.7 6652.80   2
 -12  14   1 49076.2 6375.77   2
 -14  12  -1 49536.6 7645.80   2
  -2  14   1 51757.7 6360.25   1
  -2  14  -1 47443.1 6255.67   1
 -14  12   1 52109.7 6366.29   1
 -14   2  -1 44544.2 7523.67   2
 -12  14  -1 55523.8 6440.10   1
 -12  14   1 50388.1 6245.59   1
  12   2   1 54510.2 8744.51   1
  12   2  -1 48721.2 8944.93   1
   2  12   1 57153.9 6188.51   1
   2  12  -1 49341.7 5747.25   1
 -14  12  -1 56034.9 6622.54   1
 -14   2  -1 55045.0 6634.38   1
 -14   2  -2 4808.72 3727.93   2
 -12  -2   2 4770.81 3238.55   2
  12   2   2 10297.4 4900.49   1
 -12  14  -2 8889.11 3179.01   1
 -12  14   2 8224.77 3405.39   1
   2  12   2 9518.37 3201.36   1
 -14  12   2 10948.9 4281.37   1
 -14  12  -2 7731.25 3220.22   1
  -2  14  -2 13075.6 4088.33   1
  -2  14   2 9280.80 3340.15   1
 -14  12   2 9910.75 4576.98   2
 -14   2   2 4839.43 3128.93   1
 -14   2  -2 3305.98 2562.26   1
 -14   2   3 3863.75 3839.57   2
 -12  -2  -3 4862.64 4424.78   2
 -14   2  -3 615.679 2141.62   1
 -14   2   3 580.510 3079.76   1
 -14  12  -3-377.745 2523.73   1
 -12  14  -3 1351.75 2184.53   1
   2  12  -3-2578.40 3342.72   1
   2  12   3 110.289 2176.54   1
  -2  14  -3-2870.42 2169.66   1
 -12  14   3-1086.71 2705.53   1
 -14  12   3 8243.40 4666.45   1
  -2  14   3 341.095 2954.97   1
 -14   2  -3-2595.13 3789.16   2
 -14  12   3-3542.73 3245.15   2
 -14  12  -4 8511.64 4618.66   2
  -2  14   4 2865.84 3127.38   1
 -12  14   4 1663.64 2364.47   1
 -14  12   4 2976.92 2926.29   1
 -12  -2  -4-2387.81 3578.76   2
 -14   2  -4-2276.73 3055.61   2
 -14   2   4-3843.75 4509.86   2
  -2 -12  -4 3349.72 3592.67   2
  12   2  -4 7772.45 5120.81   1
 -12  -2   4 3732.57 4259.68   2
 -14  12  -4-74.1356 2227.17   1
   2  12   4 2533.78 2945.73   1
  -2  14  -4 4255.49 3080.91   1
 -12  14  -4 1760.99 2820.19   1
 -14   2   4-2124.21 3278.37   1
 -14   2  -4-2103.34 2212.63   1
 -14  12  -5 12315.4 5614.24   2
 -12  14  -5 2344.02 3300.79   1
 -14   2   5 651.536 3074.98   2
  12   2  -5 6667.87 6622.48   1
 -14  12  -5 1279.67 2526.76   1
 -14   2  -5 2863.64 2602.36   1
  -2  14  -5 4280.88 2905.04   1
   2  12   5 472.724 2652.75   1
 -12  14   5 2437.02 3138.73   1
 -14   2   5 2152.65 3339.97   1
  -2  14   5 618.750 2808.07   1
 -12  -2  -6-816.636 3702.76   2
 -14   2   6 4680.46 4118.89   2
  -2 -12  -6 641.601 2955.37   2
 -12  -2   6 6530.91 4754.18   2
  12   2  -6 12801.4 7082.87   1
   2 -14  -6 7271.33 3392.00   2
 -14   2  -6 5317.57 2820.89   1
   2  12  -6 6017.23 3415.45   1
   2  12   6 5575.40 2944.15   1
  -2  14   6 826.962 2169.30   1
 -14  12  -6 5304.44 2648.10   1
 -12  14  -6-1416.42 3300.86   1
 -14  12   6-2388.61 3714.53   1
 -12  14   6-2572.01 2869.70   1
 -12  -2  -6 4046.15 2352.87   1
 -14   2   6 3325.73 2982.32   1
 -12  14  -7-2540.28 4818.68   2
 -12  14   7 734.642 2742.98   1
  -2  14   7 3044.25 2138.01   1
 -12  14  -7 3442.31 3185.14   1
 -14  12  -7 1364.74 2360.87   1
   2 -14  -7 1959.90 2183.24   2
 -12  -2   7 7935.30 4210.15   2
  12   2  -7 13393.6 7377.11   1
   2  12  -7 6220.38 3518.13   1
   2  12   7 4354.88 2511.00   1
 -12  -2  -7-411.504 1810.86   1
 -14   2   7 7536.94 3718.50   1
 -14   2  -7 2713.18 1719.47   1
 -14  12   7-2748.75 3593.05   1
 -14  12  -8-2198.14 3311.94   2
 -12  14   8 460.844 1848.94   2
 -12  14  -8 2229.64 2664.10   1
 -12  14   8-1709.08 2135.09   1
 -14   2  -8 1681.33 1734.67   1
  -2 -12  -8-4428.60 3087.93   2
   2 -14  -8 2963.91 2595.93   2
 -14   2  -8 1259.49 3532.52   2
  -2  14   8 1974.06 2210.22   1
 -14  12  -8 587.210 2269.70   1
 -12  -2   8 1651.35 3805.49   2
 -14   2   8 3293.84 3487.48   2
   2  12  -8-271.457 2200.53   1
  -2  14  -8-3710.81 2813.55   1
   2  12   8-1267.07 1836.43   1
 -14   2   8 1898.22 2842.13   1
 -14  12   8-2477.73 3702.31   1
 -12  -2  -8-193.431 1479.51   1
 -14   2   9 2856.15 3122.93   1
 -14   2  -9 4279.41 3445.18   2
 -12  14  -9 258.699 2630.53   1
 -12  14   9-1415.03 2484.00   1
  -2 -12  -9 5975.95 3534.33   2
  -2  14   9 3928.09 2954.00   1
 -14  12  -9-93.7897 2520.76   1
 -14   2   9-1699.36 2957.38   2
   2  12  -9 2632.52 2795.57   1
  -2  14  -9 6504.30 3266.80   1
   2  12   9 3302.40 1815.56   1
 -14   2  -9 4243.07 1670.31   1
 -14  12   9 7122.41 3229.42   1
 -12  -2  -9 2400.75 1095.08   1
   2 -14 -10 4774.83 1443.24   2
 -14   2 -10 4312.85 3393.81   2
 -14  12 -10 7445.10 2055.41   1
 -12  14 -10 11543.4 3128.18   1
 -12  14  10 10826.7 3454.88   1
 -14  12  10 4329.36 2090.41   2
 -12  -2 -10 5517.68 4487.65   2
  -2  14  10 6189.46 2482.69   1
 -14   2 -10 8730.41 1541.27   1
 -14   2  10 5730.14 3174.94   2
   2  12 -10 12407.8 4472.18   1
  -2  14 -10 11479.3 3786.27   1
   2  12  10 8759.57 2604.93   1
 -14   2  10 9975.90 3360.22   1
 -14  12  10 7862.06 3674.22   1
 -14  12  11 9676.08 3101.17   2
  -2  14  11 10745.7 2547.76   1
 -14  12  11 13578.1 3707.40   1
  -2  14 -11 8082.69 3200.62   1
   2  12 -11 13029.1 5102.55   1
   2  12  11 12629.1 2712.57   1
 -12  14 -11 12644.8 3062.69   1
 -12  14  11 13314.3 3949.56   1
 -14  12 -11 12528.1 3287.21   1
 -14   2 -11 12058.4 5566.63   2
 -12  -2 -11 10865.6 4974.41   2
  -2 -12 -11 8550.65 3318.79   2
 -14   2  11 20421.7 5137.65   1
  -2  14  12 10006.4 2529.24   1
 -14  12  12 14844.2 4087.00   1
  -2  14 -12 7611.37 3461.78   1
   2  12 -12 11829.0 5074.91   1
   2  12  12 8100.22 2217.42   1
 -12  14 -12 10667.5 3267.66   1
 -14  12 -12 8303.86 2365.72   1
 -12  -2 -12 5369.61 3809.18   2
 -14  12 -12 7025.54 5197.90   2
 -12  14  12 12370.3 4290.79   1
 -14   2  12 15177.1 4509.66   1
 -14  12  12 9367.06 2771.04   2
 -14  12  13 4680.41 2265.79   2
 -14   2  13 5826.44 2890.38   1
  -2  14 -13 3562.43 3574.25   1
 -14  12 -13 4785.62 1970.90   1
 -12  14 -13-326.992 2174.04   1
   2  12  13 6530.03 2023.72   1
 -14   2  13 706.162 3163.34   2
 -14  12  13 2889.04 2435.65   1
 -12  14  13 4335.43 3012.76   1
  -2  14  13 5030.61 2031.63   1
 -14   2 -13 13259.4 5187.59   2
 -14   2  14 3058.54 3202.82   1
  -2  14 -14 3598.21 4304.62   1
   2  12 -14 6903.61 5293.60   1
 -12  14 -14 2707.51 3603.27   1
 -14  12  14 3880.12 3245.56   1
 -12  14  14 3000.88 2886.50   1
 -12  -2 -14 3605.20 3077.99   2
  -2  14  14 73.3160 1718.24   1
 -14   2  14 3016.96 4279.96   2
   2  12 -15 364.383 4530.55   1
 -14   2  15-6592.28 4414.82   2
  -2  14 -15-3751.68 5527.67   1
 -14  12  15-3896.21 3297.21   1
 -12  14  15-2244.46 2927.83   1
 -12  -2  15-718.885 2088.53   1
 -14   2  15 3244.09 2954.37   1
 -14   2  16 962.103 2502.91   1
 -12  -2  16 3118.57 2876.96   1
 -14   2  16-5451.37 4643.81   2
 -12  -2 -16-2623.81 5045.69   2
 -12  14  16 1703.83 3018.90   1
  -2  14 -17 6369.70 8604.19   1
 -14   2  17-2065.88 3706.43   2
 -12  14  17 557.065 2526.88   1
 -14  12  17-271.533 2697.56   1
 -14   2  17-1509.78 3655.06   1
 -12  -2  17-2069.59 2067.96   1
 -14  12  18 8031.31 4572.04   1
 -14   2  18 4220.92 3780.83   1
 -12  -2  18 1355.73 2485.20   1
 -12  -2  19-1069.97 3230.28   1
 -14   2  19-7800.79 5438.67   1
 -14   1   0 27828.2 5437.18   1
 -13  14   0 26645.5 4889.28   1
   1  13   0 30805.1 5044.91   1
 -14  13   0 30276.8 5213.01   1
 -13  -1   0 24346.8 5968.93   2
  -1  14   0 21878.3 4469.06   1
 -14   1   1 768.574 3402.32   1
 -14   1  -1 4550.40 3089.53   1
 -13  14   1 1084.30 2451.55   1
 -13  14  -1-1212.58 2219.36   1
  -1  14  -1 1263.85 2538.34   1
   1  13  -1-1130.62 2310.72   1
   1  13   1 913.590 2452.03   1
 -14  13   1 2110.56 3206.34   1
 -14  13  -1 1446.98 2215.06   1
  -1  14   1-1237.73 2410.42   1
 -13  14   1 1675.91 2670.08   2
 -14  13   1-293.431 3250.96   2
 -14   1   1-4483.51 5017.67   2
 -13  -1   1 6827.61 4169.71   2
 -14   1  -1 6858.79 4476.36   2
 -13  -1  -2 659.718 3601.56   2
 -14   1   2 1751.56 3362.73   2
 -14   1  -2 1967.75 2489.00   1
 -14  13  -2 2484.40 2537.36   1
 -13  14  -2 219.461 2441.82   1
   1  13  -2 6075.69 2858.35   1
   1  13   2 1720.62 2666.67   1
  -1  14  -2 3519.46 2639.57   1
 -13  14   2-2562.48 2513.37   1
 -14  13   2-3237.84 3397.85   1
  -1  14   2-629.968 2352.91   1
 -14   1  -2-4388.46 4837.61   2
 -14  13   2-2290.76 3478.51   2
 -14  13  -2 4421.22 3814.58   2
 -13  14  -2-596.413 4097.26   2
 -13  14   2-4607.97 3638.61   2
 -13  -1   3 6918.47 3848.93   2
 -14   1   3-437.576 3144.45   2
 -14   1  -3 6562.05 3153.84   1
 -14  13  -3 9159.40 3200.60   1
 -13  14  -3 7284.11 3491.46   1
   1  13  -3 3546.69 2226.49   1
  -1  14  -3 7857.21 3265.95   1
 -14  13   3 5311.23 2800.28   1
 -13  14   3 8818.82 3153.80   1
   1  13   3 10483.1 3238.46   1
  -1  14   3 4609.19 2550.62   1
 -13  -1  -3 6116.09 4681.12   2
 -13  14   3 7660.15 3419.10   2
 -14  13   3 3673.52 3543.25   2
 -14  13  -3 11274.2 5364.17   2
 -14  13   4-2272.90 2755.69   2
   1  13   4 1213.72 2744.01   1
  -1  14   4 2628.13 3037.40   1
 -13  14   4 2445.67 3380.02   1
 -14  13   4 5295.02 3670.97   1
  -1 -13  -4 97.8252 2938.76   2
 -13  14  -4 1576.91 2462.61   1
 -14  13  -4 6324.78 3077.07   1
  -1  14  -4-3592.83 3016.72   1
 -13  -1  -4-508.638 2662.19   1
 -14   1  -4 589.867 2863.14   1
 -14   1  -4 709.264 4045.40   2
 -14  13   5 4889.81 3728.79   2
   1  13   5 558.007 2327.29   1
  -1  14   5 3405.80 2646.46   1
 -13  14   5 382.501 2345.53   1
 -13  -1  -5 5561.69 4845.48   2
 -14   1   5 8010.32 4731.88   2
 -13  -1   5 3162.42 3392.48   2
   1 -14  -5 5079.41 3022.96   2
  -1 -13  -5 2174.71 3291.47   2
 -14  13  -5 2792.35 2350.14   1
   1  13  -5 5924.78 3470.79   1
 -14   1  -5 3598.75 2514.19   1
 -13  -1  -5 3974.94 2598.45   1
 -13  14  -5 7486.02 3528.12   1
 -13  14  -6 5064.81 3036.17   1
 -14  13  -6 3063.19 2179.47   1
  -1 -13  -6-3.73039 2512.35   2
   1 -14  -6 3823.47 3010.24   2
 -13  -1   6 1058.89 2949.05   2
 -14   1  -6 5065.65 2412.32   1
   1  13  -6 7974.68 4475.94   1
 -13  14   6 4643.43 2528.19   1
 -14  13   6 10224.0 5241.87   1
  -1  14   6 3876.94 2822.91   1
   1  13   6 2367.38 2380.11   1
 -13  -1  -6 4244.61 2303.59   1
 -14  13   6 7173.58 3765.44   2
   1 -14  -7-2969.41 2549.57   2
  -1 -13  -7-3059.15 3871.04   2
 -14   1   7-1213.98 2860.00   2
 -13  -1  -7-1776.29 2359.20   1
  -1  14  -7-6542.12 2838.16   1
   1  13  -7 2039.34 2884.22   1
 -14   1  -7 1216.73 1711.45   1
 -13  14   7-989.828 2921.92   1
 -14  13   7 5183.50 3667.65   1
  -1  14   7 728.394 2509.63   1
   1  13   7 59.4466 2315.00   1
 -14  13  -7-2273.01 3076.74   1
   1  13   8 19097.5 3468.63   1
  -1  14   8 19932.1 4180.46   1
 -13  14  -8 18217.2 4155.93   1
 -13  14   8 20150.5 4278.90   1
 -14   1  -8 18552.9 2979.59   1
 -14  13   8 18269.3 4593.21   1
  -1 -13  -8 19747.4 4876.03   2
   1 -14  -8 13095.6 3574.01   2
 -14   1  -8 13119.1 4959.51   2
 -14  13  -8 18708.3 4322.62   1
 -13  -1   8 15703.2 5805.03   2
 -14   1   8 20743.2 5454.18   2
   1  13  -8 17627.5 4269.27   1
  -1  14  -8 22397.0 4839.01   1
 -14   1   8 16100.4 3836.41   1
 -13  -1  -8 18807.3 3158.29   1
 -13  -1  -9 32406.1 7659.80   2
 -14   1  -9 36813.3 7509.28   2
  -1 -13  -9 34196.2 5492.74   2
   1 -14  -9 33681.6 4865.36   2
 -14   1   9 41628.9 6536.45   1
 -14   1   9 38496.5 7255.58   2
 -13  -1   9 32934.2 7079.99   2
   1  13  -9 40582.9 6187.61   1
  -1  14   9 39533.0 5472.04   1
  -1  14  -9 34064.6 5940.67   1
   1  13   9 33226.8 4608.99   1
 -14  13  -9 38359.3 5690.57   1
 -13  14  -9 36361.5 5910.16   1
 -13  14  -9 30149.4 7593.37   2
 -13  14   9 44705.1 6596.01   1
 -14   1  -9 38173.3 3753.68   1
 -13  -1  -9 36511.8 3468.21   1
  -1 -13 -10 9020.57 3490.97   2
 -14   1  10 18138.9 4769.67   1
   1  13 -10 13940.6 4611.83   1
  -1  14 -10 9541.61 3490.86   1
 -13  14  10 15243.8 4576.10   1
 -13  -1  10 12282.7 4815.67   2
 -13  14 -10 7037.08 2668.98   1
  -1  14  10 15718.9 3535.76   1
 -14  13 -10 12369.6 3790.96   1
   1  13  10 10075.2 2646.29   1
 -13  -1 -10 16405.0 5755.46   2
 -14   1 -10 15256.6 5467.58   2
 -13  -1 -10 8721.51 1221.46   1
 -14   1 -10 11793.4 1599.48   1
 -14   1  11 5866.49 4240.91   2
 -13  -1  11 4660.64 3747.21   2
  -1  14 -11 6045.97 3531.07   1
   1  13 -11 14616.3 4580.02   1
 -13  14  11 5019.63 3847.48   1
 -13  14 -11 6838.94 2969.58   1
  -1  14  11 7405.76 2529.30   1
   1  13  11 1786.48 2030.84   1
 -14  13 -11 2084.66 2359.88   1
 -14   1  11 4529.49 3011.72   1
  -1 -13 -11 4463.82 2550.79   2
 -14   1 -11 6181.54 4501.16   2
 -14  13 -11 5478.27 3817.60   2
 -13  -1 -11 9392.79 3784.41   2
 -14   1  12 6688.96 3800.88   2
  -1  14 -12 3265.14 2738.31   1
   1  13 -12 13451.3 4976.20   1
 -14  13 -12 4106.39 2482.26   1
 -13  14 -12 6062.02 3104.90   1
 -13  14  12 4151.87 3379.04   1
  -1  14  12 3656.43 2170.50   1
   1  13  12 2265.27 1579.79   1
 -14   1  12 3687.36 3265.23   1
 -13  -1 -12-1887.58 3813.59   2
 -14   1  13 4275.69 4640.86   2
  -1  14 -13 2516.34 2643.43   1
   1  13 -13-2221.34 3507.80   1
 -13  14 -13-938.207 2628.65   1
 -14  13 -13 1639.36 2375.56   1
   1  13  13-2617.53 1930.55   1
  -1  14  13 1728.71 1648.55   1
 -14   1  13 522.542 2244.77   1
 -13  -1  13 731.490 1719.20   1
 -14  13  13-4731.99 2684.55   1
 -13  14  13 310.842 2402.62   1
 -14   1 -13 8161.70 4506.38   2
  -1  14 -14 4927.47 4231.52   1
 -14  13  14-775.854 2681.82   1
 -13  14  14 4064.98 3804.13   1
 -14   1  14-1305.34 2431.23   1
 -13  -1  14 427.117 2333.59   1
  -1  14  14 705.446 1902.19   1
 -14   1  14-2243.63 3255.93   2
 -14   1 -14 5065.58 4876.33   2
 -13  -1 -14 1248.74 5213.03   2
  -1  14 -15-6774.16 5425.86   1
   1  13 -15 2867.18 4757.43   1
 -14  13  15 2517.17 2619.04   1
 -13  14  15-58.2229 2643.01   1
 -14   1  15 5917.04 4647.40   2
 -14   1  15-974.343 2352.13   1
 -13  -1  15-1412.62 2162.67   1
 -14   1 -15-4773.86 3812.62   2
  -1  14 -16-4688.39 6294.77   1
   1  13 -16-4021.55 8960.55   1
 -14   1  16-2938.53 3895.42   2
 -14   1 -16 2423.35 4352.53   2
 -14   1  16 862.647 2771.68   1
 -13  -1  16 3840.51 3391.73   1
 -14  13  16 4332.25 4195.29   1
 -13  14  16 3215.24 3443.56   1
  -1  14 -17 4657.47 8482.58   1
 -14   1  17 6417.54 5408.55   2
 -14   1  17 447.804 2845.43   1
 -13  -1  17 5058.71 3639.27   1
 -13  14  17 1957.81 3351.97   1
 -14   1  18 2680.90 4485.47   2
 -14   1  18 451.158 2950.70   1
 -13  -1  18 2120.66 2623.86   1
 -13  14  18 8061.32 4692.68   1
 -14  13  18-1286.31 2581.90   1
 -13  -1  19-6281.20 5667.00   2
 -13  -1  19-3349.18 3825.34   1
 -14   1  19-703.797 3853.98   1
   0  14   0 128979. 9983.27   1
 -14  14   0 135334. 10289.8   1
 -14   0   0 129749. 12048.2   2
 -14  14   0 119771. 11367.9   2
 -14  14  -1 78499.1 7787.56   1
 -14  14   1 80157.7 7996.89   1
   0  14  -1 73968.1 7684.43   1
   0  14   1 76753.9 7740.22   1
 -14  14  -1 83616.6 9916.31   2
 -14   0  -1 88729.3 10246.8   2
 -14   0   1 85829.9 10724.7   2
 -14   0   2 18042.2 5500.11   2
 -14  14  -2 14717.3 3703.42   1
   0  14  -2 17108.7 4353.52   1
 -14   0  -2 17651.9 4347.30   1
 -14  14   2 23057.2 4806.63   1
 -14   0  -2 23674.0 6721.94   2
   0  14   2 19821.1 4097.45   1
 -14   0  -3 2300.35 3147.10   1
 -14  14  -3 1575.06 2117.46   1
   0  14  -3-1602.80 2252.13   1
 -14  14   3-1815.98 2535.73   1
 -14   0   3 4464.46 4492.79   2
   0  14   3 2764.75 2176.50   1
 -14   0  -4 5458.14 3548.71   1
 -14  14  -4-1641.87 2863.01   1
   0  14  -4-3151.82 2985.23   1
   0  14   4 3758.03 3409.83   1
 -14   0   4-3412.27 3453.18   2
 -14  14   4 3344.49 2762.29   1
 -14  14   4 5045.45 3321.50   2
 -14   0  -5 14201.4 5185.96   2
 -14   0   5 17012.6 6012.15   2
   0 -14  -5 14516.0 4458.08   2
 -14  14   5 20679.2 4561.55   2
   0  14   5 19743.8 4277.24   1
 -14  14   5 19519.9 4881.76   1
 -14   0  -5 24505.9 3945.44   1
 -14  14  -5 25174.5 4876.92   1
 -14   0   6-1303.69 3318.88   2
 -14  14   6-3703.30 3037.58   2
   0  14   6 92.5580 2394.38   1
 -14  14   6 1236.87 2698.93   1
   0  14  -6-1157.10 2950.10   1
 -14   0  -6 280.176 2221.47   1
 -14  14  -6 468.686 2236.51   1
   0 -14  -7 10886.7 4222.22   2
 -14   0   7 16938.7 5805.29   2
 -14   0  -7 15760.7 3322.54   1
 -14  14   7 16843.9 4890.18   1
   0  14   7 12871.6 3873.54   1
 -14  14   7 8685.88 3009.70   2
 -14  14  -7 15685.1 3394.58   1
   0 -14  -8 40.4581 2622.94   2
 -14   0   8 999.983 3450.07   2
 -14  14  -8-131.872 2404.85   1
   0  14  -8-1702.44 2352.22   1
   0  14   8-2431.56 2534.76   1
 -14   0  -8 536.913 1380.44   1
 -14  14   8-110.051 1852.04   2
   0  14   9 11859.4 3050.40   1
 -14  14  -9 14887.3 3842.74   1
 -14  14   9 9469.45 2381.39   2
 -14   0  -9 13306.7 2203.73   1
   0  14  -9 12261.6 4313.74   1
 -14   0  10 20617.0 5967.23   2
 -14  14 -10 23456.0 4638.02   1
   0  14  10 22551.3 4159.07   1
   0  14 -10 24800.7 4900.22   1
 -14  14 -10 12651.6 5633.83   2
 -14   0 -10 18152.0 5903.55   2
 -14  14  10 15833.7 2964.48   2
 -14   0 -10 27686.0 2489.56   1
 -14   0  11 6025.11 3651.01   2
   0  14 -11 6859.50 2703.00   1
   0  14  11 10766.0 2630.28   1
 -14  14 -11 12099.1 3368.84   1
 -14   0 -11 10784.9 5403.99   2
   0 -14 -11 10689.2 2603.60   2
 -14  14  11 3721.35 1605.33   2
 -14   0  11 14420.0 3889.90   1
 -14   0  12 2232.00 3661.06   2
 -14  14 -12 3619.79 2471.38   1
   0  14 -12 7625.62 4036.73   1
   0  14  12-110.053 1712.30   1
 -14   0 -12 3341.73 4005.79   2
 -14   0  12 2150.59 2481.09   1
 -14   0  13 5150.96 4987.29   2
   0  14 -13 9073.16 4730.67   1
 -14  14 -13 3752.46 2418.29   1
 -14   0  13 1269.65 2093.95   1
   0  14  13 1920.53 1720.33   1
   0  14 -14 2252.21 3678.83   1
 -14  14  14 6599.85 3553.85   1
 -14   0  14 5254.36 2802.17   1
   0  14  14 3440.51 1862.09   1
 -14   0  14 7107.12 5081.89   2
 -14   0 -14 3181.40 4108.50   2
 -14   0  15 108.402 3096.00   2
 -14  14  15-1770.28 2699.27   1
 -14   0  15 1283.90 2687.66   1
 -14  14  16 2001.71 3669.76   1
 -14   0  16 5470.28 4246.60   2
   0  14 -16 10137.9 7537.67   1
 -14   0  16-3734.49 2513.52   1
 -14   0  17 1617.11 2404.13   1
 -14  14  17 1457.86 2397.79   1
   0  14 -17-3609.86 6704.14   1
 -14   0  17 1442.81 3226.41   2
 -14   0  18-1253.65 2746.64   1
 -14  14  18 1073.23 3630.49   1
 -14   0  18-79.8959 4046.95   2
 -14   0  19-4546.85 4069.60   1
  -7  -8   0 7009.76 3455.18   2
   8   7   0 15444.9 4643.85   1
   7   8   0 10464.8 3751.96   1
  -7  15   0 9981.47 3944.09   1
  -8  15   0 11183.8 4091.03   1
 -15   8   0 11528.2 3623.67   1
 -15   7   0 18266.5 4851.53   1
  -8  -7   1-579.591 3134.96   2
  -8  -7  -1-2730.41 3851.10   2
  -7  -8  -1-903.306 3241.11   2
 -15   8  -1-1518.59 3505.53   2
 -15   7   1-2289.51 3595.43   2
   8   7  -1 5688.36 3854.24   1
   7   8  -1-618.963 3146.05   1
   8   7   1 3987.54 2675.19   1
   7   8   1-3017.84 2809.12   1
  -8  15   1 8757.99 3923.93   1
  -8  15  -1-766.765 3047.64   1
  -7  15  -1-312.376 2659.45   1
  -7  15   1-2523.94 3251.54   1
 -15   8  -1 2324.71 2608.03   1
 -15   8   1 305.137 2686.50   1
 -15   7   1 43.8418 2841.68   1
 -15   7  -1-481.847 3324.42   1
 -15   8  -2-425.645 2791.17   1
 -15   8   2-1786.64 2695.17   1
 -15   7  -2-3376.60 3736.47   1
 -15   7   2 1031.18 2716.01   1
   8   7   2-735.467 2875.89   1
   7   8   2-475.821 2123.15   1
   8   7  -2 5033.56 2980.38   1
   7   8  -2 3128.22 2920.34   1
 -15   7  -2-1597.57 3718.85   2
 -15   8   2 3799.70 3682.32   2
  -8  -7  -2-5275.41 4407.60   2
  -7  15   2-2396.04 2315.17   1
  -8  15   2-2051.60 2546.42   1
  -7  15  -2-1504.31 2891.97   1
  -8  15   3-750.268 2551.78   1
   7   8   3-2512.94 2976.92   1
   8   7   3-328.180 2386.71   1
   7   8  -3-1713.07 3441.57   1
   8   7  -3 5023.12 4497.06   1
 -15   8  -3 2219.77 2091.24   1
  -8  15  -3-2427.61 2661.80   1
  -7  15   3-41.0026 2169.02   1
  -7  15  -3-2615.48 2511.49   1
 -15   7  -3 503.992 2511.26   1
 -15   8   3-4475.05 2939.35   1
 -15   7   3 39.6194 2997.10   1
  -8  -7  -3-3278.68 4089.04   2
  -7  -8  -3 12.8279 3542.49   2
 -15   7   4-1580.38 2917.93   1
 -15   7   4 583.874 3063.22   2
 -15   8  -4 6677.10 4744.53   2
 -15   8   4 423.235 2885.04   2
  -8  -7  -4-545.783 3635.32   2
  -7  -8  -4-1859.12 3133.23   2
  -8  15   4 1235.42 2338.33   1
   8   7   4 842.701 2568.06   1
   7   8   4-1484.05 2852.44   1
   7   8  -4 3556.03 3699.68   1
 -15   8  -4 4341.92 3414.31   1
 -15   7  -4 1084.73 2047.95   1
  -7  15  -4 1816.55 3555.67   1
  -8  15  -4 7427.67 4387.45   1
 -15   8   4-1538.35 2920.20   1
  -7  15   4 2893.92 2260.65   1
 -15   8  -5 1394.38 3419.63   2
  -7  15  -5 1659.06 2464.48   1
  -8  15  -5 3207.10 3243.14   1
 -15   7   5 13046.0 5354.40   2
  -7  -8  -5-421.282 4018.87   2
  -7  15   5 1776.82 2214.59   1
  -8  15   5 5485.27 2764.32   1
   7   8  -5 8135.83 4694.98   1
   7   8   5 1462.64 2178.84   1
   8   7   5 6738.04 3193.01   1
 -15   8  -5 995.820 2115.71   1
 -15   7  -5 5563.31 2913.04   1
 -15   7  -5 12817.0 5325.30   2
 -15   8   5 5276.30 3771.28   2
 -15   8   5 883.840 3332.60   1
 -15   7   5 8117.82 4070.52   1
 -15   8  -6 28945.9 7478.41   2
 -15   7  -6 16108.6 4960.08   2
  -8  15  -6 20688.9 4360.81   1
  -7  15  -6 17279.0 4379.86   1
 -15   7  -6 22388.2 3602.55   1
  -8  -7  -6 20727.7 4892.60   2
 -15   8   6 20767.5 5412.03   2
  -7  -8  -6 33473.9 6821.59   2
  -7  15   6 27542.5 4586.66   1
  -8  15   6 21083.3 3925.65   1
 -15   8  -6 25641.4 4351.18   1
   8   7   6 22942.2 3970.62   1
   8   7  -6 22735.4 6697.25   1
   7   8  -6 16074.6 4308.02   1
   7   8   6 15525.3 3095.16   1
 -15   8   6 21481.6 6138.69   1
 -15   7   6 24339.9 5908.00   1
 -15   7   7 36228.8 5602.60   2
 -15   8   7 41498.8 6673.48   2
   7   8   7 44782.4 5076.46   1
   8   7  -7 45847.5 8422.20   1
  -7  15  -7 53444.5 6944.28   1
 -15   8   7 68261.0 9065.48   1
 -15   7   7 63699.8 8419.91   1
  -8  15  -7 52911.1 6932.79   1
 -15   7  -7 27694.9 6844.62   2
 -15   8  -7 39067.4 8487.43   2
  -7  15   7 61563.7 6783.78   1
 -15   8  -7 56033.4 5379.89   1
 -15   7  -7 52808.2 5005.64   1
  -8  15   7 58599.5 6651.49   1
  -8  15  -8 32855.3 5595.03   1
  -7  -8  -8 25288.1 5548.15   2
  -8  -7  -8 28774.7 6097.99   2
 -15   7   8 21984.1 5115.16   2
   8   7  -8 28827.5 7025.57   1
   8   7   8 25822.5 4120.97   1
 -15   7  -8 31410.4 4021.38   1
  -8  15   8 31915.9 4871.82   1
  -7  15   8 34467.1 5355.57   1
 -15   8  -8 29690.0 4039.68   1
   7   8   8 26845.4 3773.41   1
   7   8  -8 25768.0 6519.66   1
  -7  15  -8 29248.8 5198.28   1
 -15   7   8 34093.5 6472.22   1
 -15   8   8 37565.3 6256.96   1
 -15   8   9 6643.31 2767.48   2
 -15   7   9 5823.78 3093.03   2
  -8  15   9 10866.6 3028.86   1
  -7  15   9 8286.76 2610.82   1
   7   8  -9 8908.08 4809.39   1
   7   8   9 11220.4 2730.72   1
  -8  15  -9 7401.28 3056.38   1
  -7  15  -9 7315.45 2863.69   1
 -15   8  -9 10358.4 5524.84   2
 -15   7   9 14739.0 4664.24   1
 -15   8   9 9443.03 3574.12   1
 -15   7  -9 9502.87 2645.66   1
 -15   8  -9 11472.9 3073.06   1
 -15   7 -10-2254.24 1583.18   1
 -15   8 -10-54.6909 1637.82   1
 -15   7  10 232.458 3032.58   2
 -15   8  10-2605.59 2498.63   2
   7   8  10-787.916 1633.45   1
   7   8 -10 920.277 3095.79   1
  -8  15  10-4021.29 2724.88   1
  -7  15  10-1656.49 1859.62   1
  -8  15 -10-0.13825 2040.19   1
 -15   8 -10-1975.66 3120.79   2
 -15   7 -10-1480.54 3936.05   2
 -15   8  10-6806.05 4117.07   1
 -15   7  10 1192.83 2715.78   1
 -15   7  11-4959.26 3194.15   2
 -15   8  11-659.084 2543.00   2
 -15   7  11-1877.56 3248.37   1
  -7  15  11 826.647 1789.11   1
  -8  15  11 708.641 1936.28   1
  -8  15 -11-5805.63 3614.31   1
  -7  -8 -11 2240.75 3580.93   2
 -15   7 -11 1308.17 1582.03   1
 -15   8 -11-1012.34 1675.70   1
  -8  -7 -11 3772.99 3144.28   2
 -15   8  11 2182.66 3167.53   1
  -8  15  12 119.769 2280.71   1
  -7  15  12-4663.46 2536.18   1
  -8  15 -12 1042.64 2867.47   1
 -15   8 -12-2121.10 2001.43   1
   7   8 -12 886.904 3580.11   1
 -15   7  12 1697.37 2449.77   2
 -15   8  12-5881.12 3406.49   2
 -15   7 -12 6252.67 4275.34   2
  -8  -7 -12-3253.08 3925.88   2
  -7  -8 -12 1824.24 2711.55   2
 -15   7  12-1162.09 2563.32   1
 -15   8  12-6693.53 3582.19   1
  -7  15 -13 2891.58 3607.89   1
  -8  15 -13 6029.74 3725.60   1
 -15   7  13-658.086 2763.68   1
 -15   8  13 1064.21 2950.72   1
 -15   7 -13 4177.42 3534.49   2
 -15   8  13 2029.78 3117.80   2
  -7  15  13 5157.34 2692.24   1
  -8  15  13 242.438 1944.56   1
  -8  15  14 1893.80 2197.05   1
  -7  15  14 1319.57 2757.60   1
 -15   8  14-3309.90 2608.21   1
 -15   7  14-767.905 2957.92   1
  -8  -7 -14-6563.35 3883.75   2
  -7  -8 -14 2895.63 3521.97   2
 -15   8  14-679.321 2488.47   2
 -15   7  14-204.094 2722.22   2
  -7  15 -14-2839.51 3321.44   1
  -8  15 -14 3659.65 3160.96   1
   8   7 -15 9544.68 7208.45   1
 -15   7  15 6014.83 3699.15   1
 -15   8  15-571.814 2552.64   1
  -8  15 -15-351.295 3347.19   1
  -7  15 -15-1965.01 3281.42   1
  -8  15  15 698.138 2245.23   1
  -7  15  15-5558.89 3024.95   1
 -15   8  15-2912.28 3313.76   2
 -15   7  15 1153.16 3010.85   2
 -15   7  16 1694.01 2991.42   2
  -7  15 -16 9471.69 6516.88   1
 -15   8  16 17.6008 3671.93   1
 -15   7  16 5861.88 3691.43   1
 -15   8 -16-464.180 3492.98   2
  -7  15  16-2332.00 2751.68   1
  -8  15  16 1991.52 3178.28   1
 -15   8  17 7351.75 4939.95   1
 -15   7  17-32.1376 3541.15   1
 -15   8  18 2203.92 2819.56   1
 -15   7  18 9701.82 5068.02   1
 -15   8  19-2598.12 3474.40   1
 -15   7  19-786.966 3297.46   1
   6   9   0 51534.1 5906.70   1
  -6  15   0 53890.5 7030.80   1
  -9  15   0 53381.1 6948.28   1
 -15   6   0 57894.9 7316.06   1
 -15   9   0 59235.5 7526.46   1
 -15   6   0 43566.1 7180.42   2
  -9  -6   0 51465.5 7876.94   2
  -9  -6  -1 15079.5 5018.88   2
  -6  -9  -1 3319.12 2982.09   2
   6   9   1 4985.83 2292.68   1
   6   9  -1 1700.94 2542.55   1
 -15   6   1 9687.55 3989.80   1
 -15   9  -1 5458.72 2469.18   1
 -15   6  -1 1874.11 2772.87   1
 -15   9   1 4915.91 2682.05   1
  -9  15   1 4262.31 2643.98   1
  -9  15  -1 6485.40 2954.45   1
  -6  15   1 4995.73 2404.71   1
  -6  15  -1 3740.32 2815.83   1
 -15   6   2-4716.45 5167.90   2
 -15   9  -2 552.568 3381.82   2
  -6  15   2-504.715 2703.56   1
  -9  15  -2-2744.02 2577.45   1
  -6  -9  -2-1156.19 3064.59   2
  -9  -6   2 619.453 3163.29   2
   9   6  -2-3921.86 3931.83   1
   6   9  -2-1962.31 3206.07   1
   6   9   2 2433.32 2218.29   1
 -15   6   2 4323.92 3263.98   1
  -6  15  -2 753.287 3117.66   1
 -15   9  -2 3312.99 3445.20   1
  -9  15   2-3938.41 3116.68   1
 -15   6  -2 1336.83 2740.45   1
 -15   9   2-898.065 3011.09   1
 -15   9   3 5921.72 3750.19   1
 -15   6  -3-1421.25 2747.06   1
 -15   6   3 2861.11 2486.88   1
  -6  15  -3 3283.56 3231.10   1
 -15   9  -3 7261.32 3184.45   1
  -6  -9  -3 26076.5 9050.74   2
 -15   6   3-1857.47 3337.12   2
 -15   9   3-7172.83 4480.23   2
 -15   6  -3 1516.13 3416.37   2
 -15   9  -3-424.848 3268.57   2
  -9  -6  -3-178.305 3327.32   2
   6   9   3 28178.0 5808.53   1
   9   6  -3 3298.18 3411.82   1
   6   9  -3-3196.59 2920.84   1
  -6  15   3 1037.28 2274.70   1
  -9  15   3 2302.33 2101.68   1
 -15   6   4-461.035 3869.59   1
 -15   9  -4-267.191 3887.94   2
  -6  15  -4-308.352 3179.99   1
 -15   9  -4-78.5091 2158.31   1
 -15   9   4-1953.20 2736.66   2
  -9  -6  -4-5558.16 3678.47   2
  -6  -9  -4 169.384 3475.56   2
 -15   6   4 6300.18 4718.77   2
  -9  15   4 293.318 2395.72   1
   9   6  -4 4936.33 3953.68   1
   6   9  -4 1283.17 2848.74   1
   9   6   4-586.155 2817.58   1
   6   9   4 1866.23 2104.31   1
 -15   6  -4-1452.85 2190.93   1
 -15   9   4 871.134 3263.95   1
  -9  15  -4 532.029 2810.46   1
  -6  15   4 2907.25 2357.12   1
 -15   9   5 9218.40 4287.11   1
 -15   6   5 1867.99 3123.57   1
 -15   9  -5 291.042 3820.61   2
  -9  15  -5 9927.53 4169.18   1
  -6  15  -5 9517.49 3945.41   1
 -15   9  -5 6230.64 2609.49   1
 -15   6  -5 6003.21 2753.53   1
 -15   6  -5 9077.64 6453.21   2
  -6  -9  -5 9745.38 4592.39   2
  -9  -6  -5 15632.0 5606.61   2
   9   6  -5 5676.76 5065.87   1
   9   6   5 10546.5 3650.90   1
   6   9  -5 5912.11 3357.62   1
   6   9   5 13991.7 3597.67   1
  -9  15   5 3017.17 2094.41   1
  -6  15   5 4171.82 2922.77   1
 -15   9   6 40548.2 7080.88   1
 -15   6   6 34798.3 6236.53   1
  -9  -6  -6 30204.5 5944.46   2
 -15   9   6 30221.5 5852.32   2
 -15   6   6 26069.1 5296.28   2
   9   6  -6 25828.0 6647.00   1
   9   6   6 32264.7 4780.12   1
   6   9  -6 34973.1 6889.33   1
   6   9   6 35342.4 4349.04   1
 -15   6  -6 34993.7 4382.04   1
 -15   6  -6 35939.9 7790.31   2
 -15   9  -6 22603.8 5992.95   2
  -6  15  -6 37188.3 5692.03   1
  -9  15  -6 36551.4 6168.51   1
 -15   9  -6 37213.2 4691.02   1
  -9  15   6 41053.9 5675.59   1
  -6  15   6 30779.4 4685.04   1
 -15   6  -7 44960.8 8544.29   2
  -6  15   7 50011.9 6066.07   1
  -9  15  -7 49166.6 6637.37   1
 -15   9   7 58825.1 8314.33   1
  -9  -6  -7 40307.2 6953.90   2
  -6  -9  -7 42936.7 6955.22   2
 -15   9   7 48265.5 7362.40   2
 -15   6   7 36881.9 6697.67   2
   6   9   7 49912.4 4866.61   1
  -6  15  -7 49966.7 6952.63   1
   6   9  -7 35462.0 6383.92   1
 -15   6   7 56542.2 7599.93   1
  -9  15   7 51212.9 6247.99   1
 -15   9  -7 52823.0 5580.33   1
 -15   6  -7 56342.7 5128.45   1
 -15   9  -8 17798.4 6215.11   2
 -15   6  -8 19416.1 6150.70   2
  -9  15  -8 27511.7 5197.93   1
 -15   9   8 23729.6 5344.09   2
  -6  -9  -8 20956.4 5302.13   2
 -15   6   8 18838.2 5066.96   2
  -6  15   8 24805.8 4355.81   1
  -9  15   8 36099.7 5594.37   1
   6   9   8 24154.1 3537.49   1
   6   9  -8 24041.2 5642.79   1
  -6  15  -8 27108.3 4817.55   1
 -15   9  -8 31350.0 4273.10   1
 -15   6  -8 35607.8 4334.75   1
 -15   6   8 30433.8 6260.17   1
 -15   9   8 34547.1 6536.35   1
 -15   9  -9 4795.85 4755.79   2
 -15   6   9-812.647 3548.92   1
   9   6  -9-1839.87 3630.35   1
   6   9   9-1547.04 1580.11   1
  -9  15  -9-2253.18 2957.77   1
  -6  15  -9-5340.97 3337.48   1
  -6  15   9 2054.93 1957.96   1
  -9  15   9-905.329 2616.11   1
 -15   6  -9 969.397 1669.81   1
 -15   6   9-3005.63 3056.77   2
 -15   9   9 2575.31 2375.41   2
 -15   9  -9-1943.78 2017.29   1
 -15   9   9 1113.82 2699.43   1
 -15   9 -10 3510.91 2183.37   1
 -15   6 -10 3094.67 1815.96   1
  -9  15  10-211.605 2319.90   1
  -6  15  10 4513.97 2518.35   1
   6   9  10 3320.57 1941.87   1
   6   9 -10 3775.28 4636.34   1
  -6  15 -10-329.375 2393.99   1
  -9  15 -10 3670.42 2660.96   1
 -15   6  10-2123.00 3434.41   1
 -15   9  10 1391.73 2524.06   1
 -15   6 -11 17894.0 5908.91   2
  -9  -6 -11 13018.0 4800.13   2
 -15   9 -11 15505.9 3279.57   1
 -15   6 -11 16556.8 2886.42   1
 -15   6  11 14657.9 4095.40   1
  -6  -9 -11 15450.8 5152.54   2
 -15   6  11 10227.3 4027.30   2
 -15   9  11 10649.8 3032.53   2
   6   9 -11 12001.8 4793.09   1
   6   9  11 11342.3 2221.43   1
  -9  15 -11 9866.98 3178.69   1
  -6  15 -11 16252.8 4606.93   1
 -15   9  11 23568.8 5447.91   1
  -9  15  11 21566.9 4516.45   1
  -6  15  11 22030.0 4248.61   1
  -9  15  12 23034.1 5008.35   1
  -6  15  12 12114.9 3761.75   1
 -15   9  12 16153.0 4732.12   1
  -6  15 -12 13927.4 4595.95   1
 -15   9 -12 10508.4 2871.16   1
  -6  -9 -12 15607.5 4846.76   2
  -9  -6 -12 7856.30 4788.45   2
 -15   6  12 14544.2 4519.09   1
 -15   6  12 12193.9 4610.21   2
  -9  15  13 3971.32 2749.70   1
  -6  15  13 1232.73 2333.80   1
  -6  15 -13 3928.59 2360.33   1
 -15   9  13 2727.17 2664.43   1
 -15   6  13 7067.48 3574.95   1
 -15   6  13-187.403 2813.87   2
 -15   9  13 2604.67 2753.65   2
 -15   9  14-1074.26 2836.13   2
 -15   6  14-6498.37 4370.78   2
   9   6 -14 1970.94 5761.55   1
  -6  15  14-546.728 1931.69   1
  -9  15  14 1161.20 2315.37   1
  -6  15 -14-3507.72 3469.39   1
  -9  15 -14 2398.45 3030.83   1
  -9  -6 -14-3020.41 3181.62   2
 -15   9  14 2458.68 3704.16   1
 -15   6  14 1090.26 2620.89   1
  -6  15 -15 3431.98 4255.88   1
  -9  15 -15-116.253 2959.02   1
 -15   9  15-539.670 2689.22   2
 -15   6  15 2737.63 3896.56   2
 -15   9  15 563.599 2502.79   1
 -15   6  15 4790.23 4567.86   1
  -6  15  15 3728.65 2713.01   1
  -9  15  15 1820.30 2346.09   1
 -15   9  16 1433.83 2804.18   1
 -15   6  16 3905.34 3010.37   1
  -9  15  16 3206.50 2887.64   1
 -15   6  16 2567.34 3424.65   2
  -6  15 -16 5112.09 5857.93   1
 -15   6 -17 6418.68 5674.62   2
 -15   9  17 1183.02 3768.56   1
 -15   6  17 6930.49 4798.03   1
   6   9 -17 8893.23 14128.0   1
 -15   6  18 76.6912 3056.16   1
 -15   9  18-830.638 3020.03   1
 -15   6  19-390.560 4231.56   1
 -15   9  19 479.188 3871.64   1
  -9  -6  19 1850.16 2079.08   1
  10   5   0 17857.4 4626.21   1
 -10  15   0 10601.5 3247.18   1
   5  10   0 17685.0 3957.88   1
  -5  15   0 15325.5 4624.07   1
 -15  10   0 9476.42 2477.07   1
 -15   5   0 13396.6 4136.70   1
 -10  -5   0 21704.2 5442.84   2
 -15   5   1 14423.1 3242.64   1
  -5  15  -1 16857.7 4068.51   1
 -15  10  -1 17605.5 4795.32   1
 -15   5   1 14893.1 5133.99   2
 -15  10  -1 9450.15 4802.66   2
 -15   5  -1 15322.7 5381.16   2
 -10  -5  -1 9102.62 3635.28   2
 -10  -5   1 15104.0 4133.64   2
  10   5   1 9425.58 3109.72   1
  10   5  -1 16805.0 5266.04   1
 -10  15   1 16198.4 4041.21   1
   5  10  -1 16701.8 4086.54   1
 -15   5  -1 13508.5 3940.26   1
 -15  10   1 16968.5 3828.20   1
 -10  15  -1 10383.8 3056.71   1
  -5  15   1 14899.4 3918.40   1
 -15   5  -2 3071.25 3041.82   1
 -15  10   2 5218.36 3726.21   1
 -15  10  -2 4512.64 3746.80   2
  -5  15  -2 3808.74 3520.22   1
 -15   5   2 1375.20 3155.90   1
 -15   5   2 5094.51 3893.24   2
 -10  -5  -2 8706.45 4933.73   2
  -5 -10  -2 4008.92 3352.31   2
  10   5   2 3894.82 3291.57   1
  10   5  -2 4510.16 3156.22   1
   5  10  -2 4518.56 2974.53   1
 -15  10  -2 2709.88 3307.48   1
 -10  15   2 3877.31 2649.28   1
 -10  15  -2 2974.54 2481.28   1
  -5  15   2 962.961 2854.74   1
 -15   5   3 745.754 2600.64   1
 -10  15  -3 2711.88 2543.23   1
  -5  15   3-6684.39 3113.71   1
 -15   5   3 1631.31 2863.82   2
 -10  -5   3 1826.86 4137.37   2
  -5 -10  -3-2796.72 3991.11   2
   5  10  -3-3647.38 3162.45   1
 -15  10  -3-839.720 2724.21   1
 -15  10  -3 1958.05 4152.62   2
  -5  15  -3-3911.14 3585.17   1
 -10  15   3-1292.74 2159.08   1
 -15  10   3 2272.46 2807.47   1
 -15   5  -3-1197.55 2430.58   1
 -15   5   4 14248.2 4869.09   1
 -15  10  -4 1911.18 4229.94   2
  -5  15  -4 9564.23 3649.61   1
 -15  10  -4 17209.4 4072.98   1
  -5  15   4 10449.0 3436.51   1
  -5 -10  -4 4694.79 3285.07   2
 -10  -5   4 12024.4 4924.64   2
   5  10  -4 7676.62 2780.64   1
 -10  15   4 10573.6 3348.21   1
 -15  10   4 13351.3 4486.97   1
 -15   5  -4 13462.0 3710.13   1
 -15  10   5 518.335 2895.17   1
 -15   5  -5 3070.79 2475.01   1
 -15   5   5 3439.55 3650.80   1
 -15  10  -5 6739.53 4765.88   2
  -5  15  -5 2869.46 3301.78   1
 -10  -5  -5 4097.20 4438.62   2
 -15  10   5 1989.65 3576.14   2
  -5 -10  -5 5656.07 3952.96   2
  10   5   5-3221.52 3020.69   1
   5  10  -5-2934.74 2506.81   1
   5  10   5 2177.84 2402.95   1
 -10  15   5-1800.18 2405.40   1
 -15  10  -5 3908.53 2685.89   1
 -10  15  -5 5564.67 3440.48   1
  -5  15   5 1493.40 2666.22   1
 -15  10   6 1247.62 3279.69   1
 -15   5   6-1753.54 3641.61   1
 -10  15  -6 4469.61 2797.23   1
 -15   5  -6 2169.90 1949.84   1
 -10  -5  -6 348.789 3202.14   2
 -15   5  -6 10240.5 5288.21   2
 -15   5   6 2894.09 3733.40   2
  -5 -10  -6-4181.60 4770.34   2
  10   5  -6-932.324 4280.97   1
   5  10  -6 1879.75 2712.94   1
  -5  15  -6-296.050 2577.89   1
   5  10   6 1619.73 2226.43   1
  -5  15   6 2258.42 2511.92   1
 -15  10  -6-1873.77 2643.66   1
 -10  15   6-8010.60 3202.89   1
 -15   5   7 686.393 3090.68   1
 -15   5  -7-208.951 4062.82   2
 -15  10  -7-3662.56 4328.15   2
 -10  15  -7-4966.94 2888.18   1
 -15   5  -7-839.349 2031.82   1
  -5 -10  -7 3487.99 3797.48   2
 -10  -5  -7 7077.72 3559.01   2
 -15   5   7 1846.50 3097.02   2
 -15  10  -7-3282.29 2161.75   1
 -10  15   7 843.233 2405.91   1
   5  10  -7 362.971 2787.95   1
  -5  15  -7 2097.00 2974.23   1
   5  10   7 1069.37 2072.95   1
 -15  10   7-73.8482 3377.38   1
  -5  15   7 5316.94 3097.20   1
 -15  10  -8-265.936 3825.97   2
 -15   5  -8-3434.88 4609.16   2
 -10  15  -8-1236.73 2337.67   1
 -15   5   8-2243.55 3255.60   1
 -15  10   8-2244.40 2414.17   2
 -15   5   8-3728.47 3150.73   2
 -10  15   8-293.103 1950.74   1
 -15   5  -8-503.403 1559.27   1
   5  10  -8-3447.73 3706.33   1
  -5  15  -8-2482.36 2308.40   1
 -15  10   8 2771.09 3314.28   1
  -5  15   8 130.247 2492.88   1
 -15  10  -8-4460.06 2790.75   1
 -15   5  -9 2983.84 3784.10   2
 -10  15  -9-1269.76 2785.60   1
 -15   5   9 3262.58 2701.70   1
 -15   5  -9 2324.15 1349.48   1
 -10  15   9 1533.22 2416.17   1
   5  10  -9 4275.36 4131.81   1
  -5  15  -9 556.173 2540.89   1
 -15  10   9 3319.19 2576.75   2
  -5 -10  -9 1445.05 2719.33   2
 -10  -5  -9 2728.75 3151.61   2
 -15   5   9 2918.80 3114.09   2
 -15  10  -9-963.078 2460.51   1
  -5  15   9 3034.33 1766.46   1
 -15  10   9 6705.01 3915.85   1
 -15  10  10 17181.6 4595.49   2
  -5 -10 -10 10547.4 4048.45   2
 -15   5  10 11413.4 4489.93   2
 -10  15  10 14426.1 3827.17   1
 -10  -5 -10 6567.67 1557.96   1
 -15  10  10 9153.73 3638.73   1
  -5  15 -10 14759.6 3756.10   1
 -10  15 -10 13531.2 4057.39   1
 -15   5  10 10163.9 3430.86   1
 -15  10 -10 13457.1 3415.61   1
  -5  15  10 12636.3 3861.38   1
 -15   5 -10 13082.6 2709.63   1
 -15  10 -11 11700.5 5191.45   2
 -10  -5 -11 15121.2 6158.29   2
 -15   5 -11 11372.3 2600.99   1
 -15  10 -11 12136.6 3280.27   1
 -15   5  11 15791.9 4977.96   1
  -5 -10 -11 7273.31 3691.77   2
 -15  10  11 12435.5 3787.07   2
 -15   5  11 16475.2 5558.14   2
 -10  15  11 16610.0 4494.59   1
   5  10  11 9895.37 2999.40   1
   5  10 -11 14755.2 5002.99   1
 -10  15 -11 12177.3 3844.57   1
  -5  15  11 8714.05 3011.41   1
 -15  10  11 11731.9 4965.24   1
 -10  -5 -12 9019.29 4431.45   2
  -5 -10 -12 11984.6 4097.69   2
 -15   5 -12 14308.5 5801.78   2
 -15  10 -12 8152.41 2387.17   1
  -5  15  12 10441.1 3336.28   1
   5  10 -12 17324.2 6591.74   1
  10   5 -12 20114.5 8937.68   1
   5  10  12 9093.99 2041.51   1
  -5  15 -12 15434.4 4709.03   1
 -15   5  12 7866.85 4266.86   2
 -15  10  12 13131.1 5092.48   1
 -15   5  12 10842.2 3764.29   1
 -10  15  12 14157.7 4029.34   1
  -5  15  13 7994.23 3154.24   1
  10   5 -13 10996.0 6657.84   1
  -5  15 -13 6192.43 3220.48   1
 -10  15 -13 6584.51 3232.50   1
 -15  10  13 4458.45 3414.26   1
 -15   5  13 1827.60 2824.65   1
 -10  15  13 6058.36 3121.91   1
 -10  15  14 29.5784 2437.01   1
  -5  15 -14 1247.65 3065.61   1
 -10  15 -14 6054.61 3841.67   1
 -15  10  14 342.432 3042.09   1
 -10  -5 -14-3577.01 3111.40   2
 -15   5  14 361.729 2715.24   1
  -5  15  14-1008.82 2098.26   1
 -10  15  15 246.499 3034.08   1
 -15  10  15-5797.71 4338.06   1
 -15   5  15 3317.72 3287.77   1
  -5  15 -15 2993.09 3510.10   1
 -10  15 -15 4155.31 3687.86   1
  -5  15  15-401.924 1909.33   1
 -15   5  16-2222.65 3482.05   1
  -5  15 -16-1193.76 5112.43   1
 -10  15  16 858.045 2595.42   1
 -15  10  16-758.075 2588.23   1
 -10  15  17 4680.19 3025.87   1
 -15   5  17 4148.32 4468.03   1
 -15  10  17 3440.45 3781.53   1
 -15   5  18 1398.69 3084.90   1
 -15  10  18 3192.25 2987.05   1
 -15  10  19-2739.08 5063.39   1
 -15   5  19-21.7778 3615.46   1
 -10  -5  19-2172.98 2322.24   1
 -11  15   0 178939. 11965.2   1
  11   4   0 194021. 14880.3   1
 -15  11   0 185386. 12674.4   1
  -4  15   0 171281. 12520.5   1
 -11  -4   0 192125. 15088.8   2
 -15  11   0 188837. 15120.2   2
 -15   4   0 169819. 12434.5   1
 -15  11  -1 105685. 11581.8   2
 -15   4   1 113272. 11560.6   2
 -11  15  -1 126160. 9942.81   1
 -11  -4  -1 114756. 11500.0   2
 -11  -4   1 126984. 12236.4   2
 -11  15   1 120369. 9573.30   1
  11   4  -1 118435. 11637.6   1
  11   4   1 130569. 11782.5   1
   4  11   1 123901. 8995.34   1
  -4  15   1 119596. 10317.5   1
  -4  15  -1 128418. 10900.8   1
 -15  11   1 129576. 10676.1   1
 -15  11  -1 121985. 10110.9   1
 -15   4  -1 123339. 10048.2   1
 -15   4   1 127302. 10613.6   1
 -11  15  -2 18000.8 4858.75   2
 -15  11  -2 16676.6 5243.62   2
  -4  15  -2 24091.5 4592.95   1
 -15  11   2 24157.1 4566.91   1
 -15  11  -2 28062.5 4684.35   1
 -15   4  -2 15101.6 5011.40   2
 -15   4   2 26037.9 6599.37   2
 -11  -4  -2 22700.9 5987.19   2
 -11  -4   2 21755.7 5096.20   2
  -4 -11  -2 15449.3 4529.48   2
  11   4  -2 25446.7 5962.81   1
 -11  15   2 27170.6 4602.00   1
 -15   4   2 33832.9 5886.85   1
 -15   4  -2 26116.6 4532.76   1
  -4  15   2 28003.1 4978.32   1
 -11  15  -2 34242.2 5584.09   1
  -4  15   3 640.592 2719.02   1
 -11  15  -3 3628.38 3084.62   1
 -15   4  -3 454.946 2715.66   1
 -15  11   3 307.698 2913.24   1
 -11  -4   3 6344.14 4388.68   2
 -11  15   3 1517.16 2303.92   1
   4  11  -3 2618.30 3049.29   1
   4  11   3-2097.88 2630.29   1
 -15  11  -3 1260.80 2212.10   1
  -4  15  -3 2830.91 2706.44   1
 -15   4   3-464.464 3552.22   1
 -15  11  -3 1698.73 3553.12   2
  -4  15  -4 2818.46 3105.14   1
 -11  15  -4 702.809 2449.21   1
  -4  15   4 7153.31 3236.43   1
 -11  -4  -4 12880.0 5765.92   2
 -11  -4   4 7399.10 4685.88   2
   4  11  -4 4135.31 3401.59   1
   4  11   4 458.390 2338.55   1
 -15   4   4 7287.45 4409.50   1
 -11  15   4 8355.33 3212.75   1
 -15  11  -4 7494.39 3178.62   1
 -15   4  -4 8260.50 3519.88   1
 -15  11   4 8900.22 4641.43   1
 -15   4  -5 28084.5 4424.92   1
 -15  11   5 36434.5 7043.16   1
 -11  -4  -5 34324.2 6114.12   2
 -15   4   5 36138.8 7527.57   2
 -11  -4   5 28731.0 6546.83   2
 -11  15   5 33891.3 5353.29   1
 -15  11  -5 31320.8 4985.18   1
   4  11  -5 31832.9 5607.55   1
  -4  15  -5 32997.8 5125.44   1
   4  11   5 28044.1 4147.84   1
 -11  15   5 25191.6 4563.34   2
 -15   4   5 33490.6 6192.71   1
  -4  15   5 30214.4 5166.40   1
 -15   4   6 4357.96 3467.95   1
 -15  11  -6 7656.05 4593.91   2
 -15  11   6 7024.57 3961.91   2
  -4 -11  -6 3202.33 3127.61   2
 -15   4   6 9335.05 5001.81   2
 -15  11  -6 4327.04 2212.57   1
 -11  15   6 9335.66 3508.44   1
   4  11  -6 3559.77 2767.20   1
  -4  15  -6 11990.9 3870.65   1
 -15   4  -6 7123.73 2371.48   1
 -15  11   6 3413.06 2758.95   1
 -11  15  -6 3734.74 2828.23   1
  -4  15   6 8161.20 3182.81   1
 -15   4   7 919.568 3151.74   1
 -15  11  -7 3941.99 4074.89   2
 -11  15  -7-183.856 2387.38   1
 -15   4  -7 4602.37 2409.67   1
 -11  15   7-3216.62 3192.58   1
 -15   4  -7 6012.97 4699.96   2
 -15  11   7-5570.56 3558.65   2
 -11  -4  -7 3978.13 4003.37   2
 -15   4   7 376.877 3153.26   2
  -4 -11  -7-1256.24 3163.53   2
   4 -15  -7 1603.15 1925.51   2
 -15  11  -7 1191.19 2455.22   1
   4  11  -7-4548.74 3245.63   1
  -4  15  -7-5864.85 3602.86   1
  -4  15   7-1600.60 2168.68   1
 -15  11   7 258.750 3279.63   1
 -15   4  -8-96.3976 3765.34   2
 -11  15  -8-4864.13 3141.95   1
 -11  15   8 1092.50 2241.49   1
 -15   4  -8-2118.89 1984.07   1
 -15  11   8 597.647 2623.09   2
 -15   4   8-256.593 3210.39   2
   4 -15  -8-2825.31 1951.96   2
 -15  11   8-1378.71 2649.53   1
   4  11  -8 4100.31 3389.49   1
  -4  15  -8-4196.45 3837.81   1
 -15   4   8-3318.20 3720.94   1
  -4  15   8-469.023 1868.49   1
 -15  11  -8 826.296 2128.77   1
 -11  -4  -9 7426.84 1958.45   1
 -15   4   9 9113.51 3449.52   1
 -15   4  -9 4805.92 3578.31   2
 -11  15  -9 10550.4 3160.70   1
 -11  15   9 9543.63 3402.53   1
  -4 -11  -9 10345.5 3759.36   2
 -15   4   9 10656.9 4939.96   2
 -15   4  -9 9858.75 2340.34   1
   4  11  -9 11443.7 4727.21   1
   4  11   9 9714.99 2534.22   1
 -15  11   9 6560.99 3129.00   1
  -4  15   9 6845.78 2681.48   1
 -15  11  -9 8470.46 2819.64   1
 -15   4 -10 42632.1 8531.63   2
 -15  11 -10 40337.9 8366.84   2
 -15   4 -10 57481.4 4678.31   1
  -4  15  10 47320.3 6041.09   1
 -11  -4 -10 41962.9 7816.32   2
 -15   4  10 47654.2 8031.82   2
  11   4 -10 61639.9 11858.1   1
   4  11 -10 52666.2 8216.01   1
   4  11  10 46464.3 4903.11   1
 -11  15 -10 46274.8 6317.53   1
 -15  11 -10 50832.3 6198.81   1
 -11  15  10 60497.3 7758.17   1
 -15   4  10 50455.7 7419.97   1
 -15  11  10 53391.9 7943.73   1
 -15   4  11 59765.3 7832.12   1
  11   4 -11 63092.6 13081.6   1
 -11  15 -11 53539.4 7010.26   1
 -15  11 -11 55381.7 6575.10   1
 -15   4 -11 46449.9 4036.26   1
 -15  11  11 67904.9 9112.47   1
  -4  15  11 51696.6 6367.90   1
 -11  -4 -11 43424.3 8596.50   2
 -15  11  11 46269.5 6756.26   2
 -11  15  11 62204.1 7966.01   1
 -15   4  12 42637.8 7242.64   1
 -11  -4 -12 37440.2 8134.44   2
  -4 -11 -12 27621.3 5532.48   2
 -15   4 -12 36502.0 8175.59   2
 -15  11  12 28169.4 5251.05   2
  -4  15  12 36649.8 5289.88   1
 -15   4  12 29805.7 6795.48   2
  -4  15 -12 38979.1 6457.87   1
   4  11 -12 40938.0 8802.31   1
 -11  15 -12 30788.8 5258.87   1
 -15  11 -12 33720.3 4799.29   1
 -15  11  12 45315.9 7574.82   1
 -11  15  12 45774.5 6876.67   1
  -4  15  13 9729.29 3072.28   1
 -15   4  13 5588.71 3511.79   2
   4  11 -13 15642.8 6122.18   1
  -4  15 -13 10919.4 3998.47   1
   4  11  13 8879.43 2134.51   1
 -11  15  13 15439.3 4224.08   1
 -15  11  13 8364.59 3723.36   2
 -15   4  13 9923.58 4097.73   1
 -15  11  13 12050.7 3732.63   1
  -4  15  14 266.563 2177.23   1
 -15   4  14-2318.36 3044.75   2
  -4  15 -14-2271.95 3359.60   1
 -11  -4 -14 9360.38 5266.18   2
 -15  11 -14-3283.34 5142.45   2
 -15   4 -14-3891.66 3764.27   2
 -11  15  14 3104.66 2556.64   1
 -15  11  14 3444.14 2945.26   2
 -15   4  14 549.556 2230.26   1
 -15  11  14-1104.50 2518.41   1
 -15   4  15-4290.42 3203.94   2
  -4  15 -15 2040.17 3630.13   1
 -15   4 -15-2327.51 5096.54   2
 -11  15  15 1209.54 2531.23   1
  -4  15  15 243.489 2003.52   1
 -15   4  15 2809.99 2420.56   1
 -15  11  15-443.466 3238.42   1
 -15  11  16 6288.24 2905.72   1
 -15   4  16 1123.88 4624.54   2
 -11  15  16 11903.1 5303.39   1
 -15   4  16 4285.33 2968.69   1
  -4  15 -16 369.227 4262.86   1
 -15   4  17 1600.14 3826.24   2
 -11  15  17 7939.78 4511.85   1
 -11  -4  17 5948.84 3463.81   1
 -15   4  17 8332.01 3953.43   1
 -15  11  17 3079.16 3231.34   1
 -15   4 -18 2418.93 4784.25   2
 -15  11  18-648.759 3968.57   1
 -15   4  18 1158.74 3526.90   1
 -11  -4  18 4319.47 3306.97   1
 -15  11  19-3397.44 3089.52   1
 -15   4  19 3572.18 3983.48   1
 -11  -4  19 7517.32 3654.66   1
 -12  15   0 133202. 10424.1   1
 -15   3   0 138925. 11131.9   1
 -15  12   0 137396. 10684.0   1
  -3  15   0 128346. 10566.5   1
 -15   3   0 132687. 12798.5   2
 -15  12   0 127149. 12189.2   2
 -12  -3   0 133882. 12855.1   2
 -15   3   1 44553.7 6480.05   1
 -15   3  -1 40866.8 5727.31   1
 -12  15  -1 44407.6 6150.83   1
 -12  15   1 41765.3 5900.35   1
   3  12   1 46490.7 5368.51   1
 -15  12  -1 40949.5 6297.88   1
 -15  12   1 42243.2 6367.52   1
  -3  15  -1 43268.2 6185.76   1
  -3  15   1 40345.3 6318.41   1
 -15  12  -1 46708.0 8105.44   2
 -15  12   1 42969.7 7009.30   2
 -12  -3  -1 54409.9 8365.14   2
 -15   3   1 49378.6 8737.57   2
 -12  -3   1 55347.1 8461.10   2
 -12  -3  -2 12438.6 4012.76   2
 -12  -3   2 17619.7 5443.42   2
 -15   3   2 7555.04 3056.97   1
 -15   3  -2 16242.0 4204.07   1
 -12  15  -2 12701.6 3610.14   1
 -12  15   2 11965.1 3767.49   1
   3  12   2 11244.7 2970.00   1
   3  12  -2 11960.3 3939.92   1
 -15  12  -2 12386.2 3784.86   1
 -15  12   2 12747.3 4756.77   1
  -3  15   2 16460.9 4583.00   1
  -3  15  -2 13071.0 3560.51   1
 -15  12  -2 7005.14 4350.85   2
 -15  12   2 14888.5 4450.45   2
 -15   3  -3 7161.46 4213.16   2
 -15  12   3 16707.2 5347.45   2
 -12  -3  -3 10744.2 5762.07   2
 -12  -3   3 9836.96 4463.26   2
  -3 -12  -3 6093.01 3773.28   2
  12   3   3 8779.19 5616.29   1
 -12  15   3 5001.02 2466.36   1
 -15  12  -3 5592.50 2593.81   1
   3  12   3 6698.02 2542.66   1
  -3  15  -3 6120.99 2425.90   1
  -3  15   3 5461.06 3075.38   1
 -15  12   3 5100.71 3180.14   1
 -15   3  -3 6567.42 2694.05   1
 -15   3   3 7714.24 4489.96   1
 -12  15  -3 3758.98 2999.00   1
 -15   3   4 2926.23 3515.53   1
  -3  15   4 6714.48 3381.52   1
 -15  12   4-8109.34 4919.25   1
 -12  -3  -4 7495.49 4659.42   2
 -15   3   4 3337.48 5049.59   2
  -3 -12  -4 10061.2 4941.24   2
  12   3   4 7635.20 4996.12   1
 -12  -3   4 5690.07 4289.49   2
 -15  12  -4 656.863 2535.75   1
 -12  15   4 5761.41 3474.27   1
  -3  15  -4 4506.39 3800.80   1
   3  12   4 2916.33 2861.63   1
 -15   3  -4 6208.01 3555.66   1
 -12  15  -4 1110.22 2577.77   1
 -15  12  -5 17273.6 6662.54   2
 -12  15   5 901.142 3179.65   1
 -15   3   5 2621.98 3507.53   1
 -12  -3  -5-325.911 3791.75   2
 -15   3   5 9882.63 4724.84   2
  -3 -12  -5 7027.09 3705.00   2
 -12  -3   5 8523.97 4992.46   2
 -15  12  -5 3543.49 2577.20   1
   3  12  -5 4735.66 2778.91   1
  -3  15  -5 7812.75 3846.84   1
   3  12   5 10121.4 2945.98   1
 -15   3  -5 5124.34 2744.31   1
 -15  12   5-2702.75 3429.96   1
 -12  15  -5 6512.23 2877.78   1
  -3  15   5 8368.98 3703.44   1
 -15   3  -6 11896.6 2855.09   1
 -15  12   6 17790.0 4445.73   1
 -15   3   6 19816.0 4598.45   1
 -15  12  -6 16989.6 5845.66   2
 -12  15   6 15320.4 4045.32   1
 -12  -3  -6 10950.3 4771.30   2
 -15   3   6 12277.1 4465.31   2
  -3 -12  -6 14908.0 4661.72   2
 -12  -3   6 14349.7 5343.32   2
   3 -15  -6 9923.97 3349.61   2
   3  12  -6 11942.6 4150.06   1
  -3  15  -6 16957.5 4544.04   1
   3  12   6 15050.9 3422.18   1
 -15  12  -6 15606.7 3400.61   1
  -3  15   6 15460.7 3848.79   1
 -12  15  -6 15898.0 4648.34   1
 -15   3   7 18583.6 4665.21   1
 -12  -3  -7 17960.8 3549.01   1
 -15   3  -7 5942.71 3643.89   2
 -15   3   7 11654.4 4667.79   2
 -12  -3   7 12625.7 4220.92   2
   3  12  -7 14238.3 3989.36   1
   3  12   7 16870.6 3566.78   1
 -12  15  -7 23134.8 5328.70   1
 -15   3  -7 13995.4 2778.58   1
 -12  15   7 23884.7 4764.41   1
 -15  12   7 13239.6 4197.16   1
 -15  12  -7 11420.6 3177.45   1
  -3  15   7 11907.8 3242.17   1
 -12  -3  -8 2228.52 1426.24   1
 -15   3   8 4622.90 2973.25   1
 -12  15  -8 3783.05 2931.63   1
 -15   3  -8 3408.15 2179.00   1
 -12  15   8 929.652 2565.53   1
 -15   3  -8 3324.70 3347.15   2
  -3 -12  -8 3868.97 4208.84   2
   3 -15  -8-623.720 2096.73   2
 -15   3   8 7408.55 4252.45   2
  12   3  -8 3252.98 4813.42   1
   3  12  -8-1354.26 2753.24   1
   3  12   8 2806.24 2108.52   1
 -15  12   8 1426.53 2753.21   1
 -15  12  -8 1238.01 2770.36   1
 -15   3   9 4332.47 2754.90   1
 -15   3  -9 3102.78 3540.88   2
 -15  12  -9 8741.34 4718.41   2
 -12  15  -9 2722.57 3127.63   1
 -12  15   9 7181.00 3529.93   1
  -3 -12  -9 5583.74 3171.40   2
 -15  12   9 4961.04 2980.39   2
   3 -15  -9 4749.73 2023.87   2
  -3  15   9 5110.83 2255.63   1
  12   3  -9 14207.0 6949.03   1
   3  12  -9 4148.47 3017.14   1
   3  12   9 9746.34 3126.38   1
  -3  15  -9 10533.3 3679.11   1
 -12  -3  -9 5485.97 1764.76   1
 -15  12   9 4946.11 3355.72   1
 -15   3  -9 5502.11 2070.43   1
 -15  12  10 14292.9 4126.46   2
  -3  15  10 20559.5 4378.31   1
 -15   3  10 16288.5 4406.10   1
   3  12 -10 21007.0 5966.31   1
   3  12  10 19512.1 3415.76   1
  -3  15 -10 24850.0 5486.71   1
 -12  15  10 15590.3 4621.04   1
 -12  -3 -10 13668.6 1871.43   1
 -15  12 -10 21237.4 4661.76   1
 -12  15 -10 14717.4 4024.65   1
 -15   3 -10 19448.5 2908.19   1
 -15   3 -10 19360.1 6348.14   2
 -15  12  10 20358.6 5354.69   1
 -12  -3 -11 24874.9 6129.22   2
 -15  12 -11 26045.3 4875.64   1
 -12  15  11 37539.8 6422.07   1
 -15  12  11 22486.7 4469.66   2
  -3  15  11 18092.5 3869.01   1
 -15   3  11 19073.3 5565.60   2
   3  12 -11 25428.9 6828.48   1
 -12  15 -11 23892.7 5297.73   1
  -3  15 -11 24008.4 4834.78   1
 -15   3 -11 21203.5 3243.52   1
   3  12  11 22738.3 3624.49   1
 -15   3  11 19267.2 4680.16   1
 -15  12  11 31365.1 6513.78   1
 -15  12  12 19299.2 5454.74   1
  -3  15  12 16911.0 3619.20   1
 -15   3  12 17854.2 6314.50   2
  -3  15 -12 12622.9 4556.21   1
   3  12 -12 13236.5 5214.50   1
   3  12  12 14181.2 2803.36   1
 -12  15 -12 23659.8 5366.64   1
 -12  15  12 20763.4 5053.23   1
 -15  12 -12 18970.9 4085.38   1
 -15   3  12 21019.8 5340.71   1
  -3 -12 -12 13056.0 4273.00   2
 -12  -3 -12 15269.0 5637.20   2
  -3  15  13 2097.31 2247.96   1
 -15   3  13 15103.0 6483.18   2
   3  12 -13 1772.54 3443.26   1
  -3  15 -13 5522.45 2915.60   1
 -15  12 -13 5460.35 2880.67   1
   3  12  13 3082.57 1448.65   1
 -15   3  13 10940.3 4172.82   1
 -12  15  13 7155.78 2938.64   1
 -15  12 -13 3108.38 4483.82   2
 -15   3 -13 10108.9 5086.73   2
 -15  12  13 9755.70 4288.62   1
  -3  15  14-1469.27 2000.55   1
 -15   3  14-1377.04 3503.52   2
   3  12 -14-747.773 5038.35   1
[truncated: 2,094,620 more chars]
