# Supplementary material for: Structural and Dynamic Analysis of Sulphur Dioxide Adsorption in a Series of Zirconium‐Based Metal–Organic Frameworks
Source: Angew Chem Int Ed Engl. 2022 Jul 25;61(36):e202207259. doi: 10.1002/anie.202207259 (PMC9546045; doi:10.1002/anie.202207259)
Supplement: Supplementary file 4 — Supporting Information [file ANIE-61-0-s004.cif]

data_TOPAS_output
_chemical_name_mineral UiO-66
_chemical_formula_weight  1075.4485
_chemical_formula_sum "C24 H14 O23.6 S3.8 Zr3"

_space_group_crystal_system cubic
_symmetry_space_group_name_H-M Fm-3m

loop_
	_symmetry_equiv_pos_as_xyz
	 'x, y, z '
	 '-x, -y, z '
	 '-x, -z, -y '
	 '-x, -z, y '
	 '-x, z, -y '
	 '-x, z, y '
	 '-x, y, -z '
	 '-x, y, z '
	 '-y, -x, -z '
	 '-y, -x, z '
	 '-y, -z, -x '
	 '-y, -z, x '
	 '-y, z, -x '
	 '-y, z, x '
	 '-y, x, -z '
	 '-y, x, z '
	 '-z, -x, -y '
	 '-z, -x, y '
	 '-z, -y, -x '
	 '-z, -y, x '
	 '-z, y, -x '
	 '-z, y, x '
	 '-z, x, -y '
	 '-z, x, y '
	 'z, -x, -y '
	 'z, -x, y '
	 'z, -y, -x '
	 'z, -y, x '
	 'z, y, -x '
	 'z, y, x '
	 'z, x, -y '
	 'z, x, y '
	 'y, -x, -z '
	 'y, -x, z '
	 'y, -z, -x '
	 'y, -z, x '
	 'y, z, -x '
	 'y, z, x '
	 'y, x, -z '
	 'y, x, z '
	 'x, -y, -z '
	 'x, -y, z '
	 'x, -z, -y '
	 'x, -z, y '
	 'x, z, -y '
	 'x, z, y '
	 'x, y, -z '
	 '-x, -y, -z '
	 'x+1/2, y+1/2, z '
	 '-x+1/2, -y+1/2, z '
	 '-x+1/2, -z+1/2, -y '
	 '-x+1/2, -z+1/2, y '
	 '-x+1/2, z+1/2, -y '
	 '-x+1/2, z+1/2, y '
	 '-x+1/2, y+1/2, -z '
	 '-x+1/2, y+1/2, z '
	 '-y+1/2, -x+1/2, -z '
	 '-y+1/2, -x+1/2, z '
	 '-y+1/2, -z+1/2, -x '
	 '-y+1/2, -z+1/2, x '
	 '-y+1/2, z+1/2, -x '
	 '-y+1/2, z+1/2, x '
	 '-y+1/2, x+1/2, -z '
	 '-y+1/2, x+1/2, z '
	 '-z+1/2, -x+1/2, -y '
	 '-z+1/2, -x+1/2, y '
	 '-z+1/2, -y+1/2, -x '
	 '-z+1/2, -y+1/2, x '
	 '-z+1/2, y+1/2, -x '
	 '-z+1/2, y+1/2, x '
	 '-z+1/2, x+1/2, -y '
	 '-z+1/2, x+1/2, y '
	 'z+1/2, -x+1/2, -y '
	 'z+1/2, -x+1/2, y '
	 'z+1/2, -y+1/2, -x '
	 'z+1/2, -y+1/2, x '
	 'z+1/2, y+1/2, -x '
	 'z+1/2, y+1/2, x '
	 'z+1/2, x+1/2, -y '
	 'z+1/2, x+1/2, y '
	 'y+1/2, -x+1/2, -z '
	 'y+1/2, -x+1/2, z '
	 'y+1/2, -z+1/2, -x '
	 'y+1/2, -z+1/2, x '
	 'y+1/2, z+1/2, -x '
	 'y+1/2, z+1/2, x '
	 'y+1/2, x+1/2, -z '
	 'y+1/2, x+1/2, z '
	 'x+1/2, -y+1/2, -z '
	 'x+1/2, -y+1/2, z '
	 'x+1/2, -z+1/2, -y '
	 'x+1/2, -z+1/2, y '
	 'x+1/2, z+1/2, -y '
	 'x+1/2, z+1/2, y '
	 'x+1/2, y+1/2, -z '
	 '-x+1/2, -y+1/2, -z '
	 'x+1/2, y, z+1/2 '
	 '-x+1/2, -y, z+1/2 '
	 '-x+1/2, -z, -y+1/2 '
	 '-x+1/2, -z, y+1/2 '
	 '-x+1/2, z, -y+1/2 '
	 '-x+1/2, z, y+1/2 '
	 '-x+1/2, y, -z+1/2 '
	 '-x+1/2, y, z+1/2 '
	 '-y+1/2, -x, -z+1/2 '
	 '-y+1/2, -x, z+1/2 '
	 '-y+1/2, -z, -x+1/2 '
	 '-y+1/2, -z, x+1/2 '
	 '-y+1/2, z, -x+1/2 '
	 '-y+1/2, z, x+1/2 '
	 '-y+1/2, x, -z+1/2 '
	 '-y+1/2, x, z+1/2 '
	 '-z+1/2, -x, -y+1/2 '
	 '-z+1/2, -x, y+1/2 '
	 '-z+1/2, -y, -x+1/2 '
	 '-z+1/2, -y, x+1/2 '
	 '-z+1/2, y, -x+1/2 '
	 '-z+1/2, y, x+1/2 '
	 '-z+1/2, x, -y+1/2 '
	 '-z+1/2, x, y+1/2 '
	 'z+1/2, -x, -y+1/2 '
	 'z+1/2, -x, y+1/2 '
	 'z+1/2, -y, -x+1/2 '
	 'z+1/2, -y, x+1/2 '
	 'z+1/2, y, -x+1/2 '
	 'z+1/2, y, x+1/2 '
	 'z+1/2, x, -y+1/2 '
	 'z+1/2, x, y+1/2 '
	 'y+1/2, -x, -z+1/2 '
	 'y+1/2, -x, z+1/2 '
	 'y+1/2, -z, -x+1/2 '
	 'y+1/2, -z, x+1/2 '
	 'y+1/2, z, -x+1/2 '
	 'y+1/2, z, x+1/2 '
	 'y+1/2, x, -z+1/2 '
	 'y+1/2, x, z+1/2 '
	 'x+1/2, -y, -z+1/2 '
	 'x+1/2, -y, z+1/2 '
	 'x+1/2, -z, -y+1/2 '
	 'x+1/2, -z, y+1/2 '
	 'x+1/2, z, -y+1/2 '
	 'x+1/2, z, y+1/2 '
	 'x+1/2, y, -z+1/2 '
	 '-x+1/2, -y, -z+1/2 '
	 'x, y+1/2, z+1/2 '
	 '-x, -y+1/2, z+1/2 '
	 '-x, -z+1/2, -y+1/2 '
	 '-x, -z+1/2, y+1/2 '
	 '-x, z+1/2, -y+1/2 '
	 '-x, z+1/2, y+1/2 '
	 '-x, y+1/2, -z+1/2 '
	 '-x, y+1/2, z+1/2 '
	 '-y, -x+1/2, -z+1/2 '
	 '-y, -x+1/2, z+1/2 '
	 '-y, -z+1/2, -x+1/2 '
	 '-y, -z+1/2, x+1/2 '
	 '-y, z+1/2, -x+1/2 '
	 '-y, z+1/2, x+1/2 '
	 '-y, x+1/2, -z+1/2 '
	 '-y, x+1/2, z+1/2 '
	 '-z, -x+1/2, -y+1/2 '
	 '-z, -x+1/2, y+1/2 '
	 '-z, -y+1/2, -x+1/2 '
	 '-z, -y+1/2, x+1/2 '
	 '-z, y+1/2, -x+1/2 '
	 '-z, y+1/2, x+1/2 '
	 '-z, x+1/2, -y+1/2 '
	 '-z, x+1/2, y+1/2 '
	 'z, -x+1/2, -y+1/2 '
	 'z, -x+1/2, y+1/2 '
	 'z, -y+1/2, -x+1/2 '
	 'z, -y+1/2, x+1/2 '
	 'z, y+1/2, -x+1/2 '
	 'z, y+1/2, x+1/2 '
	 'z, x+1/2, -y+1/2 '
	 'z, x+1/2, y+1/2 '
	 'y, -x+1/2, -z+1/2 '
	 'y, -x+1/2, z+1/2 '
	 'y, -z+1/2, -x+1/2 '
	 'y, -z+1/2, x+1/2 '
	 'y, z+1/2, -x+1/2 '
	 'y, z+1/2, x+1/2 '
	 'y, x+1/2, -z+1/2 '
	 'y, x+1/2, z+1/2 '
	 'x, -y+1/2, -z+1/2 '
	 'x, -y+1/2, z+1/2 '
	 'x, -z+1/2, -y+1/2 '
	 'x, -z+1/2, y+1/2 '
	 'x, z+1/2, -y+1/2 '
	 'x, z+1/2, y+1/2 '
	 'x, y+1/2, -z+1/2 '
	 '-x, -y+1/2, -z+1/2 '

_cell_length_a 20.7603(2)
_cell_length_b 20.7603(2)
_cell_length_c 20.7603(2)
_cell_angle_alpha 90
_cell_angle_beta 90
_cell_angle_gamma 90
_cell_volume 8947.5(3)
_cell_formula_units_Z   8
_cell_measurement_temperature 298

_exptl_crystal_density_diffrn 1.59719
_pd_spec_mounting 
; packed powder 
;
_pd_spec_mount_mode transmission
_pd_spec_shape cylinder
_diffrn_ambient_temperature 298
_diffrn_source synchrotron
_diffrn_measurement_device_type DLS-I11
_diffrn_detector MAC
_pd_meas_scan_method step
_diffrn_radiation_type synchrotron
_diffrn_radiation_wavelength 0.82683
_pd_meas_2theta_range_min 0
_pd_meas_2theta_range_max 150
_pd_meas_2theta_range_inc 0.00025
_computing_structure_refinement TOPAS
_pd_proc_ls_profile_function pseudo-Voigt
_pd_proc_ls_background_function 
;Chebyshev polynomial 
;
_refine_ls_goodness_of_fit_all 2.19038 # GOF
_pd_proc_ls_prof_R_factor 5.09119 # Rp
_pd_proc_ls_prof_wR_factor 6.94496 # Rwp
_pd_proc_ls_prof_wR_expected 3.17067 # Rexp
_refine_ls_R_factor_all 3.28073 # Rbragg
_refine_ls_structure_factor_coef Inet
_refine_ls_matrix_type fullcycle
_refine_ls_weighting_scheme sigma
_refine_ls_hydrogen_treatment mixed
_refine_ls_extinction_method none
_refine_ls_number_parameters 69
_refine_ls_shift/su_max 0.0333
_pd_proc_number_of_points 188000
_pd_proc_2theta_range_min 3
_pd_proc_2theta_range_max 50
_pd_proc_2theta_range_inc 0.00025
_pd_proc_wavelength 0.82683

loop_
_atom_site_label
_atom_site_type_symbol
_atom_site_symmetry_multiplicity
_atom_site_fract_x
_atom_site_fract_y
_atom_site_fract_z
_atom_site_occupancy
_atom_site_B_iso_or_equiv
S_1 S 192 0.330(3) 0.301(3) 0.2290(16) 0.1049(5) 15.0(9)
O1_1 O 192 0.3585(16) 0.345(2) 0.1820(10) 0.1049(5) 15.0(9)
O2_1 O 192 0.343(4) 0.312(4) 0.2968(16) 0.1049(5) 15.0(9)
S_2 S 192 0.075(2) 0.546(4) -0.127(2) 0.0544(6) 15.0(12)
O1_2 O 192 0.0224(15) 0.5561(18) -0.0823(9) 0.0544(6) 15.0(12)
O2_2 O 192 0.058(6) 0.520(5) -0.190(3) 0.0544(6) 15.0(12)
Zr1 Zr  24 0.12013(2) 0 0 1 1.1(8)
O1H O  32 0.05056(14) 0.05056(14) 0.05056(14) 0.5 2.8(8)
O1O O  32 0.0680(2) 0.0680(2) 0.0680(2) 0.5 2.8(8)
H1 H  32 0.080(2) 0.080(2) 0.080(2) 0.5 3.4(10)
C1 C  48 0.15054(15) 0.15054(15) 0 1 5.0(8)
C2 C  48 0.20163(5) 0.20163(5) 0 1 5.0(8)
O2 O  96 0.09239(7) 0.17549(8) 0 1 2.8(8)
C3 C  96 0.267703(18) 0.18393(7) 0 1 5.0(8)
H3 H  96 0.2812(3) 0.1337(12) 0 1 6.0(10)
