# Supplementary material for: Structural and Dynamic Analysis of Sulphur Dioxide Adsorption in a Series of Zirconium‐Based Metal–Organic Frameworks
Source: Angew Chem Int Ed Engl. 2022 Jul 25;61(36):e202207259. doi: 10.1002/anie.202207259 (PMC9546045; doi:10.1002/anie.202207259)
Supplement: Supplementary file 5 — Supporting Information [file ANIE-61-0-s001.cif]

data_1

_chemical_formula_weight  1541.4130
_chemical_formula_sum "C30 H36 O29.2 S12.6 Zr3"

_space_group_crystal_system cubic
_chemical_name_mineral "Zr-DMTDC"
_cell_length_a 23.06242(13)
_cell_length_b 23.06242(13)
_cell_length_c 23.06242(13)
_cell_angle_alpha 90
_cell_angle_beta 90
_cell_angle_gamma 90
_cell_volume 12266.3(2)
_symmetry_space_group_name_H-M F-43m
loop_
	_symmetry_equiv_pos_as_xyz
	 'x, y, z '
	 '-x, -z, y '
	 '-x, z, -y '
	 '-x, y, -z '
	 '-y, -x, z '
	 '-y, -z, x '
	 '-y, z, -x '
	 '-y, x, -z '
	 '-z, -x, y '
	 '-z, -y, x '
	 '-z, y, -x '
	 '-z, x, -y '
	 'z, -x, -y '
	 'z, -y, -x '
	 'z, y, x '
	 'z, x, y '
	 'y, -x, -z '
	 'y, -z, -x '
	 'y, z, x '
	 'y, x, z '
	 'x, -y, -z '
	 'x, -z, -y '
	 'x, z, y '
	 '-x, -y, z '
	 'x+1/2, y+1/2, z '
	 '-x+1/2, -z+1/2, y '
	 '-x+1/2, z+1/2, -y '
	 '-x+1/2, y+1/2, -z '
	 '-y+1/2, -x+1/2, z '
	 '-y+1/2, -z+1/2, x '
	 '-y+1/2, z+1/2, -x '
	 '-y+1/2, x+1/2, -z '
	 '-z+1/2, -x+1/2, y '
	 '-z+1/2, -y+1/2, x '
	 '-z+1/2, y+1/2, -x '
	 '-z+1/2, x+1/2, -y '
	 'z+1/2, -x+1/2, -y '
	 'z+1/2, -y+1/2, -x '
	 'z+1/2, y+1/2, x '
	 'z+1/2, x+1/2, y '
	 'y+1/2, -x+1/2, -z '
	 'y+1/2, -z+1/2, -x '
	 'y+1/2, z+1/2, x '
	 'y+1/2, x+1/2, z '
	 'x+1/2, -y+1/2, -z '
	 'x+1/2, -z+1/2, -y '
	 'x+1/2, z+1/2, y '
	 '-x+1/2, -y+1/2, z '
	 'x+1/2, y, z+1/2 '
	 '-x+1/2, -z, y+1/2 '
	 '-x+1/2, z, -y+1/2 '
	 '-x+1/2, y, -z+1/2 '
	 '-y+1/2, -x, z+1/2 '
	 '-y+1/2, -z, x+1/2 '
	 '-y+1/2, z, -x+1/2 '
	 '-y+1/2, x, -z+1/2 '
	 '-z+1/2, -x, y+1/2 '
	 '-z+1/2, -y, x+1/2 '
	 '-z+1/2, y, -x+1/2 '
	 '-z+1/2, x, -y+1/2 '
	 'z+1/2, -x, -y+1/2 '
	 'z+1/2, -y, -x+1/2 '
	 'z+1/2, y, x+1/2 '
	 'z+1/2, x, y+1/2 '
	 'y+1/2, -x, -z+1/2 '
	 'y+1/2, -z, -x+1/2 '
	 'y+1/2, z, x+1/2 '
	 'y+1/2, x, z+1/2 '
	 'x+1/2, -y, -z+1/2 '
	 'x+1/2, -z, -y+1/2 '
	 'x+1/2, z, y+1/2 '
	 '-x+1/2, -y, z+1/2 '
	 'x, y+1/2, z+1/2 '
	 '-x, -z+1/2, y+1/2 '
	 '-x, z+1/2, -y+1/2 '
	 '-x, y+1/2, -z+1/2 '
	 '-y, -x+1/2, z+1/2 '
	 '-y, -z+1/2, x+1/2 '
	 '-y, z+1/2, -x+1/2 '
	 '-y, x+1/2, -z+1/2 '
	 '-z, -x+1/2, y+1/2 '
	 '-z, -y+1/2, x+1/2 '
	 '-z, y+1/2, -x+1/2 '
	 '-z, x+1/2, -y+1/2 '
	 'z, -x+1/2, -y+1/2 '
	 'z, -y+1/2, -x+1/2 '
	 'z, y+1/2, x+1/2 '
	 'z, x+1/2, y+1/2 '
	 'y, -x+1/2, -z+1/2 '
	 'y, -z+1/2, -x+1/2 '
	 'y, z+1/2, x+1/2 '
	 'y, x+1/2, z+1/2 '
	 'x, -y+1/2, -z+1/2 '
	 'x, -z+1/2, -y+1/2 '
	 'x, z+1/2, y+1/2 '
	 '-x, -y+1/2, z+1/2 '
	 
_cell_formula_units_Z   8
_cell_measurement_temperature 298

_exptl_crystal_density_diffrn 1.669
_pd_spec_mounting 
; packed powder 
;
_pd_spec_mount_mode transmission
_pd_spec_shape cylinder
_diffrn_ambient_temperature 298
_diffrn_source synchrotron
_diffrn_measurement_device_type DLS-I11
_diffrn_detector MAC
_pd_meas_scan_method step
_diffrn_radiation_type synchrotron
_diffrn_radiation_wavelength 0.826018
_pd_meas_2theta_range_min 0
_pd_meas_2theta_range_max 150
_pd_meas_2theta_range_inc 0.00025
_computing_structure_refinement TOPAS
_pd_proc_ls_profile_function pseudo-Voigt
_pd_proc_ls_background_function 
;Chebyshev polynomial 
;
_refine_ls_goodness_of_fit_all 2.19038 # GOF
_pd_proc_ls_prof_R_factor 5.09119 # Rp
_pd_proc_ls_prof_wR_factor 6.94496 # Rwp
_pd_proc_ls_prof_wR_expected 3.17067 # Rexp
_refine_ls_R_factor_all 3.28073 # Rbragg
_refine_ls_structure_factor_coef Inet
_refine_ls_matrix_type fullcycle
_refine_ls_weighting_scheme sigma
_refine_ls_hydrogen_treatment mixed
_refine_ls_extinction_method none
_refine_ls_number_parameters 69
_refine_ls_shift/su_max 0.00133
_pd_proc_number_of_points 188000
_pd_proc_2theta_range_min 3
_pd_proc_2theta_range_max 55
_pd_proc_2theta_range_inc 0.00025
_pd_proc_wavelength 0.826018

loop_
_atom_site_label
_atom_site_type_symbol
_atom_site_symmetry_multiplicity
_atom_site_fract_x
_atom_site_fract_y
_atom_site_fract_z
_atom_site_occupancy
_atom_site_B_iso_or_equiv
O1 O  96 0.5017(8) 0.1525(3) 0.4105(2) 1 4.79(14)
S2 S  96 0.4860(5) 0.1546(4) 0.2523(4) 0.5 4.79(14)
C3 C  96 0.4778(9) 0.1108(11) 0.2328(10) 0.5 4.79(14)
C7 C  96 0.4778(18) 0.1675(13) 0.2640(17) 0.5 4.79(14)
C4 C  48 0.498(3) 0.1312(5) 0.3688(5) 1 4.79(14)
C5 C  48 0.4798(8) 0.1746(5) 0.3254(5) 1 4.79(14)
C6 C  48 0.4814(6) 0.2314(4) 0.2314(4) 1 4.79(14)
O8 O  16 0.4377(5) 0.0623(5) 0.5623(5) 1 4.79(14)
Zr9 Zr  24 0.5 0.10711(8) 0.5 1 1.42(3)
O10 O  16 0.5501(4) 0.0501(4) 0.5501(4) 1 4.79(14)
H1 H  96 0.510(3) 0.110(6) 0.205(6) 1 5.75(17)
H2 H  96 0.483(4) 0.079(4) 0.261(7) 1 5.75(17)
H3 H  96 0.441(2) 0.106(5) 0.212(6) 1 5.75(17)
O1_1 O  96 0.140(6) 0.136(3) 0.836(3) 0.137(4) 13.1(18)
O2_1 O  96 0.175(5) 0.221(3) 0.7829(19) 0.137(4) 13.1(18)
S1_1b S  48 0.1627(8) 0.1936(15) 0.8373(8) 0.274(7) 13.1(18)
O1_2 O  96 0.2085(17) 0.657(2) 0.7419(7) 0.219(6) 14.4(10)
O2_2 O  96 0.241(2) 0.617(3) 0.8346(11) 0.219(6) 14.4(10)
S1_2b S  48 0.1977(5) 0.6480(8) 0.8023(5) 0.438(12) 14.4(10)
O1_3 O  96 0.186(5) 0.158(14) 0.101(7) 0.071(3) 12(2)
O2_3 O  96 0.083(3) 0.157(11) 0.127(6) 0.071(3) 12(2)
S1_3b S  16 0.1412(15) 0.1412(15) 0.1412(15) 0.426(19) 12(2)
O1_4 O  96 0.975(9) 0.484(5) 0.925(2) 0.124(3) 15.0(11)
O2_4 O  96 0.934(8) 0.400(3) 0.876(3) 0.124(3) 15.0(11)
S1_4b S  48 0.9570(8) 0.4570(8) 0.8724(12) 0.248(6) 15.0(11)
